# Supplementary material for: Synthesis and crystal structure of 4-benzyl-4-pentyl­morpholin-4-ium chloride
Source: Acta Crystallogr E Crystallogr Commun. 2025 Aug 5;81(Pt 9):797–800. doi: 10.1107/S2056989025006772 (PMC12412693; doi:10.1107/S2056989025006772)
Supplement: Supplementary file 1 [file e-81-00797-sup1.cif]

##############################################################################
#                                                                            #
# This CIF contains the data in a paper accepted for publication in          #
# Acta Crystallographica Section E. It conforms to the requirements of       #
# Notes for Authors for Acta Crystallographica Section E, and has been       #
# peer reviewed under the auspices of the IUCr Commission on Journals.       #
#                                                                            #
# Full details of the Crystallographic Information File format               #
# are given in the paper "The Crystallographic Information File (CIF):       #
# a New Standard Archive File for Crystallography" by S. R. Hall, F. H.      #
# Allen and I. D. Brown [Acta Cryst. (1991), A47, 655-685].                  #
#                                                                            #
# The current version of the core CIF dictionary is obtainable from          #
# ftp://ftp.iucr.org/pub/cif_core.dic.                                       #
#                                                                            #
# Software is freely available for graphical display of the structure(s)     #
# in this CIF. For information consult the CIF software page                 #
# http://www.iucr.org/resources/cif/software.                                #
#                                                                            #
# This file may be used for bona fide research purposes within the           #
# scientific community so long as proper attribution is given to the journal # 
# article from which it was obtained.                                        #
#                                                                            #
##############################################################################
data_I
_audit_creation_method     'SHELXL-2014/7'
_chemical_name_systematic
;
4-Benzyl-4-pentylmorpholin-4-ium chloride
;
_chemical_name_common     ?
_chemical_formula_moiety     'C16 H26 N O +, Cl -'
_chemical_formula_sum     'C16 H26 Cl N O'
_chemical_formula_iupac     'C16 H26 N O +, Cl -'
_chemical_formula_weight     283.83
_chemical_melting_point     468(2)
_chemical_absolute_configuration     ?
_space_group_crystal_system     orthorhombic
_space_group_name_H-M_alt     'P n a 21'
_space_group_name_Hall     'P 2c -2n'
loop_
    _space_group_symop_operation_xyz
    'x, y, z'
    '-x, -y, z+1/2'
    'x+1/2, -y+1/2, z'
    '-x+1/2, y+1/2, z+1/2'
_cell_length_a     21.8109(4)
_cell_length_b     8.2459(2)
_cell_length_c     8.8751(2)
_cell_angle_alpha     90
_cell_angle_beta     90
_cell_angle_gamma     90
_cell_volume     1596.19(6)
_cell_formula_units_Z     4
_cell_measurement_reflns_used     9944
_cell_measurement_theta_min     4.0537
_cell_measurement_theta_max     74.4557
_cell_measurement_temperature     293(2)
_exptl_crystal_description     plate
_exptl_crystal_colour     'colourless'
_exptl_crystal_size_max     0.298
_exptl_crystal_size_mid     0.102
_exptl_crystal_size_min     0.052
_exptl_crystal_density_diffrn     1.181
_exptl_crystal_density_meas     ?
_exptl_crystal_density_method     'not measured'
_exptl_crystal_F_000     616
_exptl_absorpt_coefficient_mu     2.048
_exptl_absorpt_correction_type     multi-scan
_exptl_absorpt_process_details
;
(SADABS; Krause <i>et al.</i>,  2015)
;
_exptl_absorpt_correction_T_min     0.6198
_exptl_absorpt_correction_T_max     0.7538
_diffrn_ambient_temperature     293(2)
_diffrn_source     'microfocus X-ray source'
_diffrn_source_power     0.055
_diffrn_source_voltage     50
_diffrn_source_current     1.1
_diffrn_radiation_type     CuK\a
_diffrn_radiation_wavelength     1.54178
_diffrn_radiation_monochromator     'mirror'
_diffrn_measurement_device_type     'Bruker D8 VENTURE dual wavelength Mo/Cu'
_diffrn_measurement_device     'three-circle diffractometer'
_diffrn_measurement_method     '\w-\f scans'
_diffrn_reflns_number     22843
_diffrn_reflns_av_R_equivalents     0.0340
_diffrn_reflns_av_unetI/netI     0.0207
_diffrn_reflns_theta_min     4.054
_diffrn_reflns_theta_max     74.640
_diffrn_reflns_theta_full     67.679
_diffrn_measured_fraction_theta_max     0.989
_diffrn_measured_fraction_theta_full     0.995
_diffrn_reflns_limit_h_min     -27
_diffrn_reflns_limit_h_max     25
_diffrn_reflns_limit_k_min     -9
_diffrn_reflns_limit_k_max     10
_diffrn_reflns_limit_l_min     -11
_diffrn_reflns_limit_l_max     10
_diffrn_radiation_probe     x-ray
_refine_special_details     ?
_reflns_number_total     3168
_reflns_number_gt     3064
_reflns_threshold_expression     'I > 2\s(I)'
_refine_ls_structure_factor_coef     Fsqd
_refine_ls_matrix_type     full
_refine_ls_R_factor_all     0.0300
_refine_ls_R_factor_gt     0.0290
_refine_ls_wR_factor_gt     0.0727
_refine_ls_wR_factor_ref     0.0736
_refine_ls_goodness_of_fit_ref     1.064
_refine_ls_restrained_S_all     1.064
_refine_ls_number_reflns     3168
_refine_ls_number_parameters     173
_refine_ls_number_restraints     1
_refine_ls_hydrogen_treatment     constr
_refine_ls_weighting_scheme     calc
_refine_ls_weighting_details
              'w=1/[\s^2^(Fo^2^)+(0.0390P)^2^+0.1423P] where P=(Fo^2^+2Fc^2^)/3'
_atom_sites_solution_hydrogens     geom
_atom_sites_solution_primary     ?
_atom_sites_solution_secondary     ?
_refine_ls_shift/su_max     0.000
_refine_ls_shift/su_mean     0.000
_refine_diff_density_max     0.157
_refine_diff_density_min     -0.208
_refine_ls_extinction_method     none
_refine_ls_extinction_coef     .
_refine_ls_abs_structure_details
;
Flack <i>x</i> determined using 1329 quotients
[(<i>I</i>^+^)-(<i>I</i>^-^)]/[(<i>I</i>^+^)+(<i>I</i>^-^)]
(Parsons <i>et al.</i>,  2013)
;
_refine_ls_abs_structure_Flack     0.014(6)
loop_
    _atom_type_symbol
    _atom_type_description
    _atom_type_scat_dispersion_real
    _atom_type_scat_dispersion_imag
    _atom_type_scat_source
    'C' 'C' 0.0181 0.0091
                         'International Tables Vol C Tables 4.2.6.8 and 6.1.1.4'
    'H' 'H' 0.0000 0.0000
                         'International Tables Vol C Tables 4.2.6.8 and 6.1.1.4'
    'Cl' 'Cl' 0.3639 0.7018
                         'International Tables Vol C Tables 4.2.6.8 and 6.1.1.4'
    'N' 'N' 0.0311 0.0180
                         'International Tables Vol C Tables 4.2.6.8 and 6.1.1.4'
    'O' 'O' 0.0492 0.0322
                         'International Tables Vol C Tables 4.2.6.8 and 6.1.1.4'
_computing_data_collection
;
APEX5 (Bruker, 2023)
;
_computing_cell_refinement
;
SAINT (Bruker, 2019)
;
_computing_data_reduction
;
SAINT (Bruker, 2019)
;
_computing_structure_solution
;
<i>SHELXT2018/2</i> (Sheldrick, 2015<i>a</i>)
;
_computing_structure_refinement
;
<i>SHELXL2014/7</i> (Sheldrick, 2015<i>b</i>)
;
_computing_molecular_graphics
;
Mercury (Macrae <i>et al.</i>,  2020)
;
_computing_publication_material
;
publCIF (Westrip, 2010)
;
loop_
    _atom_site_type_symbol
    _atom_site_label
    _atom_site_fract_x
    _atom_site_fract_y
    _atom_site_fract_z
    _atom_site_U_iso_or_equiv
    _atom_site_adp_type
    _atom_site_calc_flag
    _atom_site_occupancy
    _atom_site_disorder_assembly
    _atom_site_disorder_group
    Cl Cl1 0.29346(3) 0.33262(7) 0.13961(7) 0.06703(18) Uani d 1 . .
    O O1 0.37213(7) 0.03995(18) 0.55365(16) 0.0541(4) Uani d 1 . .
    N N4 0.31419(6) 0.31617(17) 0.69908(18) 0.0378(3) Uani d 1 . .
    C C2 0.35629(9) 0.0320(2) 0.7090(2) 0.0489(4) Uani d 1 . .
    H H2A 0.3854 -0.0368 0.7614 0.059 Uiso calc 1 . .
    H H2B 0.3159 -0.0160 0.7195 0.059 Uiso calc 1 . .
    C C3 0.35639(9) 0.1990(2) 0.7799(2) 0.0431(4) Uani d 1 . .
    H H3A 0.3978 0.2418 0.7786 0.052 Uiso calc 1 . .
    H H3B 0.3437 0.1900 0.8843 0.052 Uiso calc 1 . .
    C C5 0.32960(9) 0.3091(2) 0.5339(2) 0.0421(4) Uani d 1 . .
    H H5A 0.3700 0.3553 0.5177 0.050 Uiso calc 1 . .
    H H5B 0.3002 0.3736 0.4778 0.050 Uiso calc 1 . .
    C C6 0.32864(10) 0.1372(2) 0.4759(2) 0.0492(4) Uani d 1 . .
    H H6A 0.2880 0.0919 0.4892 0.059 Uiso calc 1 . .
    H H6B 0.3380 0.1369 0.3690 0.059 Uiso calc 1 . .
    C C7 0.24799(8) 0.2672(2) 0.7317(2) 0.0428(4) Uani d 1 . .
    H H7A 0.2441 0.1512 0.7163 0.051 Uiso calc 1 . .
    H H7B 0.2394 0.2890 0.8370 0.051 Uiso calc 1 . .
    C C8 0.19981(8) 0.3526(2) 0.6362(3) 0.0468(4) Uani d 1 . .
    H H8A 0.2029 0.3170 0.5323 0.056 Uiso calc 1 . .
    H H8B 0.2064 0.4689 0.6391 0.056 Uiso calc 1 . .
    C C9 0.13639(8) 0.3120(2) 0.6983(3) 0.0502(5) Uani d 1 . .
    H H9A 0.1303 0.1956 0.6940 0.060 Uiso calc 1 . .
    H H9B 0.1343 0.3447 0.8032 0.060 Uiso calc 1 . .
    C C10 0.08545(9) 0.3951(3) 0.6118(3) 0.0613(6) Uani d 1 . .
    H H10A 0.0858 0.3565 0.5085 0.074 Uiso calc 1 . .
    H H10B 0.0933 0.5109 0.6098 0.074 Uiso calc 1 . .
    C C11 0.02260(11) 0.3655(4) 0.6789(4) 0.0841(10) Uani d 1 . .
    H H11A -0.0082 0.4107 0.6139 0.126 Uiso calc 1 . .
    H H11B 0.0202 0.4160 0.7762 0.126 Uiso calc 1 . .
    H H11C 0.0159 0.2509 0.6892 0.126 Uiso calc 1 . .
    C C12 0.32319(8) 0.4877(2) 0.7628(2) 0.0453(4) Uani d 1 . .
    H H12A 0.2952 0.5606 0.7114 0.054 Uiso calc 1 . .
    H H12B 0.3120 0.4868 0.8685 0.054 Uiso calc 1 . .
    C C13 0.38755(8) 0.5547(2) 0.7483(2) 0.0437(4) Uani d 1 . .
    C C14 0.42946(11) 0.5302(3) 0.8635(3) 0.0612(6) Uani d 1 . .
    H H14 0.4180 0.4735 0.9496 0.073 Uiso calc 1 . .
    C C15 0.48864(12) 0.5907(3) 0.8500(4) 0.0801(8) Uani d 1 . .
    H H15 0.5172 0.5711 0.9256 0.096 Uiso calc 1 . .
    C C16 0.50513(13) 0.6793(3) 0.7253(5) 0.0831(9) Uani d 1 . .
    H H16 0.5449 0.7188 0.7161 0.100 Uiso calc 1 . .
    C C17 0.46324(14) 0.7091(3) 0.6154(4) 0.0769(8) Uani d 1 . .
    H H17 0.4742 0.7719 0.5326 0.092 Uiso calc 1 . .
    C C18 0.40444(11) 0.6468(2) 0.6257(3) 0.0584(5) Uani d 1 . .
    H H18 0.3762 0.6673 0.5495 0.070 Uiso calc 1 . .
loop_
    _atom_site_aniso_label
    _atom_site_aniso_U_11
    _atom_site_aniso_U_22
    _atom_site_aniso_U_33
    _atom_site_aniso_U_12
    _atom_site_aniso_U_13
    _atom_site_aniso_U_23
    Cl1 0.0981(4) 0.0586(3) 0.0444(2) 0.0226(3) 0.0031(3) 0.0032(3)
    O1 0.0621(9) 0.0502(8) 0.0500(8) 0.0156(6) -0.0040(7) -0.0115(6)
    N4 0.0375(7) 0.0369(7) 0.0389(8) 0.0034(5) -0.0024(6) -0.0031(6)
    C2 0.0556(11) 0.0426(10) 0.0483(11) 0.0106(8) -0.0070(9) -0.0021(9)
    C3 0.0452(9) 0.0433(9) 0.0409(9) 0.0078(7) -0.0066(8) -0.0025(8)
    C5 0.0435(9) 0.0452(10) 0.0376(9) 0.0017(7) -0.0001(7) -0.0011(7)
    C6 0.0596(12) 0.0470(10) 0.0409(10) 0.0041(8) -0.0070(9) -0.0069(8)
    C7 0.0385(8) 0.0427(9) 0.0473(9) 0.0002(7) 0.0003(7) 0.0010(8)
    C8 0.0396(9) 0.0508(9) 0.0501(9) 0.0027(7) -0.0008(9) 0.0026(10)
    C9 0.0419(9) 0.0503(10) 0.0583(12) -0.0014(8) 0.0010(9) -0.0007(9)
    C10 0.0434(10) 0.0626(12) 0.0780(17) 0.0017(9) 0.0005(10) 0.0120(11)
    C11 0.0460(12) 0.0957(19) 0.110(3) 0.0070(11) 0.0087(13) 0.0243(17)
    C12 0.0468(9) 0.0386(9) 0.0505(11) 0.0034(7) -0.0001(8) -0.0088(8)
    C13 0.0460(9) 0.0341(8) 0.0510(10) 0.0011(7) 0.0000(8) -0.0075(7)
    C14 0.0660(13) 0.0534(12) 0.0642(13) -0.0100(10) -0.0163(12) 0.0010(10)
    C15 0.0621(14) 0.0643(15) 0.114(2) -0.0117(12) -0.0296(15) -0.0005(16)
    C16 0.0594(13) 0.0580(14) 0.132(3) -0.0143(11) 0.0110(17) -0.0100(16)
    C17 0.0891(18) 0.0552(13) 0.086(2) -0.0174(12) 0.0222(16) 0.0003(14)
    C18 0.0734(14) 0.0413(9) 0.0604(13) -0.0024(9) -0.0029(12) 0.0001(11)
_geom_special_details
;
 All esds (except the esd in the dihedral angle between two l.s. planes)
 are estimated using the full covariance matrix.  The cell esds are taken
 into account individually in the estimation of esds in distances, angles
 and torsion angles; correlations between esds in cell parameters are only
 used when they are defined by crystal symmetry.  An approximate (isotropic)
 treatment of cell esds is used for estimating esds involving l.s. planes.
;
loop_
    _geom_bond_atom_site_label_1
    _geom_bond_atom_site_label_2
    _geom_bond_site_symmetry_2
    _geom_bond_distance
    _geom_bond_publ_flag
    O1 C6 . 1.421(3) ?
    O1 C2 . 1.423(2) ?
    N4 C5 . 1.506(3) ?
    N4 C3 . 1.515(2) ?
    N4 C7 . 1.527(2) ?
    N4 C12 . 1.536(2) ?
    C2 C3 . 1.514(3) ?
    C2 H2A . 0.9700 ?
    C2 H2B . 0.9700 ?
    C3 H3A . 0.9700 ?
    C3 H3B . 0.9700 ?
    C5 C6 . 1.508(3) ?
    C5 H5A . 0.9700 ?
    C5 H5B . 0.9700 ?
    C6 H6A . 0.9700 ?
    C6 H6B . 0.9700 ?
    C7 C8 . 1.522(3) ?
    C7 H7A . 0.9700 ?
    C7 H7B . 0.9700 ?
    C8 C9 . 1.526(3) ?
    C8 H8A . 0.9700 ?
    C8 H8B . 0.9700 ?
    C9 C10 . 1.514(3) ?
    C9 H9A . 0.9700 ?
    C9 H9B . 0.9700 ?
    C10 C11 . 1.515(3) ?
    C10 H10A . 0.9700 ?
    C10 H10B . 0.9700 ?
    C11 H11A . 0.9600 ?
    C11 H11B . 0.9600 ?
    C11 H11C . 0.9600 ?
    C12 C13 . 1.514(3) ?
    C12 H12A . 0.9700 ?
    C12 H12B . 0.9700 ?
    C13 C18 . 1.378(3) ?
    C13 C14 . 1.386(3) ?
    C14 C15 . 1.389(3) ?
    C14 H14 . 0.9300 ?
    C15 C16 . 1.374(5) ?
    C15 H15 . 0.9300 ?
    C16 C17 . 1.359(5) ?
    C16 H16 . 0.9300 ?
    C17 C18 . 1.384(4) ?
    C17 H17 . 0.9300 ?
    C18 H18 . 0.9300 ?
loop_
    _geom_angle_atom_site_label_1
    _geom_angle_atom_site_label_2
    _geom_angle_atom_site_label_3
    _geom_angle_site_symmetry_1
    _geom_angle_site_symmetry_3
    _geom_angle
    _geom_angle_publ_flag
    C6 O1 C2 . . 109.55(15) ?
    C5 N4 C3 . . 107.53(14) ?
    C5 N4 C7 . . 112.67(14) ?
    C3 N4 C7 . . 108.43(14) ?
    C5 N4 C12 . . 111.44(14) ?
    C3 N4 C12 . . 109.60(13) ?
    C7 N4 C12 . . 107.12(13) ?
    O1 C2 C3 . . 111.15(17) ?
    O1 C2 H2A . . 109.4 ?
    C3 C2 H2A . . 109.4 ?
    O1 C2 H2B . . 109.4 ?
    C3 C2 H2B . . 109.4 ?
    H2A C2 H2B . . 108.0 ?
    C2 C3 N4 . . 112.47(14) ?
    C2 C3 H3A . . 109.1 ?
    N4 C3 H3A . . 109.1 ?
    C2 C3 H3B . . 109.1 ?
    N4 C3 H3B . . 109.1 ?
    H3A C3 H3B . . 107.8 ?
    N4 C5 C6 . . 111.45(16) ?
    N4 C5 H5A . . 109.3 ?
    C6 C5 H5A . . 109.3 ?
    N4 C5 H5B . . 109.3 ?
    C6 C5 H5B . . 109.3 ?
    H5A C5 H5B . . 108.0 ?
    O1 C6 C5 . . 110.81(16) ?
    O1 C6 H6A . . 109.5 ?
    C5 C6 H6A . . 109.5 ?
    O1 C6 H6B . . 109.5 ?
    C5 C6 H6B . . 109.5 ?
    H6A C6 H6B . . 108.1 ?
    C8 C7 N4 . . 115.16(16) ?
    C8 C7 H7A . . 108.5 ?
    N4 C7 H7A . . 108.5 ?
    C8 C7 H7B . . 108.5 ?
    N4 C7 H7B . . 108.5 ?
    H7A C7 H7B . . 107.5 ?
    C7 C8 C9 . . 108.86(19) ?
    C7 C8 H8A . . 109.9 ?
    C9 C8 H8A . . 109.9 ?
    C7 C8 H8B . . 109.9 ?
    C9 C8 H8B . . 109.9 ?
    H8A C8 H8B . . 108.3 ?
    C10 C9 C8 . . 112.49(18) ?
    C10 C9 H9A . . 109.1 ?
    C8 C9 H9A . . 109.1 ?
    C10 C9 H9B . . 109.1 ?
    C8 C9 H9B . . 109.1 ?
    H9A C9 H9B . . 107.8 ?
    C9 C10 C11 . . 113.1(2) ?
    C9 C10 H10A . . 109.0 ?
    C11 C10 H10A . . 109.0 ?
    C9 C10 H10B . . 109.0 ?
    C11 C10 H10B . . 109.0 ?
    H10A C10 H10B . . 107.8 ?
    C10 C11 H11A . . 109.5 ?
    C10 C11 H11B . . 109.5 ?
    H11A C11 H11B . . 109.5 ?
    C10 C11 H11C . . 109.5 ?
    H11A C11 H11C . . 109.5 ?
    H11B C11 H11C . . 109.5 ?
    C13 C12 N4 . . 115.05(14) ?
    C13 C12 H12A . . 108.5 ?
    N4 C12 H12A . . 108.5 ?
    C13 C12 H12B . . 108.5 ?
    N4 C12 H12B . . 108.5 ?
    H12A C12 H12B . . 107.5 ?
    C18 C13 C14 . . 119.1(2) ?
    C18 C13 C12 . . 121.06(19) ?
    C14 C13 C12 . . 119.7(2) ?
    C13 C14 C15 . . 119.8(3) ?
    C13 C14 H14 . . 120.1 ?
    C15 C14 H14 . . 120.1 ?
    C16 C15 C14 . . 120.2(3) ?
    C16 C15 H15 . . 119.9 ?
    C14 C15 H15 . . 119.9 ?
    C17 C16 C15 . . 119.9(2) ?
    C17 C16 H16 . . 120.1 ?
    C15 C16 H16 . . 120.1 ?
    C16 C17 C18 . . 120.6(3) ?
    C16 C17 H17 . . 119.7 ?
    C18 C17 H17 . . 119.7 ?
    C13 C18 C17 . . 120.3(2) ?
    C13 C18 H18 . . 119.9 ?
    C17 C18 H18 . . 119.9 ?
loop_
    _geom_torsion_atom_site_label_1
    _geom_torsion_atom_site_label_2
    _geom_torsion_atom_site_label_3
    _geom_torsion_atom_site_label_4
    _geom_torsion_site_symmetry_1
    _geom_torsion_site_symmetry_2
    _geom_torsion_site_symmetry_3
    _geom_torsion_site_symmetry_4
    _geom_torsion
    _geom_torsion_publ_flag
    C6 O1 C2 C3 . . . . -60.6(2) ?
    O1 C2 C3 N4 . . . . 56.3(2) ?
    C5 N4 C3 C2 . . . . -51.0(2) ?
    C7 N4 C3 C2 . . . . 71.1(2) ?
    C12 N4 C3 C2 . . . . -172.25(16) ?
    C3 N4 C5 C6 . . . . 52.57(19) ?
    C7 N4 C5 C6 . . . . -66.85(19) ?
    C12 N4 C5 C6 . . . . 172.70(15) ?
    C2 O1 C6 C5 . . . . 62.8(2) ?
    N4 C5 C6 O1 . . . . -60.2(2) ?
    C5 N4 C7 C8 . . . . -50.2(2) ?
    C3 N4 C7 C8 . . . . -169.13(16) ?
    C12 N4 C7 C8 . . . . 72.7(2) ?
    N4 C7 C8 C9 . . . . -171.03(16) ?
    C7 C8 C9 C10 . . . . 178.75(19) ?
    C8 C9 C10 C11 . . . . -175.9(2) ?
    C5 N4 C12 C13 . . . . -59.3(2) ?
    C3 N4 C12 C13 . . . . 59.6(2) ?
    C7 N4 C12 C13 . . . . 176.99(16) ?
    N4 C12 C13 C18 . . . . 92.4(2) ?
    N4 C12 C13 C14 . . . . -90.8(2) ?
    C18 C13 C14 C15 . . . . -3.6(3) ?
    C12 C13 C14 C15 . . . . 179.6(2) ?
    C13 C14 C15 C16 . . . . 2.2(4) ?
    C14 C15 C16 C17 . . . . 0.6(4) ?
    C15 C16 C17 C18 . . . . -2.0(4) ?
    C14 C13 C18 C17 . . . . 2.3(3) ?
    C12 C13 C18 C17 . . . . 179.0(2) ?
    C16 C17 C18 C13 . . . . 0.5(4) ?
loop_
    _geom_hbond_atom_site_label_D
    _geom_hbond_atom_site_label_H
    _geom_hbond_atom_site_label_A
    _geom_hbond_site_symmetry_A
    _geom_hbond_distance_DH
    _geom_hbond_distance_HA
    _geom_hbond_distance_DA
    _geom_hbond_angle_DHA
    C2 H2B Cl1 4_545 0.97 2.78 3.708(2) 159.5
    C3 H3B Cl1 1_556 0.97 2.78 3.645(2) 149.3
    C6 H6B Cl1 . 0.97 2.77 3.477(2) 130.0
    C12 H12B Cl1 1_556 0.97 2.75 3.639(2) 152.5
    C15 H15 Cg1 2_665 0.93 3.28 4.104(3) 149
_shelx_space_group_comment
;
The symmetry employed for this shelxl refinement is uniquely defined
by the following loop, which should always be used as a source of
symmetry information in preference to the above space-group names.
They are only intended as comments.
;
_shelx_estimated_absorpt_T_min     ?
_shelx_estimated_absorpt_T_max     ?
_shelx_hkl_file
;
   0   1   0    0.30    0.20
   0   1   0    1.10    0.50
   0   1   0    0.30    0.20
   0   2   0 1443.46   37.90
   0   3   0    0.30    0.30
   0   3   0    0.10    0.50
   0   4   0  140.59    5.90
   0   4   0  144.29    4.80
   0   5   0   -0.20    0.70
   0   5   0   -0.60    0.60
   0   5   0   -0.20    0.40
   0   6   0 1719.93   48.40
   0   6   0 1768.22   49.90
   0   6   0 1764.72   48.50
   0  -6   0 1814.62   47.90
   0   6   0 1774.82   48.00
   0   6   0 1756.02   48.70
   0   6   0 1725.93   48.00
   0   7   0   -1.60    0.60
   0   7   0    0.70    1.10
   0   7   0   -0.50    0.90
   0   7   0   -0.60    0.70
   0  -7   0    0.20    0.50
   0   7   0    0.70    0.90
   0   7   0   -0.10    0.80
   0   8   0  156.18    8.00
   0   8   0  153.28    6.70
   0   8   0  172.78    6.60
   0   8   0  158.78    6.80
   0   9   0    0.60    0.80
   0   9   0   -0.40    0.80
   0   9   0   -1.10    0.60
   0   0   1    2.70    0.30
   0   0  -1    0.10    1.60
   0   0  -1   -0.40    0.50
   0   1  -1 1506.55   41.40
   0   2   1    0.60    0.40
   0   2  -1   -0.90    0.80
   0   2  -1    1.80    1.70
   0   2  -1    0.40    0.60
   0  -2   1    0.30    0.30
   0   2   1    1.70    0.40
   0   3  -1 2623.74   70.69
   0  -4   1    0.10    0.40
   0   4  -1    0.60    0.70
   0   4  -1    0.10    0.60
   0   4   1    0.90    0.50
   0   4  -1    0.70    1.60
   0   4   1   -0.20    0.60
   0   4  -1    0.70    0.70
   0  -4   1    1.10    0.50
   0   5  -1  277.77   10.30
   0  -5   1  267.27    8.10
   0   5  -1  285.77    9.30
   0   5  -1  278.27   11.00
   0   5   1  260.57    8.40
   0   5  -1  266.47    9.00
   0   5   1  261.07    9.70
   0   5  -1  271.37    9.80
   0   5  -1  290.27   10.60
   0  -5   1  276.17    8.80
   0   5   1  266.77    8.70
   0   6  -1    0.30    0.80
   0   6  -1    0.60    0.80
   0   6  -1   -0.50    0.60
   0   6   1   -0.10    0.80
   0   6  -1   -0.10    0.70
   0   6  -1    0.60    1.00
   0   6   1    0.00    0.80
   0   6   1   -0.70    0.70
   0  -6   1    1.30    0.70
   0   6  -1   -0.20    0.90
   0   7  -1   11.70    2.00
   0   7  -1   10.30    2.40
   0   7  -1   11.10    1.90
   0   7  -1   12.20    2.30
   0   7   1   14.70    2.20
   0   7  -1   11.50    2.00
   0   7  -1   15.80    2.20
   0   7   1   11.40    1.80
   0   7   1   15.20    2.60
   0   8  -1    0.70    0.80
   0   8  -1   -0.50    0.60
   0   8  -1   -0.80    0.70
   0   8  -1   -0.40    0.90
   0   8  -1   -0.20    0.80
   0   8  -1   -0.70    0.90
   0   9  -1    5.30    1.30
   0   9  -1    7.60    1.40
   0   9  -1    9.70    2.30
   0  10  -1    0.20    0.50
   0  10  -1   -0.10    0.60
   0   1  -2   -0.30    2.80
   0   1   2    0.90    0.40
   0   1   2   -0.60    0.80
   0  -1   2    0.60    0.40
   0  -1   2    0.70    0.50
   0   1  -2   -0.80    1.10
   0   1   2   -1.40    3.20
   0   1  -2    0.00    0.40
   0   2  -2 3161.08   86.59
   0   2   2 3153.78   83.39
   0   3   2   -0.30    0.50
   0  -3   2    1.20    0.50
   0   3   2    0.00    0.30
   0   3  -2   -1.20    1.00
   0   3  -2   -2.80    2.30
   0  -3   2   -0.80    0.40
   0   4   2  994.00   26.80
   0   4   2  981.10   27.70
   0   4  -2 1144.59   32.40
   0   4  -2 1110.39   31.10
   0   4  -2 1171.28   33.50
   0  -4   2  986.70   27.10
   0   4  -2 1094.19   34.10
   0   5   2    0.40    0.50
   0   5  -2   -0.30    1.00
   0   5  -2   -0.70    0.60
   0   5  -2    0.90    0.90
   0  -5   2   -0.60    0.40
   0   5  -2    0.20    0.80
   0   5  -2    0.00    1.10
   0   5   2   -0.10    0.70
   0  -5   2   -0.40    0.50
   0   5  -2    0.10    0.80
   0   5  -2    0.00    0.70
   0   5   2    0.80    0.80
   0   5  -2    0.50    2.30
   0   6  -2  861.41   25.20
   0   6  -2  881.51   27.30
   0   6   2  832.42   24.00
   0   6  -2  856.71   25.80
   0   6  -2  863.41   24.90
   0   6  -2  884.31   25.80
   0   6  -2  848.82   26.10
   0  -6   2  869.01   24.30
   0   7  -2    0.30    0.80
   0   7  -2    0.20    0.80
   0  -7   2   -0.10    0.70
   0   7  -2   -1.30    0.70
   0   7  -2    0.40    1.10
   0   7  -2    0.10    0.70
   0   7  -2   -0.30    1.10
   0   8  -2   79.99    5.60
   0   8  -2   78.19    4.50
   0   8  -2   81.69    4.30
   0  -8   2   81.89    4.30
   0   8  -2   85.09    4.40
   0   8  -2   87.09    4.70
   0   8  -2   82.29    4.80
   0   9  -2    0.10    0.80
   0   9  -2   -1.00    1.00
   0   9  -2   -0.70    0.70
   0   9  -2    0.30    0.70
   0   9  -2    0.30    1.00
   0  10  -2   13.20    1.20
   0  10  -2   13.90    1.40
   0   0   3    0.20    0.40
   0   0  -3   -0.30    1.20
   0   0   3    0.60    0.50
   0   0  -3   -3.30    5.30
   0   2  -3   -0.40    1.20
   0   2  -3   -2.20    3.20
   0   2  -3   -0.20    0.40
   0  -2   3    1.10    0.60
   0   2   3   -0.20    0.40
   0  -2   3    0.30    0.50
   0   3   3  766.92   22.20
   0  -3   3  802.22   21.80
   0   3   3  753.22   22.40
   0   3   3  774.62   21.30
   0   3  -3  829.02   22.70
   0   3   3  775.02   21.40
   0   3  -3  768.12   24.60
   0   3  -3  776.32   22.00
   0   3  -3  702.63   29.80
   0  -3   3  804.22   21.80
   0   4   3    0.70    0.70
   0  -4   3   -0.10    0.50
   0   4  -3   -0.30    1.20
   0   4  -3   -0.20    1.10
   0   4   3    0.70    0.50
   0   4  -3    0.90    0.70
   0   4  -3    1.00    0.90
   0   4  -3    1.40    0.80
   0  -4   3    0.50    0.60
   0   4  -3   -0.30    0.70
   0   4  -3   -0.20    3.30
   0  -5   3  418.86   13.10
   0   5  -3  441.66   15.40
   0   5   3  417.66   12.50
   0   5   3  410.66   13.20
   0   5  -3  452.15   17.80
   0   5  -3  450.65   15.50
   0   5  -3  419.56   14.60
   0   5  -3  454.05   14.00
   0   5   3  405.16   12.80
   0  -5   3  426.26   13.20
   0   5  -3  427.36   13.50
   0   5  -3  441.76   14.40
   0   5  -3  440.86   14.40
   0   6   3    0.00    1.00
   0   6  -3   -1.10    0.70
   0   6  -3   -0.70    0.90
   0   6  -3    1.00    1.20
   0   6  -3    0.00    0.60
   0   6  -3    1.80    1.10
   0   6   3    1.30    0.80
   0  -6   3    0.10    0.70
   0   6  -3    3.70    3.40
   0   6  -3    0.10    0.80
   0   6  -3   -0.50    0.70
   0   7  -3   84.09    4.50
   0   7  -3   89.89    5.00
   0   7  -3   95.99    5.10
   0  -7   3   84.39    4.50
   0   7  -3   82.59    5.20
   0   7  -3   89.29    6.00
   0   7  -3   84.99    4.70
   0   8  -3   -0.20    0.60
   0   8  -3   -0.10    1.00
   0   8  -3    0.10    0.70
   0   8  -3   -0.20    0.90
   0   8  -3   -0.10    0.80
   0   8  -3    1.60    1.70
   0   9  -3   -0.10    0.70
   0   9  -3   -0.60    0.80
   0   9  -3    1.00    0.70
   0   9  -3   -0.20    0.80
   0   9  -3    1.20    0.80
   0   0   4  666.63   18.80
   0   1   4    0.60    0.50
   0   1  -4   -0.70    5.80
   0  -1   4    0.20    0.50
   0   1  -4   -0.30    1.50
   0  -1   4   -0.10    0.50
   0   2  -4  576.84   24.30
   0  -2   4  634.04   18.80
   0   2   4  662.43   18.50
   0   2  -4  591.54   17.30
   0   2  -4  551.54   22.50
   0   2  -4  629.84   17.60
   0   2   4  671.83   19.00
   0  -2   4  652.43   18.70
   0   3  -4   -0.30    0.60
   0   3   4   -1.00    0.60
   0   3   4   -0.10    0.40
   0   3  -4    0.30    0.60
   0   3  -4    0.40    1.50
   0  -3   4   -0.10    0.60
   0  -3   4    0.50    0.60
   0   3  -4    0.10    0.60
   0   3  -4   -0.40    4.50
   0   4  -4  958.00   28.70
   0   4  -4  947.31   27.10
   0   4  -4  988.30   31.30
   0   4  -4  959.80   28.30
   0   4  -4  967.10   28.70
   0   4  -4  966.50   29.00
   0   4  -4  954.60   27.20
   0   4   4  904.11   26.10
   0  -4   4  945.31   26.70
   0   4  -4  971.50   34.90
   0   4   4  936.81   25.70
   0   4   4  921.91   27.70
   0  -4   4  935.81   26.40
   0   5  -4    0.40    0.60
   0   5  -4    1.00    1.10
   0   5   4    0.60    0.90
   0   5  -4   -0.30    0.90
   0   5   4    4.00    1.00
   0   5   4    0.20    0.80
   0   5  -4   -0.20    0.80
   0   5  -4   -0.30    0.80
   0   5  -4    0.40    1.20
   0   5  -4    3.00    4.70
   0   5   4    1.50    0.80
   0  -5   4   -0.20    0.70
   0  -5   4    1.20    0.80
   0   5  -4   -0.50    0.60
   0   5  -4    0.90    1.00
   0   6   4  230.38    8.90
   0   6  -4  221.28   11.60
   0   6  -4  215.28    8.70
   0   6  -4  200.28   12.40
   0   6  -4  217.18    8.00
   0   6  -4  205.48    9.80
   0   6   4  225.08    8.10
   0   6  -4  211.88    9.10
   0   6  -4  219.68    8.70
   0   6   4  222.58    7.90
   0   6  -4  220.28    8.40
   0  -6   4  212.88   10.10
   0   7  -4    0.40    0.80
   0   7  -4    0.30    0.90
   0   7  -4   -0.90    0.90
   0   7  -4    0.00    0.60
   0   7  -4   -0.40    1.00
   0   7  -4    0.50    0.80
   0  -7   4    0.80    1.10
   0   8  -4    1.10    1.10
   0   8  -4    0.80    0.90
   0   8  -4    0.20    0.80
   0   8  -4    3.00    1.20
   0   8  -4    1.30    0.80
   0   9  -4   -0.10    0.60
   0   9  -4   -0.70    0.60
   0   9  -4   -0.50    0.50
   0   9  -4    0.80    0.80
   0   9  -4   -0.20    0.60
   0   0   5    0.20    0.60
   0   1  -5 2206.08   59.09
   0   1   5 2041.10   55.09
   0   2   5    1.30    0.90
   0   2  -5    0.80    1.70
   0   2  -5    0.40    0.70
   0  -2   5    0.00    0.50
   0   2  -5    1.80    0.80
   0   2   5   -1.00    0.70
   0   2   5    0.00    0.50
   0   2   5    1.20    0.90
   0   2  -5    6.90    7.50
   0   2  -5    0.30    0.70
   0  -3   5   77.99    4.00
   0   3  -5   74.99    3.90
   0   3  -5   76.49    6.90
   0   3  -5   80.79    3.90
   0   3   5   76.99    4.20
   0   3  -5   74.99    3.90
   0   3   5   79.19    3.60
   0   3   5   77.29    4.20
   0   3  -5  105.19   13.20
   0   3  -5   79.19    4.40
   0   3  -5   86.99    4.70
   0   3   5   73.89    3.90
   0  -3   5   73.69    4.10
   0   4  -5   -0.20    0.60
   0   4   5    1.20    0.70
   0   4   5    0.20    0.70
   0   4  -5   -0.20    0.80
   0   4  -5   -0.40    0.90
   0   4   5    1.70    1.00
   0   4  -5    0.00    0.80
   0  -4   5    0.80    0.90
   0   4  -5   -5.50    8.70
   0   4  -5   -0.80    0.60
   0   4  -5    0.30    0.80
   0  -4   5    1.60    0.90
   0   4  -5   -0.20    1.10
   0   4  -5   -1.90    0.80
   0   4  -5    1.10    2.00
   0   4   5   -0.10    0.80
   0   5  -5  105.19    5.10
   0   5   5   70.69    4.20
   0   5   5   67.29    3.50
   0   5  -5  109.79    7.60
   0   5  -5   87.09    5.70
   0   5   5   66.09    3.70
   0   5   5   67.29    4.20
   0  -5   5   63.09    4.10
   0   5  -5  101.99    4.80
   0   5  -5  111.89   12.20
   0   5  -5  103.89    4.90
   0  -5   5   65.29    3.90
   0   5  -5  100.09    5.70
   0   5  -5  108.59    5.40
   0   5  -5  109.39    5.50
   0   6  -5   -0.50    1.30
   0   6  -5    0.80    1.20
   0   6  -5   -0.30    0.80
   0   6  -5    0.40    0.90
   0   6  -5    0.10    0.60
   0   6  -5   11.80    6.80
   0   6   5   -0.10    0.90
   0   6   5   -0.50    0.70
   0  -6   5    0.60    1.00
   0   6   5    0.70    1.00
   0   6  -5   -0.60    0.80
   0  -7   5  159.18    8.10
   0   7  -5  190.98    8.10
   0   7  -5  190.78    7.60
   0   7  -5  182.18    7.50
   0   7  -5  171.98    7.00
   0   8  -5   -0.40    0.70
   0   8  -5    0.50    1.80
   0   8  -5   -0.50    0.70
   0   8  -5    0.80    0.70
   0   8  -5   -1.30    1.00
   0   9  -5   -0.60    0.50
   0   9  -5   -0.40    0.50
   0   9  -5    0.40    0.50
   0   0  -6   45.10    3.10
   0   0   6   71.19    4.00
   0   0   6   69.99    3.70
   0   0   6   68.09    3.80
   0  -1   6    1.10    0.80
   0   1   6   -0.80    0.70
   0   1   6   -1.10    0.50
   0   1   6   -0.70    0.50
   0   1  -6    0.70    0.80
   0   1  -6   -0.40    0.70
   0   2  -6  337.77   11.10
   0   2   6  326.17   11.10
   0   2  -6  325.57   11.60
   0   2  -6  331.37   11.10
   0   2   6  330.47   11.50
   0   2  -6  347.07   11.20
   0   2   6  333.87   11.60
   0  -2   6  341.07   11.40
   0   2   6  336.07   10.90
   0   3   6   -0.20    0.80
   0   3   6    0.20    0.60
   0  -3   6    0.00    0.70
   0   3  -6    0.30    1.10
   0   3  -6   -0.10    0.70
   0   3  -6   -0.20    2.10
   0   3   6    0.20    0.90
   0   3  -6   -0.70    0.60
   0   3  -6    0.70    0.80
   0   3  -6    1.80   18.90
   0   3   6    1.50    1.10
   0   4   6  737.03   21.30
   0  -4   6  717.23   21.70
   0   4  -6  735.03   22.90
   0   4  -6  756.02   21.90
   0   4   6  719.33   21.90
   0   4  -6  720.53   21.60
   0   4   6  686.23   20.80
   0   4  -6  761.02   28.10
   0   4  -6  706.63   22.00
   0   4  -6  737.43   34.30
   0   5   6    0.30    0.70
   0   5  -6    0.20    0.80
   0   5  -6    1.30    1.30
   0   5   6   -0.30    0.80
   0   5  -6    0.80    1.00
   0   5   6    0.80    1.00
   0   5  -6   -1.50    1.90
   0   5   6    0.30    0.70
   0   5  -6   -0.70    0.50
   0   5  -6    1.40    0.90
   0   5  -6   -0.90    0.90
   0   6   6  126.49    5.80
   0   6  -6  117.69    5.60
   0   6  -6  120.99    5.60
   0   6  -6  124.59    5.40
   0   6  -6  127.59    5.50
   0   6  -6  111.49    7.70
   0   6  -6  117.59    6.20
   0   6   6  122.39    5.40
   0   6  -6  140.89   14.00
   0   6   6  123.19    5.70
   0   7  -6    1.20    0.90
   0   7  -6   -1.70    0.60
   0   7  -6    0.10    0.60
   0   7  -6   -0.70    0.70
   0   7  -6    1.00    1.10
   0   8  -6   18.70    1.80
   0   8  -6   20.50    1.90
   0   8  -6   23.00    1.80
   0   8  -6   19.50    2.10
   0   0   7    2.00    1.10
   0   0  -7    0.20    0.90
   0   0  -7    1.20    0.90
   0   1  -7  379.76   12.90
   0   1   7  324.87   11.10
   0   1   7  329.37   11.40
   0   1  -7  378.96   12.50
   0  -1   7  331.27   12.50
   0  -1  -7  402.46   13.30
   0   1  -7  376.26   12.70
   0   1   7  314.17   11.10
   0  -1   7  317.57   11.20
   0   2   7    0.80    1.00
   0   2   7   -0.70    0.60
   0  -2   7    0.00    0.80
   0   2  -7    1.00    0.90
   0   2   7   -0.20    0.60
   0   2  -7    1.60    1.20
   0   2  -7    0.40    0.80
   0   3  -7   23.20    2.50
   0  -3   7   24.10    2.80
   0   3   7   24.60    2.70
   0   3   7   25.10    2.50
   0   3   7   30.80    3.40
   0   3  -7   30.60    3.00
   0   3   7   28.10    3.20
   0   3  -7   27.60    2.90
   0   4  -7   -8.30   14.70
   0  -4   7    0.40    0.80
   0   4  -7    0.20    0.80
   0   4  -7    1.40    2.90
   0   4  -7    2.40    1.10
   0   4   7    0.90    0.90
   0   4  -7   -0.30    1.10
   0   4  -7   -1.10    0.70
   0   4   7    0.80    0.80
   0   4   7    0.90    1.00
   0   4   7    0.60    1.00
   0   5   7   32.10    2.50
   0   5  -7   26.30    3.30
   0   5   7   28.40    2.30
   0   5   7   29.70    3.10
   0   5  -7   26.70    2.50
   0   5   7   28.20    3.10
   0   5  -7   35.50   13.70
   0   5  -7   24.50    3.50
   0   5  -7   35.80    5.70
   0   6   7    0.00    0.70
   0   6  -7    0.30    0.70
   0   6   7    0.10    0.80
   0   7  -7  174.38    6.80
   0   7   7  168.68    6.00
   0   7  -7  182.08    6.30
   0   0   8  330.57   11.20
   0   0  -8  382.66   12.90
   0   0  -8  392.66   13.30
   0   0  -8  397.96   13.40
   0   0   8  330.27   11.50
   0   1   8    0.30    0.80
   0  -1   8   -0.30    0.70
   0   1  -8    0.90    0.90
   0   1  -8   -0.10    0.90
   0   1   8   -0.60    0.60
   0  -1  -8    1.00    1.00
   0   1  -8   -0.10    0.80
   0   2  -8   35.60    3.10
   0   2   8   30.10    2.90
   0  -2  -8   33.40    3.50
   0   2  -8   40.10    3.60
   0   2   8   38.60    3.60
   0   2  -8   30.30    3.10
   0  -2   8   34.30    3.30
   0   2   8   38.40    2.80
   0  -3  -8    1.30    1.20
   0   3   8   -0.80    0.70
   0   3  -8    0.20    0.70
   0   3   8    0.50    0.80
   0   3  -8   -0.10    0.80
   0   3   8    0.30    0.60
   0  -3   8    0.60    0.90
   0  -3   8   -0.10    1.70
   0   3  -8    0.70    0.90
   0   4   8   26.10    2.50
   0   4   8   29.70    3.00
   0   4  -8   31.60    2.80
   0   4  -8   32.70    2.60
   0  -4   8   30.60    3.30
   0   4  -8   30.40    2.90
   0   4   8   22.70    2.30
   0  -4  -8   30.50    3.30
   0   5   8   -0.20    0.60
   0  -5  -8   -0.90    0.90
   0  -5   8   -0.90    0.80
   0   5  -8    0.10    0.60
   0   5   8    0.00    0.70
   0   6   8   55.19    2.90
   0  -6   8   48.20    3.10
   0   6  -8   45.70    2.60
   0  -7   8    0.10    0.50
   0   7  -8    0.20    0.50
   0   0  -9    0.10    0.90
   0   0   9   -0.60    0.70
   0   0  -9    0.80    1.00
   0   0   9    0.00    0.70
   0  -1  -9  188.98    7.50
   0   1  -9  186.48    6.80
   0   1  -9  189.48    7.50
   0   1   9  170.28    6.50
   0   1   9  162.78    6.70
   0  -1   9  165.88    6.90
   0   2  -9   -0.40    0.80
   0  -2   9    0.40    0.80
   0   2   9   -0.80    0.60
   0   2  -9    0.10    0.80
   0   2  -9    0.70    0.70
   0  -2  -9   -0.30    0.90
   0  -2  -9    1.00    1.10
   0   2   9    0.90    0.90
   0   3  -9   19.50    2.00
   0   3   9   16.30    1.90
   0   3  -9   18.80    2.20
   0  -3  -9   18.00    2.40
   0   3  -9   20.90    2.30
   0   3   9   16.80    2.00
   0  -4  -9    2.10    1.20
   0   4  -9   -0.70    0.80
   0   4  -9    0.50    0.70
   0   4   9    0.10    0.70
   0   5   9   41.40    2.40
   0  -5  -9   45.50    2.80
   0   5  -9   47.10    2.40
   0  -5  -9   47.00    2.60
   0   6   9    0.30    0.50
   0   6  -9    0.00    0.40
   0   0 -10  121.29    5.20
   0   0 -10  124.39    5.30
   0   1 -10   -0.40    0.70
   0   1  10    0.50    0.70
   0  -1 -10   -0.80    0.80
   0   1 -10    0.90    0.90
   0  -1 -10    1.30    0.90
   0   2  10   37.40    2.30
   0   2 -10   38.30    2.70
   0  -2 -10   42.70    2.70
   0   2 -10   42.80    2.60
   0  -3 -10    1.10    0.80
   0   3  10   -0.30    0.50
   0   3 -10    0.80    0.70
   0  -3 -10    0.50    0.90
   0   4  10    2.70    0.70
   0  -4 -10    6.30    1.00
   0   4 -10    6.50    1.00
   0   0 -11   -0.20    0.50
   0  -1 -11   34.80    1.90
   0   1 -11   32.00    1.80
  -1   0   0    0.50    0.10
  -1   0   0    0.10    0.20
  -1   1   0  209.28    6.20
  -1   1   0  214.68    6.00
   1   1   0  214.28    6.20
   1   1   0  189.78    5.70
   1   1   0  210.68    5.90
  -1   1   0  202.48    5.80
  -1   2   0 2354.86   61.09
   1   2   0 2300.87   61.39
  -1   3   0  218.68    6.20
   1   3   0  208.18    7.20
   1   3   0  212.78    6.40
  -1   3   0  218.08    7.20
   1   3   0  205.58    6.40
   1   3   0  207.68    6.00
   1   5   0  208.28    7.30
  -1   5   0  214.58    8.40
  -1   5   0  200.08    6.70
   1   5   0  214.28    7.10
  -1   5   0  219.18   10.10
   1   5   0  205.38    6.90
   1   5   0  213.28    8.40
   1   5   0  195.68    8.20
  -1   5   0  208.58    7.30
   1   6   0    2.30    0.90
   1   6   0    1.20    1.10
  -1   6   0   -0.40    0.90
  -1   6   0    2.30    1.30
  -1   6   0    0.40    0.90
   1   6   0    1.70    1.10
  -1   6   0    1.70    1.10
   1   6   0    2.90    1.30
  -1   6   0    0.00    1.10
   1   6   0    0.30    1.10
  -1  -6   0    1.70    0.60
   1   7   0    5.50    1.50
  -1   7   0    8.20    1.70
  -1   7   0    4.10    1.30
  -1   7   0    5.30    1.50
   1   7   0    6.50    1.50
   1   7   0    6.20    1.60
   1  -7   0    5.70    1.00
   1   7   0    6.90    1.60
  -1  -7   0    4.20    1.00
   1   7   0    5.20    1.80
  -1   7   0    6.40    1.90
  -1   7   0    5.60    1.70
   1   8   0    3.30    1.10
  -1   8   0    0.00    1.20
  -1   8   0    2.90    1.20
  -1   8   0    4.70    1.30
   1   8   0    5.90    1.40
   1   8   0    3.10    1.50
  -1   8   0    5.00    1.60
   1   8   0    3.20    1.20
   1   8   0    4.10    1.30
  -1   8   0    2.90    1.10
   1   9   0   16.30    1.90
  -1   9   0   13.10    1.70
   1   9   0   19.20    3.20
  -1   9   0   14.70    1.90
  -1   9   0   13.20    1.80
   1   9   0   14.80    1.80
  -1   0   1    0.60    0.20
   1   0   1    0.70    0.20
  -1   0  -1    1.10    1.70
   1   0  -1   -2.10    1.60
  -1   0   1    0.90    0.20
   1   0   1    0.20    0.20
  -1   0  -1    0.20    0.50
   1   0  -1    0.60    0.50
   1   1  -1 1441.56   39.60
  -1   1  -1 1426.26   39.70
   1   1   1 1309.57   35.10
   1   2  -1 9999.00  258.07
  -1   2  -1 9807.72  258.27
   1   3  -1  238.88    9.40
   1   3  -1  281.17    8.90
   1  -3   1  400.86   10.90
   1  -3   1  395.56   11.20
   1   3  -1  232.38    8.40
   1   3   1  396.26   11.20
  -1   3  -1  274.47   10.10
  -1   3  -1  286.57    8.90
  -1  -3   1  407.96   10.90
  -1   3  -1  274.97    8.80
   1   3   1  389.76   12.00
  -1   4   1   57.39    2.50
   1   4  -1   65.99    4.00
   1  -4   1   68.19    2.50
   1  -4   1   63.19    2.70
  -1   4   1   64.09    3.40
   1   4  -1   67.29    3.80
   1   4  -1   66.69    3.10
  -1   4  -1   58.69    3.60
  -1   4  -1   68.69    4.20
   1   4   1   66.09    3.60
  -1   4  -1   69.29    3.20
   1   4   1   63.69    2.70
  -1  -4   1   63.09    2.40
   1   5  -1    6.40    1.60
   1   5  -1    7.20    1.90
   1   5  -1    6.50    1.20
  -1   5   1    3.20    1.10
   1  -5   1    2.30    0.70
  -1   5   1    2.80    0.90
  -1   5   1    2.20    0.70
   1   5  -1    6.10    1.60
   1  -5   1    2.30    0.60
   1   5  -1   11.70    1.60
   1   5  -1    6.60    1.40
   1   5   1    1.70    0.90
  -1   5  -1    5.70    1.50
  -1   5  -1    5.00    1.20
  -1   5  -1    6.50    1.80
   1   5   1    1.40    0.80
   1   5   1    3.60    0.80
  -1  -5   1    3.50    0.90
  -1   5  -1    7.50    1.70
  -1  -5   1    1.50    0.50
  -1   5  -1    7.00    2.10
   1   5   1    2.30    0.90
  -1   6   1   87.89    5.20
   1  -6   1   95.89    3.90
   1   6  -1   95.89    5.00
   1   6  -1   99.39    5.00
   1   6  -1  102.49    5.90
  -1   6   1   96.39    4.40
   1   6  -1   97.59    4.70
  -1   6   1  104.19    5.50
   1   6  -1   97.39    4.60
   1   6  -1   95.79    5.20
  -1   6  -1   98.49    4.70
  -1   6  -1   92.49    5.10
   1   6   1  104.99    4.50
  -1  -6   1   95.49    4.50
  -1   6  -1  100.59    4.60
  -1   6  -1   95.69    5.00
   1   6   1   95.89    4.70
   1   6   1   88.29    4.60
   1   6   1   97.39    4.50
   1   6   1   84.29    4.00
  -1   6  -1   98.29    5.00
  -1  -6   1   94.89    3.90
  -1   6  -1  100.89    5.80
   1   6   1   96.79    5.40
   1   7  -1   45.30    3.20
  -1   7   1   36.80    3.20
  -1   7   1   40.10    3.00
   1   7  -1   47.70    4.30
   1   7  -1   43.10    4.10
   1   7  -1   52.59    3.60
   1   7  -1   43.40    3.20
  -1   7   1   39.70    3.70
   1   7  -1   46.10    3.40
  -1   7  -1   51.59    3.60
   1   7   1   37.50    3.60
   1   7   1   50.79    3.30
  -1   7  -1   46.50    3.30
  -1   7  -1   50.89    3.30
   1   7   1   39.70    3.40
  -1   7  -1   46.40    4.20
  -1   7  -1   47.00    4.00
   1   7   1   38.70    2.80
  -1   7  -1   43.20    4.20
   1   8  -1   33.20    3.10
   1   8  -1   31.30    3.10
   1   8  -1   39.70    3.70
   1   8  -1   29.90    2.90
   1   8  -1   35.30    3.40
   1   8  -1   30.10    3.90
  -1   8  -1   34.20    3.10
  -1   8  -1   34.40    3.10
  -1   8  -1   35.30    3.50
  -1   8  -1   34.80    3.40
   1   8   1   36.00    3.00
  -1   8  -1   33.30    4.10
  -1   8  -1   31.60    3.10
   1   8   1   32.90    3.10
   1   9  -1   34.80    2.50
   1   9  -1   39.90    3.10
   1   9  -1   32.10    2.40
   1   9  -1   40.30    3.50
  -1   9  -1   27.90    2.70
  -1   9  -1   27.90    2.70
  -1   9  -1   32.50    2.70
   1  10  -1    3.10    0.80
   1  10  -1    5.40    0.90
  -1  10  -1    3.10    0.70
  -1   0   2    0.10    0.40
   1   0  -2    0.20    1.10
  -1   0  -2   -1.60    1.20
   1   0   2    0.90    0.40
  -1   0   2    0.20    0.40
   1   0   2    0.00    0.30
   1   0   2   -1.30    0.30
  -1   1   2 2049.49   55.89
   1   1  -2 2077.39   57.79
  -1   1   2 1987.50   54.19
  -1   1  -2 2050.39   58.09
   1   1   2 2003.90   55.39
  -1   2   2 3901.01  103.09
   1   2  -2 3838.92  105.89
   1   2   2 3904.21  102.69
  -1   2  -2 4005.30  106.59
   1   3  -2 1712.43   49.10
  -1   3   2 1638.14   43.70
  -1   3  -2 1690.83   49.60
   1   4  -2 2023.00   56.29
  -1   4   2 1956.00   52.69
   1   4  -2 2035.70   53.19
   1   4   2 1918.11   52.39
  -1   4  -2 1888.01   56.39
  -1   4  -2 1994.20   53.19
   1   4   2 2007.10   52.99
   1   5  -2  202.88    8.80
   1   5  -2  216.18    7.50
   1   5  -2  210.28    8.10
   1   5  -2  213.08    9.30
   1  -5   2  216.28    7.40
   1   5  -2  205.28    8.00
   1   5  -2  207.68    7.80
   1   5  -2  211.88    7.30
  -1   5   2  203.08    6.90
   1  -5   2  215.88    7.20
   1   5  -2  210.68    7.70
  -1  -5   2  211.08    7.40
  -1   5  -2  224.98    8.00
   1   5   2  212.08    7.50
  -1   5  -2  227.28    9.30
   1   5   2  211.68    7.10
  -1  -5   2  211.58    7.20
  -1   5  -2  211.38    8.40
   1   5   2  202.08    8.00
  -1   5  -2  207.48    8.10
  -1   5  -2  213.88    9.30
   1   5   2  180.58    9.40
  -1   5  -2  211.38    8.90
  -1   5  -2  215.08    8.20
  -1   5  -2  212.98    7.70
   1   6  -2    8.90    1.90
   1   6  -2    3.90    1.60
   1   6  -2    7.80    1.80
   1   6  -2    5.40    1.40
   1   6  -2    6.30    1.60
   1  -6   2    3.80    1.10
   1   6  -2    5.10    1.30
  -1   6  -2    9.00    1.60
   1   6   2    6.70    1.20
  -1  -6   2    7.60    1.40
   1   6   2    6.60    1.40
  -1   6  -2    9.20    1.90
  -1  -6   2    6.90    1.50
  -1   6  -2    8.00    1.70
  -1   6  -2    5.10    1.40
  -1   6  -2    4.70    1.60
  -1   6  -2    6.00    1.90
   1   7  -2    2.90    1.00
   1   7  -2   -0.30    0.90
   1   7  -2    3.70    1.30
   1  -7   2    1.60    0.90
   1   7  -2    1.00    1.00
   1   7  -2    1.30    1.20
   1   7  -2    1.10    1.00
  -1   7  -2    1.90    0.90
  -1   7  -2    2.30    1.40
  -1   7  -2    1.80    1.30
  -1   7  -2    2.20    1.20
  -1  -7   2    2.40    1.00
  -1   7  -2    1.80    1.10
  -1   7  -2    1.60    1.10
   1   8  -2   26.50    2.90
   1   8  -2   30.00    3.90
   1   8  -2   30.40    2.90
   1   8  -2   30.00    3.10
   1   8  -2   32.50    3.30
   1   8  -2   29.70    2.90
   1  -8   2   30.80    2.60
  -1  -8   2   35.90    3.60
  -1   8  -2   27.30    3.20
  -1   8  -2   27.50    3.60
  -1   8  -2   31.70    3.20
  -1   8  -2   31.20    2.90
  -1   8  -2   33.00    3.10
  -1   8  -2   30.80    3.10
   1   9  -2   13.00    2.80
   1   9  -2   12.50    1.70
   1   9  -2   14.00    1.80
   1   9  -2   12.70    1.80
   1   9  -2   12.40    1.90
  -1   9  -2   11.50    1.70
  -1   9  -2   14.90    2.00
  -1   9  -2    8.90    1.50
  -1   9  -2   12.20    2.50
   1  10  -2   39.30    2.10
   1  10  -2   35.70    1.90
  -1  10  -2   37.80    2.00
  -1  10  -2   37.20    1.90
   1   0   3    0.60    0.40
   1   0  -3   -1.30    5.00
   1   0   3    0.90    0.50
  -1   0   3    0.80    0.50
  -1   0  -3    2.00    1.60
  -1   0  -3   -7.20    5.70
  -1   0   3    0.40    0.50
   1   0   3    0.80    0.40
   1   0  -3   -1.20    1.20
   1  -1   3   83.59    3.20
   1   1  -3  122.69    6.40
   1  -1   3   78.19    3.20
   1   1  -3  114.39    4.10
  -1   1   3   83.29    3.20
  -1  -1   3   83.09    3.30
  -1   1  -3  114.09    6.40
  -1  -1   3   86.89    3.30
   1   1   3   87.49    3.20
  -1   1  -3  107.09   10.70
  -1   1  -3  113.79    4.20
   1  -2   3  427.36   12.20
   1   2  -3  438.06   12.90
   1  -2   3  414.26   12.00
  -1   2   3  417.36   11.90
   1   2  -3  418.46   15.10
   1   2  -3  422.06   17.50
   1   2   3  410.96   11.90
  -1   2  -3  435.26   13.00
  -1   2  -3  432.26   15.40
  -1   2  -3  401.36   17.60
  -1  -2   3  420.46   12.20
  -1  -2   3  401.96   12.10
   1   3  -3   32.30    2.70
  -1   3   3   64.49    2.80
   1   3  -3   30.70    3.70
   1   3  -3   30.10    5.80
   1  -3   3   66.09    3.10
   1   3  -3   30.30    2.40
   1   3  -3   34.90    3.30
  -1   3   3   62.09    2.70
   1  -3   3   63.29    2.90
  -1   3   3   67.49    4.10
  -1   3  -3   29.60    2.40
  -1   3  -3   22.20    5.40
  -1  -3   3   63.69    3.10
  -1   3  -3   27.70    2.40
  -1   3  -3   22.60    3.30
  -1  -3   3   68.39    3.20
   1   3   3   65.49    2.70
   1   4  -3  386.56   12.30
   1   4  -3  414.46   13.80
   1   4  -3  416.36   17.30
  -1   4   3  432.56   12.50
   1   4  -3  440.06   15.10
   1   4  -3  417.36   14.60
   1  -4   3  422.16   12.80
   1  -4   3  432.16   13.00
   1   4  -3  363.86   14.00
  -1   4   3  402.16   12.90
  -1   4  -3  412.26   12.70
  -1   4  -3  383.66   13.80
  -1   4  -3  380.46   12.80
  -1  -4   3  429.16   13.00
  -1  -4   3  425.46   13.00
  -1   4  -3  426.66   17.90
  -1   4  -3  424.26   15.30
   1   4   3  421.96   13.20
   1   4   3  424.66   12.40
  -1   4  -3  427.96   13.90
   1   5  -3  176.58    7.40
   1  -5   3  168.78    6.50
   1   5  -3  188.38    7.10
   1   5  -3  180.18    8.30
   1   5  -3  194.38   10.70
  -1   5   3  164.08    6.80
   1   5  -3  180.98    6.80
  -1   5   3  156.18    5.80
  -1   5   3  156.98    6.10
   1   5  -3  191.48    7.60
   1   5  -3  189.18    7.90
   1   5  -3  184.38    8.30
   1   5  -3  179.88    6.70
   1  -5   3  158.08    6.20
  -1   5  -3  186.38    6.80
  -1  -5   3  166.58    6.40
  -1   5  -3  187.48    7.90
   1   5   3  168.88    6.00
  -1   5  -3  187.98    7.50
   1   5   3  163.08    6.60
  -1  -5   3  159.28    6.40
  -1   5  -3  188.98    7.20
  -1   5  -3  181.38   10.80
  -1   5  -3  182.58    7.50
   1   5   3  173.18    6.70
  -1   5  -3  181.88    8.40
  -1   5  -3  179.18    8.30
   1   6  -3   18.70    2.30
   1   6  -3   14.60    2.30
   1   6  -3   21.50    3.10
   1   6  -3   17.90    3.00
   1   6  -3   19.70    2.40
   1   6  -3   19.20    4.00
   1   6  -3   22.80    2.40
   1  -6   3   19.70    2.30
   1   6  -3   24.30    3.00
  -1   6  -3   21.60    4.00
  -1  -6   3   18.70    2.40
   1   6   3   17.50    2.70
  -1   6  -3   18.30    2.80
  -1   6  -3   19.00    2.50
  -1  -6   3   17.90    2.30
  -1   6  -3   17.60    2.40
  -1   6  -3   22.40    3.40
  -1   6  -3   20.10    2.50
   1   6   3   21.40    2.60
  -1   6  -3   18.00    2.10
  -1   6  -3   20.10    2.30
   1  -7   3   25.00    2.70
   1   7  -3   15.90    2.30
   1   7  -3   16.40    2.20
   1   7  -3   16.10    2.10
   1   7  -3   21.70    3.40
   1   7  -3   19.20    2.80
   1   7  -3   14.30    2.20
  -1   7  -3   17.00    3.00
  -1   7  -3   17.50    2.40
  -1  -7   3   22.50    2.60
  -1   7  -3   18.80    2.60
  -1   7  -3   17.80    2.80
  -1   7  -3   20.20    2.40
  -1   7  -3   16.50    2.50
   1   8  -3    9.10    1.80
   1   8  -3    5.60    1.90
   1   8  -3   10.30    2.10
   1   8  -3    3.20    2.10
   1   8  -3    5.90    1.30
   1   8  -3    9.30    1.80
  -1   8  -3    8.10    1.60
  -1   8  -3   12.60    2.90
  -1   8  -3    8.60    1.70
  -1   8  -3    8.60    1.70
  -1   8  -3    8.40    1.90
   1   9  -3   17.80    2.10
   1   9  -3   19.00    2.10
   1   9  -3   24.70    2.30
   1   9  -3   20.20    2.00
   1   9  -3   21.10    2.60
  -1   9  -3   20.90    2.10
  -1   9  -3   19.60    1.90
  -1   9  -3   23.20    2.30
  -1   9  -3   22.60    3.00
  -1   9  -3   19.50    2.20
  -1   0   4    0.70    0.50
   1   0   4   -0.60    0.60
   1   0   4    0.30    0.50
   1  -1   4   86.19    3.60
   1   1  -4  104.19    5.60
   1  -1   4   81.39    3.70
   1   1  -4   91.29   10.50
  -1   1   4   89.79    3.60
   1   1  -4   86.49    6.20
   1   1   4   90.79    3.60
  -1  -1   4   87.99    3.70
  -1   1  -4   92.89    6.60
  -1   1  -4  102.39   11.40
  -1  -1   4   84.79    5.00
   1   2  -4 1263.77   33.90
   1  -2   4 1214.38   33.90
   1  -2   4 1244.88   33.80
   1   2  -4 1232.68   33.40
   1   2  -4 1196.68   40.90
  -1   2   4 1243.28   34.10
  -1  -2   4 1225.28   34.10
  -1   2  -4 1229.78   33.90
  -1   2  -4 1215.28   38.10
  -1   2  -4 1208.58   41.60
  -1  -2   4 1274.27   34.00
   1   2   4 1239.08   34.10
   1   3  -4   55.89    7.70
   1   3  -4   58.39    5.20
  -1   3   4   52.49    2.60
   1   3  -4   62.69    3.70
   1   3  -4   64.59    3.20
   1  -3   4   57.49    3.10
  -1   3   4   54.49    3.10
   1   3  -4   64.09    3.20
   1  -3   4   56.39    2.90
  -1   3  -4   61.69    3.80
  -1  -3   4   50.09    3.00
   1   3   4   52.19    3.20
   1   3   4   52.89    2.60
  -1   3  -4   65.99    3.20
  -1  -3   4   58.79    3.10
  -1   3  -4   62.29    3.30
  -1   3  -4   69.99    9.10
  -1   3  -4   59.19    5.50
   1   4  -4  220.48    7.70
   1   4  -4  213.18   14.10
   1   4  -4  223.88   10.80
  -1   4   4  270.97    8.60
   1   4  -4  238.28    8.60
  -1   4   4  280.97   10.10
   1  -4   4  272.07    9.10
   1   4  -4  224.08    9.20
  -1   4   4  262.37    9.00
   1   4  -4  215.18    9.90
   1   4  -4  223.58    8.70
   1   4  -4  213.58    8.90
   1  -4   4  281.87    9.50
   1   4   4  258.97    9.00
   1   4   4  259.97    9.50
  -1   4  -4  215.88    9.00
  -1   4  -4  218.38    7.70
   1   4   4  263.37    8.60
  -1  -4   4  260.47    9.30
  -1   4  -4  220.98    7.80
  -1   4  -4  228.78   11.10
  -1  -4   4  285.47    9.60
  -1   4  -4  222.28    8.80
   1   4   4  273.87    9.50
  -1   4  -4  214.28    8.40
  -1   4  -4  235.18    8.20
  -1   4  -4  226.68   14.80
  -1   5   4   26.60    2.60
  -1   5   4   23.30    2.60
   1  -5   4   26.30    2.80
  -1   5   4   25.10    1.90
   1   5  -4   21.30    2.90
   1   5  -4   25.30    3.50
   1   5  -4   26.50    2.90
   1  -5   4   28.50    2.80
   1   5  -4   27.60    6.40
   1   5  -4   26.60    3.00
   1   5  -4   23.50    3.20
   1   5  -4   26.50    4.00
   1   5  -4   28.60    2.60
   1   5  -4   27.00    2.60
   1   5  -4   29.20    2.80
  -1   5  -4   25.50    3.30
  -1  -5   4   29.10    2.80
  -1   5  -4   27.30    2.60
  -1   5  -4   21.30    2.50
  -1   5  -4   29.90    3.00
  -1  -5   4   25.60    2.80
  -1   5  -4   31.60    3.40
   1   5   4   24.70    2.80
  -1   5  -4   28.40    4.00
   1   5   4   28.10    2.10
   1   5   4   26.40    2.60
  -1   5  -4   21.90    6.30
  -1   5  -4   31.20    3.20
   1   5   4   24.40    2.80
   1   6  -4   60.79    3.80
   1   6  -4   69.19    8.00
   1   6  -4   55.39    3.50
   1   6  -4   59.09    4.00
   1   6  -4   57.99    4.80
  -1   6   4   68.79    3.70
   1   6  -4   66.19    4.20
   1   6  -4   64.29    4.40
   1  -6   4   59.29    4.70
   1   6   4   64.89    4.00
  -1  -6   4   58.19    4.70
   1   6   4   62.69    4.00
  -1   6  -4   59.49    4.80
  -1   6  -4   71.99    8.00
  -1   6  -4   62.09    4.50
  -1   6  -4   67.19    4.20
   1   6   4   61.29    3.40
  -1   6  -4   69.09    4.10
  -1   6  -4   59.19    3.50
  -1   6  -4   58.89    4.00
   1   7  -4    6.30    1.50
   1   7  -4    4.50    1.40
   1   7  -4    3.80    1.80
   1   7  -4    5.10    1.70
   1   7  -4    2.70    1.10
   1   7  -4    4.80    1.40
  -1   7  -4    5.40    1.50
  -1   7  -4    5.20    1.60
  -1   7  -4    5.90    1.50
  -1   7  -4    3.20    1.50
  -1   7  -4    5.40    1.30
  -1  -7   4    2.50    1.40
   1   8  -4   64.69    3.80
   1   8  -4   56.49    3.30
   1   8  -4   61.49    3.70
   1   8  -4   62.59    3.90
   1   8  -4   60.49    3.50
   1  -8   4   38.90    5.10
  -1   8  -4   59.09    3.30
  -1   8  -4   60.09    3.70
  -1   8  -4   58.29    3.50
  -1   8  -4   58.49    4.00
  -1   8  -4   57.49    3.70
   1   9  -4    2.40    0.90
   1   9  -4    2.20    0.80
   1   9  -4    1.40    0.80
   1   9  -4    2.20    0.80
   1   9  -4    1.70    0.90
  -1   9  -4    3.70    1.00
  -1   9  -4    2.50    0.90
  -1   9  -4    2.40    0.90
  -1   9  -4    1.30    0.70
  -1   9  -4    1.00    0.90
   1   0   5    0.40    0.60
   1   0   5    0.00    0.80
   1   0  -5    0.40    0.70
  -1   0   5    1.40    0.70
   1  -1   5   37.10    2.50
  -1   1   5   34.40    2.30
   1   1  -5   29.60    2.30
  -1   1   5   37.20    2.70
  -1  -1   5   41.30    2.60
   1   1   5   38.00    2.40
  -1   1  -5   29.10    2.30
   1   1   5   34.60    2.70
   1   2  -5  241.88   12.40
  -1   2   5  262.07   11.10
   1   2  -5  238.18    8.30
   1  -2   5  244.58    8.40
  -1   2   5  222.48    8.70
   1   2  -5  241.28    8.40
  -1   2   5  243.98    8.10
   1   2  -5  245.78   17.90
   1   2  -5  241.88    8.30
  -1   2   5  233.78    8.60
  -1  -2   5  237.08    8.40
  -1   2  -5  249.38    8.30
  -1   2  -5  229.18    8.30
   1   2   5  248.78   11.60
  -1   2  -5  236.68   12.60
   1   2   5  251.97    8.10
  -1   2  -5  252.07    9.60
  -1   2  -5  262.47   18.60
   1   2   5  232.38    8.60
  -1   3   5  695.73   20.90
  -1   3   5  704.03   20.90
   1   3  -5  782.02   22.90
   1   3  -5  797.82   23.90
   1  -3   5  680.93   20.90
  -1   3   5  697.93   20.10
   1  -3   5  726.93   20.70
   1   3  -5  768.52   23.60
  -1   3   5  699.33   20.50
   1   3  -5  799.32   33.00
   1   3  -5  789.12   22.80
   1   3  -5  791.52   22.90
   1   3  -5  811.82   28.20
  -1   3  -5  811.12   28.70
  -1   3  -5  795.62   23.80
  -1   3  -5  841.12   33.90
  -1   3  -5  782.72   23.20
  -1  -3   5  698.83   20.80
  -1  -3   5  724.73   22.60
   1   3   5  687.43   21.00
   1   3   5  689.73   20.60
   1   3   5  705.53   21.10
  -1   3  -5  790.02   22.90
   1   3   5  720.03   20.20
   1  -4   5  159.38    6.40
   1  -4   5  149.99    6.60
   1   4  -5  166.18   10.00
   1   4  -5  177.18    7.10
   1   4  -5  164.98    7.50
   1   4  -5  168.78    6.60
   1   4  -5  169.78    7.70
   1   4  -5  170.28    6.50
  -1   4   5  151.98    5.80
   1   4  -5  162.38    6.90
  -1   4   5  154.78    6.20
   1   4  -5  163.78    6.70
   1   4  -5  166.48    6.70
  -1   4   5  157.98    6.60
  -1   4   5  144.39    6.40
   1   4  -5  178.88   15.60
  -1   4  -5  171.88    6.70
  -1  -4   5  134.69    6.40
   1   4   5  154.98    6.70
  -1   4  -5  176.68    6.60
  -1   4  -5  172.28    6.80
  -1   4  -5  172.08   10.40
   1   4   5  145.59    6.60
  -1   4  -5  160.78    7.10
  -1   4  -5  163.18   16.10
   1   4   5  160.48    5.90
  -1   4  -5  181.68    7.70
  -1  -4   5  161.58    6.60
   1   4   5  157.88    6.30
   1   5  -5  296.67   10.20
   1   5  -5  285.67   11.70
  -1   5   5  258.37    9.40
   1   5  -5  292.17   10.60
   1   5  -5  282.17   10.00
   1   5  -5  281.47   10.10
  -1   5   5  256.27    9.00
  -1   5   5  255.17    9.40
   1   5  -5  288.67   13.40
  -1   5   5  246.78    8.50
   1   5  -5  289.77    9.90
   1   5  -5  291.47   10.50
   1  -5   5  243.88    9.60
   1   5  -5  299.47   11.30
   1   5  -5  303.57   17.90
  -1   5  -5  272.97   18.00
   1   5   5  260.47   10.20
  -1  -5   5  257.97    9.50
  -1   5  -5  302.67   10.00
  -1   5  -5  285.07   10.50
  -1   5  -5  295.37   10.70
  -1   5  -5  271.37   13.30
  -1  -5   5  245.78    9.70
  -1   5  -5  281.07   11.10
   1   5   5  255.07    8.70
  -1   5  -5  296.17   10.40
   1   5   5  252.37    9.60
   1   5   5  236.88    8.80
   1   6  -5   39.10    2.80
   1   6  -5   39.30    3.80
   1  -6   5   34.70    4.20
   1   6  -5   31.00    3.00
   1  -6   5   28.10    3.30
   1   6  -5   35.70    4.20
   1   6  -5   31.80    3.20
  -1   6   5   36.30    2.70
   1   6  -5   38.40    8.00
   1   6  -5   40.90    4.60
   1   6  -5   35.30    3.90
  -1   6  -5   41.60    4.70
   1   6   5   38.40    3.60
  -1   6  -5   37.30    4.00
  -1  -6   5   36.10    3.70
   1   6   5   40.60    2.70
   1   6   5   40.60    2.80
  -1   6  -5   37.60    2.70
   1   6   5   37.00    3.60
  -1   6  -5   43.70    3.40
  -1   6  -5   38.00    3.50
  -1   6  -5   37.50    3.40
  -1   6  -5   53.09    8.50
   1   7  -5   40.10    3.10
   1   7  -5   44.00    3.20
   1   7  -5   38.30    2.80
   1  -7   5   45.60    4.20
   1   7  -5   37.60    3.80
   1   7  -5   42.30    4.70
  -1   7   5   48.30    3.00
  -1  -7   5   35.90    4.30
  -1   7  -5   38.40    4.00
  -1   7  -5   43.70    2.90
  -1   7  -5   40.30    3.20
  -1   7  -5   39.60    3.50
   1   8  -5    7.20    1.40
   1   8  -5   10.30    1.60
   1   8  -5    6.50    1.20
   1   8  -5    4.20    1.20
   1   8  -5    6.60    1.60
  -1   8  -5    4.60    1.30
  -1   8  -5    3.70    1.20
  -1   8  -5    5.30    1.30
  -1   8  -5    5.20    1.90
  -1   8  -5    6.30    1.20
   1   9  -5   13.30    1.30
   1   9  -5   13.90    1.40
   1   9  -5   11.40    1.20
  -1   9  -5   10.40    1.20
  -1  -9   5    7.50    1.10
  -1   9  -5   12.40    1.20
  -1   9  -5   11.90    1.20
   1   0   6    0.10    0.70
  -1   0   6    0.90    0.90
  -1   0   6    0.40    0.60
  -1   0   6    1.50    0.90
  -1   0  -6   -0.10    0.80
  -1   0  -6   -1.20    0.60
   1   0   6   -0.10    0.80
   1   0  -6   -0.70    0.60
   1   0   6   -0.80    0.50
   1   1  -6    7.70    1.50
  -1   1   6    6.40    1.40
   1   1  -6    9.00    1.50
  -1   1   6    6.70    1.40
   1   1  -6    8.10    1.50
   1  -1   6    5.70    1.30
  -1   1   6    8.50    1.60
  -1  -1  -6    9.10    1.60
   1  -1   6    6.80    1.50
  -1  -1   6    9.00    1.60
   1   1   6    5.60    1.40
   1   1   6    5.60    1.20
   1   1   6    6.30    1.40
   1   1   6    5.50    1.40
  -1   1  -6    9.10    1.60
  -1   1  -6    7.60    1.40
  -1   2   6  277.07   10.00
   1   2  -6  254.47    8.80
   1   2  -6  240.78    8.70
   1  -2   6  267.67    9.70
   1   2  -6  236.88    8.50
  -1   2   6  281.27    9.70
  -1   2   6  284.87    9.60
  -1   2   6  288.67   10.10
   1   2   6  277.47   10.20
  -1  -2   6  276.07   10.00
   1   2   6  279.27    9.50
  -1   2  -6  256.27    8.80
  -1   2  -6  247.28    8.70
  -1   2  -6  235.38    8.70
   1   2   6  282.57    9.90
   1   2   6  293.87   10.30
  -1   3   6   11.70    2.00
   1   3  -6   10.10    2.10
   1   3  -6   -5.10   16.70
   1   3  -6    8.20    1.60
   1   3  -6    6.60    1.30
  -1   3   6   11.60    1.60
   1  -3   6    9.30    1.70
  -1   3   6   11.70    2.10
  -1   3   6    8.40    2.30
   1   3  -6    7.20    1.50
   1   3  -6    5.30    3.10
  -1   3  -6    8.20    1.60
  -1   3  -6    9.40    3.70
  -1   3  -6   28.60   18.10
  -1   3  -6   10.20    1.80
  -1  -3   6   13.90    2.10
   1   3   6   10.40    2.50
  -1   3  -6    9.80    1.70
  -1   3  -6   10.40    2.10
   1   3   6    8.80    1.90
   1   3   6   10.10    1.50
   1   4  -6  170.58    7.10
  -1   4   6  226.58    8.00
   1   4  -6  180.38   19.00
   1   4  -6  182.78    6.90
  -1   4   6  229.48    8.80
   1   4  -6  184.88    8.60
   1   4  -6  180.28    8.00
  -1   4   6  226.98    8.30
   1  -4   6  221.38    8.50
   1   4  -6  175.28   11.20
  -1   4  -6  179.68   11.60
  -1  -4   6  208.58    8.60
  -1   4  -6  173.88    7.10
  -1   4  -6  167.58    6.90
   1   4   6  219.28    8.30
  -1   4  -6  188.28    8.10
   1   4   6  224.68    8.90
  -1   4  -6  166.28    9.40
  -1   4  -6  167.28    7.00
   1   4   6  210.28    7.80
  -1   4  -6  192.68   19.80
   1   5  -6    7.00    1.50
   1   5  -6    6.70    3.00
   1   5  -6    4.70    1.40
  -1   5   6    5.40    1.20
  -1   5   6    3.80    1.30
  -1   5   6    6.40    1.40
   1   5  -6    6.80    1.60
   1   5  -6    6.10    1.50
   1   5  -6    4.80    1.20
   1   5  -6    7.00    1.50
  -1   5   6    4.20    1.50
   1   5  -6    4.80    1.70
   1   5   6    5.00    1.20
  -1   5  -6    8.50    3.30
   1   5   6    6.20    1.70
  -1   5  -6    6.80    1.90
  -1  -5   6    6.70    1.60
   1   5   6    6.80    1.50
  -1   5  -6    9.50    1.80
  -1   5  -6    5.30    1.30
   1   5   6    6.60    1.70
  -1   5  -6    5.60    1.40
  -1  -6  -6   12.50    1.60
  -1   6   6   13.60    2.40
   1   6  -6   20.90    9.90
   1   6  -6    8.80    1.60
   1   6  -6   15.30    3.10
   1   6  -6   15.80    2.10
   1   6  -6   13.80    2.40
  -1   6   6   13.40    1.90
   1   6  -6   13.40    1.90
   1   6  -6   13.00    2.10
  -1   6  -6   10.30    1.90
  -1   6  -6   11.00    9.40
  -1   6  -6    9.70    1.80
   1   6   6   14.00    2.00
  -1   6  -6   10.50    1.60
  -1   6  -6   14.20    2.00
  -1   6  -6   10.50    2.20
   1   6   6   10.90    1.60
   1   6   6   13.60    2.20
   1   6   6   12.90    2.20
  -1   6  -6   11.40    2.90
   1   7  -6    6.20    1.40
   1   7  -6    3.60    1.10
   1   7  -6    2.30    1.30
   1   7  -6    6.80    1.50
   1   7  -6    5.20    1.20
  -1   7  -6    7.00    1.50
  -1   7  -6    5.20    1.10
  -1   7  -6    3.30    1.50
  -1   7  -6    4.20    1.10
   1   7   6    6.20    1.30
  -1   7  -6    5.60    1.40
   1   8  -6   84.29    3.70
   1   8  -6   81.69    3.50
   1   8  -6   86.89    3.60
  -1   8  -6   84.39    3.70
  -1   8  -6   84.49    3.80
  -1   8  -6   84.69    3.80
  -1   8  -6   78.29    3.90
  -1   8  -6   74.39    3.40
  -1   0   7    0.70    0.80
  -1   0  -7   -0.50    0.90
   1   0   7    1.10    1.00
  -1   0  -7   -0.80    0.80
  -1   0   7    0.20    1.20
   1   0   7    0.60    0.80
   1   0  -7    0.60    0.90
   1   0   7    0.90    1.00
  -1   1   7   37.90    2.90
   1   1  -7   32.70    4.10
  -1   1   7   37.40    2.90
  -1  -1  -7   30.40    3.90
   1   1  -7   25.80    2.80
  -1  -1  -7   22.50    2.80
  -1   1   7   36.80    3.40
   1   1  -7   28.40    2.90
   1  -1   7   37.10    2.90
  -1   1  -7   28.20    3.00
   1   1   7   40.80    3.70
   1  -1  -7   23.30    2.70
   1   1   7   42.00    2.90
  -1   1  -7   28.80    2.90
  -1   1  -7   26.00    2.80
   1   1   7   35.60    2.90
  -1  -1   7   38.50    3.00
  -1   2   7   67.19    3.80
   1   2  -7   80.49    4.10
  -1   2   7   68.89    3.90
  -1   2   7   64.79    4.10
   1   2  -7   78.79    4.30
   1  -2   7   67.99    4.00
  -1   2  -7   78.19    4.30
  -1  -2   7   74.59    4.50
  -1   2  -7   80.89    4.30
   1   2   7   68.99    4.30
  -1  -2   7   71.89    4.20
   1   2   7   61.69    3.70
   1   2   7   66.59    4.00
  -1   2  -7   79.69    5.20
  -1   3   7  707.43   20.90
  -1   3   7  720.93   20.80
   1   3  -7  749.23   23.10
   1   3  -7  797.12   23.20
   1  -3   7  673.43   21.20
  -1   3   7  679.13   21.40
   1   3  -7  782.02   22.80
   1   3   7  723.03   21.70
  -1   3  -7  770.72   23.10
  -1   3  -7  789.02   23.10
   1   3   7  718.53   21.80
   1   3   7  691.93   20.70
  -1   3  -7  800.82   23.10
   1   3   7  711.03   21.20
  -1  -3   7  667.03   21.40
   1   4  -7  158.18   20.70
   1   4  -7  148.99    6.00
   1   4  -7  158.98   11.10
  -1   4   7  133.29    6.20
   1   4  -7  129.29    6.10
   1  -4   7  125.09    6.00
  -1   4   7  131.39    5.60
  -1   4   7  130.99    5.80
   1   4  -7  136.59    6.30
   1   4   7  132.59    5.60
  -1  -4   7  143.29    6.50
  -1   4  -7  138.09    6.10
  -1   4  -7  143.39    6.10
  -1   4  -7  141.89    6.20
  -1   4  -7  139.89   10.80
  -1   4  -7  170.28   21.80
   1   4   7  136.19    6.40
  -1   4  -7  154.18    7.10
   1   4   7  133.99    6.50
   1   4   7  136.89    6.00
   1   5  -7   72.69    3.90
   1   5  -7   71.09    3.90
  -1   5   7   66.59    3.60
   1   5  -7   64.29   13.60
  -1   5   7   68.89    4.10
   1   5  -7   83.99    8.50
   1   5  -7   71.99    4.10
  -1   5   7   72.79    3.80
   1   5   7   81.09    4.50
   1   5   7   64.99    4.10
  -1   5  -7   94.69    5.20
  -1   5  -7  100.69   16.50
   1   5   7   70.79    3.80
  -1   5  -7   76.49    4.00
   1   5   7   69.89    3.70
  -1   5  -7   78.39    7.50
  -1   6   7   15.70    2.00
  -1   6   7   22.60    3.30
   1   6  -7   16.10    2.00
   1   6   7   18.70    2.10
  -1   6  -7   20.10    2.70
   1   6   7   19.80    2.30
   1  -6  -7   14.80    3.10
  -1   6  -7   16.30    1.90
   1   7  -7    4.40    1.00
  -1   7   7    4.60    1.00
  -1   7  -7    3.50    1.00
  -1  -7   7    4.90    1.30
  -1   7  -7    5.50    1.10
   1   7   7    3.90    0.90
   1   0  -8    0.50    0.90
  -1   0  -8   -0.20    0.80
  -1   0   8    0.10    0.90
  -1   0   8    0.80    1.00
   1   0  -8   -0.20    0.90
   1   0   8   -0.10    0.70
  -1   0  -8    2.40    1.00
  -1   0  -8    0.70    1.00
   1   0   8    0.80    0.90
  -1   1   8   95.19    4.80
  -1   1   8   92.49    4.60
   1   1  -8   94.59    4.90
   1   1  -8  101.29    4.60
   1  -1   8   90.19    4.80
  -1  -1  -8   90.29    5.10
   1  -1   8   86.79    4.50
   1   1  -8   96.39    5.00
   1   1   8   86.59    4.60
  -1   1  -8   87.29    4.80
  -1  -1   8   91.69    4.90
  -1   1  -8   89.09    4.60
  -1   1  -8   90.29    4.90
   1   1   8   90.39    5.00
   1  -1  -8   91.79    5.10
   1   1   8   92.49    4.70
   1   2  -8  110.69    5.60
  -1   2   8  121.69    5.50
   1   2  -8  112.89    5.50
  -1  -2  -8  111.09    6.20
   1   2  -8  114.49    5.10
  -1   2   8  126.89    5.90
   1  -2   8  108.79    5.50
  -1   2   8  124.69    5.60
  -1  -2   8  121.09    5.90
   1   2   8  112.79    5.80
  -1   2  -8  118.59    5.60
   1  -2  -8  114.99    5.80
   1   2   8  124.39    5.50
  -1   2  -8  117.09    5.30
  -1   2  -8  117.79    5.50
   1   2   8  128.59    5.70
  -1   3   8    3.50    1.10
  -1   3   8    5.30    1.40
   1  -3   8    2.50    1.20
   1   3  -8    2.30    1.00
  -1   3   8    3.40    1.00
   1   3  -8    1.20    0.90
  -1  -3  -8    0.40    1.20
   1   3  -8    2.70    1.20
  -1   3  -8    2.70    1.20
   1   3   8    3.10    1.30
  -1   3  -8    0.20    0.70
   1   3   8    3.30    1.10
   1   3   8    3.90    1.20
  -1  -3   8    2.40    1.30
  -1  -3   8    3.00    1.10
  -1   3  -8    2.00    1.10
   1  -3  -8   -0.10    1.10
   1   4  -8   13.70    2.00
   1   4  -8   13.40    1.80
   1  -4   8   19.20    2.60
  -1   4   8   18.30    2.10
   1   4  -8   16.60    2.20
  -1  -4  -8   20.30    3.60
  -1   4   8   14.20    1.80
  -1   4   8   16.90    2.20
  -1  -4   8   13.90    2.10
   1   4   8   14.00    1.80
   1  -4  -8   15.70    2.30
  -1   4  -8   14.10    1.90
  -1   4  -8   15.20    2.10
  -1   4  -8   14.80    1.90
   1   4   8   14.50    2.10
  -1  -4   8   17.10    2.50
   1   4   8   16.40    2.10
   1   5  -8   14.50    1.70
  -1  -5  -8   14.20    2.10
   1  -5   8   12.40    2.60
  -1   5   8   17.20    2.30
   1   5  -8   18.20    2.10
  -1   5   8   15.10    1.80
  -1  -5   8   12.80    2.10
   1  -5  -8   14.60    2.10
   1   5   8   16.30    2.10
  -1   5  -8   16.50    1.90
   1   5   8   15.30    1.90
   1   6  -8   11.10    1.40
  -1  -6  -8    9.10    1.50
  -1   6   8    7.20    1.60
   1  -6   8    8.90    1.50
  -1   6  -8    9.70    1.40
   1   6   8   10.20    1.40
  -1  -6   8    8.10    1.50
   1   6   8    6.60    1.20
  -1   7   8   11.80    1.80
   1   7  -8    8.70    1.00
   1  -7   8    9.20    1.20
  -1  -7   8    7.30    1.10
  -1   7  -8    9.40    1.10
   1   0  -9   -0.30    0.80
  -1   0  -9   -0.50    1.10
   1   0   9    0.70    0.80
  -1   0  -9    0.50    0.90
   1   0  -9   -0.40    0.90
  -1   0   9    0.50    0.80
  -1   0  -9   -0.40    0.90
  -1   0   9    1.00    0.90
   1   0   9    0.90    0.90
  -1  -1  -9    1.90    1.10
   1  -1   9    9.50    1.70
  -1   1   9    6.40    1.40
  -1   1   9   10.40    1.80
   1   1  -9    4.30    1.30
  -1   1  -9    6.40    2.50
  -1   1  -9    4.10    1.20
  -1  -1   9    7.30    1.60
   1   1   9    9.10    1.70
  -1   1  -9    4.60    1.30
   1  -1  -9    5.20    1.40
   1   1   9    9.90    1.70
   1   2  -9   18.00    2.20
   1  -2   9   10.90    1.90
   1   2  -9   13.70    2.00
  -1   2   9   11.70    1.80
  -1  -2  -9   16.40    2.50
   1   2  -9   14.80    1.70
  -1   2   9   11.90    1.70
  -1  -2   9   10.90    1.80
  -1   2  -9   14.40    1.80
   1   2   9   12.90    1.70
   1  -2  -9   13.10    2.10
  -1   2  -9   13.90    1.90
  -1   2  -9   17.10    2.20
   1  -2  -9   17.60    2.30
   1   2   9   14.40    1.90
  -1   3   9  109.69    4.70
   1   3  -9  108.69    4.80
  -1  -3  -9  100.19    5.10
  -1   3   9  104.29    4.90
   1   3  -9  102.59    4.30
   1   3  -9  100.69    4.80
   1  -3  -9  105.79    4.90
   1  -3  -9  102.59    5.00
  -1   3  -9   95.59    4.70
  -1   3  -9  100.79    4.60
   1   3   9   98.39    4.60
   1   3   9  110.49    4.80
  -1   3  -9  101.99    4.40
  -1  -4  -9   -0.10    1.00
   1   4  -9   -0.60    0.70
   1   4  -9    1.60    0.80
  -1   4   9    1.70    0.90
   1   4   9    0.80    0.80
   1  -4  -9    2.50    1.20
   1  -4  -9    0.60    0.90
  -1   4  -9    1.50    0.80
   1   5  -9    5.80    1.00
  -1   5   9   10.70    1.40
  -1  -5  -9    9.20    1.60
   1   5   9    8.90    1.30
  -1  -5   9    5.80    1.50
   1  -5  -9    8.20    2.20
  -1   5  -9    8.10    1.20
  -1   6   9    1.90    0.60
   1   6   9    2.20    0.90
   1   0 -10    1.10    0.90
  -1   0 -10   -0.50    0.70
  -1   0 -10    0.70    0.80
   1   0  10    0.30    0.60
   1   0 -10   -0.40    0.70
   1   1 -10   14.10    1.80
  -1  -1 -10   10.00    1.70
  -1   1  10   12.00    1.40
   1   1 -10   13.10    1.80
  -1  -1 -10   17.20    2.10
   1   1  10   15.40    1.70
   1  -1 -10   12.00    1.70
  -1   1 -10   15.40    2.80
   1  -1 -10   15.20    1.90
  -1   1 -10   15.70    1.90
  -1   2  10   75.79    3.70
  -1  -2 -10   90.09    4.10
   1   2 -10   87.19    4.10
   1   2 -10   92.09    4.40
  -1   2 -10   77.39    3.90
  -1   2 -10   85.59    3.50
   1  -2 -10   88.09    4.00
  -1   2 -10   83.49    3.80
   1   2  10   76.69    3.50
  -1  -3 -10   32.30    2.50
  -1  -3 -10   43.80    2.50
   1   3 -10   35.00    2.20
   1   3 -10   35.80    2.30
  -1   3  10   32.80    2.00
  -1   3 -10   35.30    2.90
   1   3  10   34.10    2.10
   1  -3 -10   37.00    2.40
   1  -3 -10   38.30    2.40
  -1  -4 -10   84.09    3.30
  -1   4  10   68.49    2.90
   1  -4 -10   75.29    3.00
   1   4  10   69.59    2.90
  -1   4 -10   77.49    2.90
   1   0 -11    0.50    0.60
  -1   0 -11    0.20    0.60
  -1  -1 -11   20.00    1.40
   1   1 -11   20.40    1.50
   1  -1 -11   17.00    1.50
  -1   1 -11   18.20    1.80
   2   0   0 1643.54   43.80
   2   1   0  513.65   14.40
  -2   1   0  530.65   14.60
  -2   1   0  503.95   14.70
   2   1   0  508.15   14.70
  -2   1   0  536.75   14.00
   2   1   0  490.45   13.90
  -2   2   0 1417.06   37.20
  -2   2   0 1363.56   37.40
   2   2   0 1375.46   37.30
  -2   3   0  180.28    5.90
  -2   3   0  179.68    6.30
   2   3   0  186.68    6.50
  -2   3   0  180.68    5.40
  -2   3   0  174.38    5.80
   2   3   0  173.38    6.20
   2   3   0  175.68    5.60
  -2   3   0  175.58    5.20
  -2   3   0  184.38    5.30
   2   3   0  175.48    5.50
  -2   4   0    5.40    1.10
   2   4   0    5.50    1.40
   2   4   0    6.60    1.00
  -2   4   0    6.60    1.30
  -2   4   0    6.50    0.80
  -2   5   0    3.40    1.10
  -2   5   0    1.10    0.80
  -2   5   0    1.90    1.40
   2   5   0    2.10    1.00
   2   5   0    2.00    1.30
  -2  -5   0    3.30    0.50
   2   5   0    2.70    1.00
   2   5   0    1.70    0.80
   2   5   0    2.00    0.80
   2   5   0    2.00    0.70
  -2   5   0    2.30    1.00
   2   5   0    3.90    1.00
  -2  -6   0  626.54   16.90
  -2   6   0  611.94   19.00
   2   6   0  615.24   18.00
   2   6   0  606.44   18.70
   2   6   0  596.74   18.30
  -2   6   0  616.84   18.90
  -2   6   0  606.04   18.20
   2  -6   0  610.64   16.90
  -2   6   0  595.64   18.60
   2   6   0  591.14   18.60
  -2   6   0  613.94   19.90
   2   6   0  638.34   18.30
   2   6   0  580.04   19.90
  -2   7   0  219.38    8.70
   2  -7   0  229.48    7.90
   2   7   0  225.48    8.80
   2   7   0  220.18    8.60
  -2   7   0  224.28    8.60
  -2   7   0  225.58    9.90
  -2   7   0  224.18    8.40
  -2   7   0  226.48    9.10
   2   7   0  213.58   10.00
   2   7   0  216.28    8.20
   2   7   0  242.08    8.80
  -2   8   0    8.20    1.90
  -2   8   0    8.80    1.70
   2   8   0    8.10    1.70
   2   8   0    6.50    1.40
   2   8   0    8.50    2.20
  -2   8   0    8.00    1.70
  -2   8   0    8.60    1.60
   2   8   0    6.50    1.50
   2   8   0    5.10    1.30
   2   9   0    0.30    0.90
  -2   9   0   -0.30    0.60
   2   9   0   -0.20    0.60
   2   9   0   -0.30    0.70
   2   9   0    2.20    1.50
   2   0  -1 3941.11  104.39
   2   1  -1 1936.61   51.79
  -2   1   1 1562.84   44.60
   2   1   1 1689.43   43.80
  -2   1  -1 1875.31   52.09
   2   2  -1 2211.58   59.39
  -2   2   1 2244.38   59.09
  -2   2  -1 2162.98   59.89
  -2   3   1  523.45   16.20
   2  -3   1  528.15   14.50
  -2   3   1  520.75   14.40
   2   3   1  536.75   15.50
   2   3   1  536.35   14.60
  -2   4   1 1331.17   37.10
   2   4  -1 1353.46   37.10
   2   4  -1 1198.68   35.90
   2   4  -1 1341.07   35.90
  -2   4   1 1409.26   38.50
  -2   4  -1 1391.46   37.30
   2   4   1 1445.36   38.10
   2   4   1 1421.76   38.80
  -2   4  -1 1322.37   36.00
   2  -5   1  303.97    8.80
   2   5  -1  245.88    8.20
   2   5  -1  242.08    8.70
   2   5  -1  252.37    9.80
   2   5  -1  236.78    9.50
  -2   5   1  285.77   10.30
  -2   5   1  287.87    9.40
   2   5   1  293.77    9.50
  -2   5  -1  260.47    8.60
   2   5   1  291.97    9.20
  -2  -5   1  293.37    8.70
  -2  -5   1  300.37    9.50
   2   5   1  275.67   10.40
   2   5   1  283.07    9.70
   2   5   1  294.47    9.40
  -2   5  -1  221.68    9.20
   2   5   1  257.67   12.10
  -2   5  -1  255.57    9.70
   2   6  -1    2.00    1.30
   2   6  -1    0.60    0.80
   2   6  -1    2.30    0.90
   2   6  -1    1.40    0.90
   2  -6   1    0.50    0.50
  -2   6   1    0.50    0.90
  -2   6   1    1.70    0.90
  -2   6   1    0.20    0.90
  -2   6   1    0.00    0.90
   2   6  -1    2.10    1.20
   2   6  -1    2.50    1.10
   2   6  -1    1.80    1.00
   2   6   1    1.30    1.10
   2   6   1    0.40    0.90
   2   6   1    0.40    0.90
  -2   6  -1    2.20    1.10
  -2  -6   1    0.90    0.80
   2   6   1    0.30    1.00
   2   6   1    1.00    0.90
  -2  -6   1    1.30    0.60
  -2   6  -1    0.70    1.10
  -2   6  -1    0.60    0.90
   2   6   1    1.50    0.80
   2   6   1   -0.40    0.70
  -2   6  -1    1.40    1.10
  -2   6  -1   -0.10    0.80
  -2   6  -1    2.60    0.90
   2   7  -1   15.50    2.10
   2   7  -1   15.30    2.50
   2  -7   1    6.20    1.40
   2   7  -1   15.30    2.20
  -2   7   1    5.50    1.40
   2   7  -1   11.90    1.90
   2   7  -1   16.50    3.00
   2   7  -1   16.30    2.40
  -2   7   1    4.40    1.30
  -2   7  -1   17.40    2.20
  -2   7  -1   20.80    2.70
  -2  -7   1    5.80    1.20
   2   7   1    4.60    1.70
  -2   7  -1   12.80    2.10
   2   7   1    3.40    1.20
   2   7   1    4.00    1.20
  -2   7  -1   16.80    2.80
  -2   7  -1   16.50    2.60
  -2   7  -1   15.90    2.30
   2   7   1    4.90    1.30
   2   8  -1   11.70    2.10
   2   8  -1    9.60    2.30
   2   8  -1    9.50    1.70
   2   8  -1   10.90    1.80
   2   8  -1    7.80    1.60
   2   8   1   12.10    1.80
   2   8   1    9.50    1.80
   2   8   1   11.30    1.90
  -2   8  -1   13.90    2.40
  -2   8  -1   14.80    2.10
  -2   8  -1   11.50    1.90
  -2   8  -1   10.60    1.90
   2   9  -1   -0.40    0.70
   2   9  -1    0.50    0.70
   2   9  -1    0.90    1.00
   2   9  -1    0.10    0.90
  -2   9  -1    0.80    0.90
  -2   9  -1   -0.30    0.70
  -2   9  -1   -1.30    0.60
  -2   9  -1   -1.40    0.70
   2  10  -1    1.70    0.70
  -2  10  -1    1.00    0.50
  -2   0  -2 2152.68   58.69
   2   0  -2 1927.01   59.59
  -2   0  -2 2175.38   56.89
  -2  -1  -2  400.36   11.10
  -2   1   2  329.37   11.60
  -2   1   2  363.86   10.10
   2  -1   2  382.46   10.20
   2   1  -2  393.56   14.70
   2  -1   2  359.36   10.10
   2   1  -2  362.66   12.90
   2   1  -2  421.46   11.50
  -2   1   2  333.27   13.70
  -2   1  -2  443.66   11.70
   2   1   2  371.36   10.10
  -2   1  -2  409.46   11.10
  -2   1  -2  391.16   13.30
  -2  -1   2  373.66   10.20
   2   1   2  385.36   10.20
   2   1   2  371.66   12.20
   2  -1  -2  391.96   11.10
  -2   1  -2  398.96   15.20
   2   1   2  333.87   14.10
   2   2  -2   10.70    1.80
   2  -2   2   28.50    1.60
   2   2  -2   13.30    3.10
   2  -2   2   31.40    1.50
  -2   2   2   30.00    1.40
  -2   2   2   29.90    3.60
   2   2   2   35.00    3.60
  -2   2  -2   14.00    3.80
  -2   2  -2   16.90    2.60
   2   2   2   28.90    1.70
  -2  -2   2   31.60    1.60
  -2  -2   2   30.50    1.70
  -2   2  -2   16.00    1.60
   2   2   2   28.90    1.90
   2   2   2   28.40    1.50
   2  -2  -2   14.00    0.80
   2   3  -2  578.64   19.90
   2  -3   2  583.54   16.20
   2  -3   2  564.94   16.70
   2   3  -2  597.44   17.60
   2   3  -2  595.04   18.30
  -2   3   2  571.44   15.90
  -2   3   2  590.84   16.40
  -2   3  -2  604.44   17.60
  -2  -3   2  594.84   16.20
  -2   3  -2  586.94   20.80
   2   3   2  569.64   16.00
   2   3   2  590.74   16.70
  -2   3  -2  556.14   18.70
  -2  -3   2  571.04   16.40
   2   4  -2  447.26   14.50
   2   4  -2  430.06   16.00
  -2   4   2  363.66   10.80
   2  -4   2  370.06   11.00
   2   4  -2  445.26   13.30
   2  -4   2  376.66   11.20
   2   4  -2  476.25   16.50
   2   4  -2  435.66   13.40
  -2   4   2  362.76   12.70
  -2   4  -2  447.66   13.50
  -2   4  -2  434.66   14.90
   2   4   2  376.76   11.50
  -2   4  -2  434.56   16.80
  -2  -4   2  395.86   11.50
  -2   4  -2  455.85   14.90
   2   4   2  369.06   12.00
   2   4   2  374.96   11.00
  -2  -4   2  372.26   11.10
   2   5  -2  124.79    5.00
   2   5  -2  116.39    5.40
   2   5  -2  116.99    6.10
   2   5  -2  125.79    5.60
   2   5  -2  115.49    5.30
   2   5  -2  121.79    7.00
   2   5  -2  120.29    5.10
   2   5  -2  120.59    4.90
   2  -5   2  145.39    7.20
   2   5   2  135.59    5.20
   2   5   2  126.89    6.30
  -2   5  -2  120.29    5.30
  -2   5  -2  116.99    5.50
  -2   5  -2  115.99    5.30
  -2   5  -2  113.39    7.00
  -2   5  -2  122.69    5.60
  -2   5  -2  120.39    5.70
   2   5   2  135.59    6.00
  -2  -5   2  144.59    5.70
  -2   5  -2  125.09    6.20
   2   5   2  143.59    7.00
  -2   5  -2  118.29    5.40
   2   5   2  144.19    6.30
   2   6  -2  211.98    7.60
   2   6  -2  212.78    8.70
   2   6  -2  202.28    9.40
   2   6  -2  209.88    7.90
   2  -6   2  211.68    7.50
   2   6  -2  217.48    8.10
   2   6  -2  203.78    9.80
   2   6  -2  214.68    8.80
  -2  -6   2  209.68    7.90
   2   6   2  199.38    7.30
   2   6   2  216.68    8.00
  -2  -6   2  202.98    7.50
   2   6   2  206.68    7.90
  -2   6  -2  216.88    7.80
  -2   6  -2  195.48    8.80
   2   6   2  200.28    8.00
  -2   6  -2  215.58    9.60
  -2   6  -2  199.98    8.80
  -2   6  -2  207.08    8.00
  -2   6  -2  216.88    8.90
   2   7  -2  162.88    8.40
   2   7  -2  152.68    6.90
   2  -7   2  149.79    6.00
   2   7  -2  154.28    7.20
   2   7  -2  160.08    6.50
   2   7  -2  154.58    7.00
   2   7  -2  151.28    6.60
  -2   7  -2  146.89    6.90
  -2   7  -2  150.18    6.70
  -2   7  -2  161.98    7.50
  -2   7  -2  160.48    8.30
   2   7   2  148.89    6.50
  -2   7  -2  158.68    7.10
  -2   7  -2  152.98    6.40
  -2  -7   2  137.89    6.00
   2   8  -2   34.60    3.10
   2   8  -2   38.60    3.10
   2   8  -2   38.80    3.50
   2   8  -2   44.30    3.00
   2   8  -2   41.80    3.20
   2   8  -2   38.50    4.50
  -2   8  -2   42.80    3.10
  -2   8  -2   34.80    3.70
  -2   8  -2   40.80    2.80
  -2   8  -2   32.50    3.20
  -2   8  -2   36.00    3.40
   2   9  -2    0.10    0.60
   2   9  -2    1.50    0.80
   2   9  -2    0.60    0.90
   2   9  -2    0.80    0.90
  -2   9  -2    2.60    1.00
  -2   9  -2    1.00    1.00
  -2   9  -2    2.50    1.00
  -2   9  -2    0.90    0.80
   2  10  -2    4.40    0.80
   2  10  -2    4.70    0.80
  -2  10  -2    3.10    0.70
  -2  10  -2    2.80    1.00
   2   0  -3 5103.39  136.59
  -2   0  -3 4969.20  137.19
   2   1  -3 1374.16   44.00
   2   1  -3 1348.86   39.60
   2  -1   3 1247.68   33.40
  -2   1  -3 1348.57   42.90
  -2   1  -3 1428.56   40.30
   2   2  -3  140.29    7.00
   2   2  -3  136.99    5.20
   2   2  -3  128.19    9.30
   2  -2   3  158.88    5.50
  -2   2   3  156.58    5.20
   2  -2   3  155.78    5.30
   2   2   3  152.38    5.20
  -2   2  -3  132.49    7.20
  -2   2  -3  134.59    5.30
  -2  -2   3  163.08    5.50
  -2  -2   3  164.28    5.50
  -2   2  -3  138.69   10.10
  -2   3   3  409.56   13.40
  -2   3   3  414.46   11.90
   2   3  -3  431.06   15.30
   2  -3   3  427.06   12.50
  -2   3   3  407.36   12.30
   2   3  -3  430.26   17.70
   2   3  -3  394.26   12.90
   2   3  -3  440.66   13.70
   2  -3   3  408.26   12.20
   2   3   3  405.26   12.60
  -2   3  -3  432.66   15.90
   2   3   3  407.86   12.00
  -2  -3   3  423.66   12.50
  -2   3  -3  442.66   13.80
  -2   3  -3  429.36   18.50
  -2  -3   3  435.16   12.50
   2   4  -3   65.29    4.10
   2  -4   3   73.09    3.50
  -2   4   3   66.49    2.90
   2   4  -3   63.09    3.90
   2   4  -3   78.69    7.50
   2   4  -3   56.89    4.30
  -2   4   3   64.69    3.60
   2   4  -3   65.69    3.40
   2   4  -3   68.69    4.80
   2   4  -3   67.79    3.40
   2   4  -3   58.99    3.10
   2  -4   3   65.29    3.10
  -2   4  -3   60.29    3.40
  -2   4  -3   73.89    8.00
   2   4   3   66.09    3.50
  -2  -4   3   68.89    3.50
  -2   4  -3   70.49    4.20
  -2   4  -3   61.19    3.80
   2   4   3   65.19    3.00
  -2  -4   3   65.39    3.40
  -2   4  -3   72.39    5.30
  -2   4  -3   59.39    3.90
  -2   4  -3   59.89    3.20
  -2   5   3   92.29    4.30
   2   5  -3   94.89    8.00
   2   5  -3  101.59    5.70
   2   5  -3   99.89    5.10
   2   5  -3  103.49    5.10
   2   5  -3  103.09    4.60
   2   5  -3   99.29    4.70
   2   5  -3  103.19    5.40
   2  -5   3   97.19    4.50
   2   5  -3  103.39    4.60
   2   5  -3  104.09    5.80
  -2   5   3   92.49    3.90
   2   5  -3  100.69    4.50
   2   5   3   89.39    4.60
  -2   5  -3  103.19    6.00
  -2   5  -3  105.99    4.50
   2   5   3   92.29    4.10
  -2   5  -3   97.79    5.10
  -2  -5   3   95.09    4.50
  -2   5  -3  100.49    8.70
  -2   5  -3   97.19    5.10
   2   5   3   95.19    4.70
  -2  -5   3   96.59    4.60
  -2   5  -3  102.49    5.80
  -2   5  -3  104.39    5.50
   2   6  -3   87.29    4.80
   2   6  -3   90.29    4.90
   2   6  -3   86.49    4.50
   2   6  -3   77.99    4.10
   2   6  -3   80.89    5.60
   2   6  -3   86.49    5.10
   2   6  -3   84.39    4.20
   2   6  -3   89.29    7.00
   2  -6   3   83.79    4.30
  -2   6   3   81.59    4.20
   2   6  -3   76.89    4.30
  -2   6  -3   79.19    4.70
   2   6   3   86.69    4.00
  -2   6  -3   81.19    4.10
  -2   6  -3   79.59    4.10
  -2   6  -3   77.49    4.60
  -2  -6   3   85.99    4.40
   2   6   3   74.09    4.50
  -2   6  -3   76.89    5.40
   2   6   3   83.79    4.60
  -2   6  -3   85.79    6.60
  -2   6  -3   85.59    5.20
  -2   6  -3   81.09    4.50
   2  -7   3   33.90    2.70
   2   7  -3   34.90    3.50
   2   7  -3   32.00    3.00
   2   7  -3   48.00    3.50
   2   7  -3   41.10    2.90
   2   7  -3   31.30    4.10
   2   7  -3   38.50    3.90
  -2  -7   3   30.30    3.10
   2   7   3   36.80    3.40
  -2   7  -3   37.90    2.80
  -2   7  -3   40.50    4.50
   2   7   3   36.20    3.50
  -2   7  -3   36.00    3.60
  -2   7  -3   47.30    4.40
  -2   7  -3   30.60    3.10
  -2   7  -3   39.80    3.60
   2   8  -3    7.20    1.70
   2   8  -3    4.90    1.40
   2   8  -3    7.50    2.10
   2   8  -3    6.30    1.50
   2   8  -3    4.90    1.30
   2   8  -3    5.40    1.40
   2  -8   3    4.80    1.70
  -2   8  -3    9.10    1.80
  -2   8  -3    7.20    1.60
  -2   8  -3    5.00    1.40
  -2   8  -3    5.40    1.30
  -2   8  -3    6.00    1.70
   2   9  -3    0.10    0.60
   2   9  -3   -0.20    0.60
   2   9  -3    0.40    0.80
   2   9  -3   -0.50    0.70
  -2   9  -3    0.70    0.80
  -2   9  -3    0.20    0.70
  -2   9  -3   -1.10    0.70
   2   0   4  753.82   21.70
   2   0   4  762.22   21.20
  -2   0   4  777.22   21.40
   2  -1   4  437.96   14.00
   2  -1   4  431.96   13.10
   2   1  -4  447.66   20.70
   2   1  -4  426.96   13.30
   2   1  -4  425.76   16.30
   2  -1   4  448.16   13.10
  -2   1   4  443.06   13.00
  -2   1   4  469.65   14.60
  -2   1  -4  427.16   20.80
   2   1   4  450.55   13.00
  -2  -1   4  433.76   13.20
  -2   1  -4  437.96   16.90
   2   2  -4  143.39   11.50
   2   2  -4  130.99    7.80
   2  -2   4  142.19    5.20
   2   2  -4  147.19    5.60
  -2   2   4  142.19    5.50
   2  -2   4  136.39    5.30
   2   2  -4  140.89    5.20
  -2   2   4  136.39    5.00
  -2   2  -4  138.89   12.60
   2   2   4  144.19    5.60
  -2   2  -4  137.99    5.20
  -2  -2   4  137.39    5.40
  -2   2  -4  135.39    8.30
   2   2   4  140.89    5.00
  -2   2  -4  132.19    5.30
  -2  -2   4  130.59    5.30
   2   3  -4   35.00    2.40
   2  -3   4   39.00    2.50
   2   3  -4   32.50    6.60
   2   3  -4   30.30    4.10
  -2   3   4   35.30    2.50
   2   3  -4   41.30    2.50
   2   3  -4   41.20    2.90
   2  -3   4   43.00    2.50
  -2   3   4   34.50    2.10
  -2  -3   4   36.90    2.50
  -2   3  -4   32.10    4.50
   2   3   4   37.40    2.70
  -2   3  -4   40.80    2.60
  -2  -3   4   39.00    2.60
  -2   3  -4   33.40    6.80
  -2   3  -4   38.10    3.00
   2   3   4   38.30    2.20
  -2   3  -4   36.40    2.40
  -2   4   4  205.98    7.30
   2   4  -4  223.78    9.00
   2   4  -4  217.58    8.30
   2   4  -4  211.18    7.60
   2   4  -4  210.08    7.90
   2   4  -4  225.68    8.30
  -2   4   4  202.48    8.00
   2   4  -4  230.18    8.70
   2  -4   4  206.68    7.30
   2   4  -4  230.88    8.10
   2   4  -4  217.38   13.90
  -2   4   4  205.18    6.90
   2   4  -4  219.48    9.00
   2   4  -4  222.28   10.70
   2  -4   4  215.88    7.80
   2   4   4  197.88    7.80
  -2   4  -4  224.78   15.00
   2   4   4  212.28    7.10
  -2   4  -4  222.98    8.00
  -2   4  -4  222.38    8.50
   2   4   4  194.08    7.40
  -2  -4   4  215.38    7.80
  -2  -4   4  206.68    7.80
  -2   4  -4  203.78    8.90
  -2   4  -4  233.68    8.90
  -2   4  -4  213.78    8.90
  -2   4  -4  223.28   11.20
  -2   4  -4  221.68    7.80
   2   4   4  206.58    7.90
   2   5  -4   60.59    8.50
   2   5  -4   50.79    4.60
   2   5  -4   48.90    3.00
   2  -5   4   63.79    3.80
   2   5  -4   47.90    3.10
   2   5  -4   50.59    3.50
   2   5  -4   49.10    4.00
  -2   5   4   60.39    3.40
   2   5  -4   48.60    3.20
   2   5  -4   47.50    4.30
  -2   5   4   64.19    3.20
   2   5  -4   47.30    3.10
   2   5  -4   48.10    3.40
  -2   5  -4   47.10    3.50
  -2   5  -4   51.39    3.10
  -2  -5   4   68.29    4.00
  -2   5  -4   49.70    4.50
  -2   5  -4   45.70    3.40
  -2   5  -4   48.80    4.80
  -2   5  -4   50.49    4.00
  -2   5  -4   48.20    8.00
   2   5   4   60.79    3.90
  -2   5  -4   48.20    3.30
   2   5   4   66.19    4.00
   2   5   4   63.69    3.30
   2   5   4   62.89    3.40
  -2  -5   4   65.19    3.90
   2   6  -4  165.18    6.70
   2   6  -4  177.28    7.90
   2   6  -4  158.68    6.60
   2   6  -4  166.98   11.30
   2   6  -4  170.78    6.60
   2   6  -4  173.98    7.40
   2   6  -4  162.58    7.30
  -2   6   4  156.58    6.30
   2  -6   4  156.88    7.10
   2   6  -4  155.78    6.80
   2   6  -4  168.78    8.60
  -2   6  -4  153.98    6.90
  -2   6  -4  171.88    6.70
  -2  -6   4  148.29    7.20
   2   6   4  152.18    6.80
  -2   6  -4  165.88   11.50
  -2   6  -4  175.78    8.00
  -2   6  -4  158.68    7.20
   2   6   4  151.98    6.10
  -2   6  -4  160.48    8.30
  -2  -6   4  153.58    6.80
   2   6   4  150.18    6.80
  -2   6  -4  167.48    7.40
  -2   7   4    9.00    1.70
   2   7  -4   11.80    1.90
   2   7  -4   10.50    1.90
   2  -7   4    7.30    2.20
   2   7  -4   11.00    1.70
   2   7  -4   11.20    2.50
   2   7  -4   11.40    2.00
   2   7  -4    9.70    2.20
  -2   7  -4   12.50    2.10
  -2   7  -4    9.70    2.00
  -2   7  -4   12.50    1.90
  -2   7  -4   11.20    2.30
   2   7   4    6.60    1.70
  -2   7  -4   11.70    2.00
   2   7   4    7.80    1.60
   2   8  -4   32.20    2.80
   2   8  -4   34.30    2.50
   2  -8   4   27.10    3.90
   2   8  -4   29.40    3.10
   2   8  -4   28.70    2.80
   2   8  -4   34.70    2.80
  -2   8  -4   28.80    2.80
  -2   8  -4   31.60    2.90
  -2   8  -4   30.60    2.30
  -2   8  -4   29.20    2.90
  -2   8  -4   32.50    3.40
   2   9  -4   13.10    1.60
   2   9  -4   14.90    1.60
   2   9  -4   14.70    1.60
   2   9  -4   13.80    1.60
  -2   9  -4   12.90    1.60
  -2   9  -4   14.40    1.60
  -2   9  -4   16.10    2.00
  -2   9  -4   14.40    1.70
  -2   9  -4   13.80    1.90
   2   0   5 2150.98   57.89
   2   0  -5 2166.98   58.19
  -2   1   5  718.13   20.70
   2  -1   5  707.53   20.60
   2   1  -5  772.22   22.00
  -2   1   5  710.43   21.00
   2   1   5  715.23   20.50
  -2   1  -5  764.42   22.00
  -2  -1   5  725.23   20.90
   2   1   5  742.43   21.20
   2   2  -5  108.49   13.60
  -2   2   5  111.59    4.70
  -2   2   5  105.19    5.10
   2   2  -5  102.69    4.50
   2   2  -5  102.49    7.60
  -2   2   5  113.79    5.00
   2   2  -5  106.79    5.20
   2  -2   5  116.99    4.90
   2   2  -5  106.19    4.60
  -2   2  -5  108.49    8.30
  -2   2  -5  123.09   14.40
  -2   2  -5  101.49    4.50
  -2  -2   5  116.89    5.10
   2   2   5  111.89    5.30
   2   2   5  115.89    6.20
   2   2   5  114.19    4.60
   2   3  -5  114.69    8.10
   2  -3   5  109.69    4.90
   2  -3   5  119.49    5.60
  -2   3   5  118.29    4.70
   2   3  -5  108.49    5.40
   2   3  -5  114.39    5.00
   2   3  -5  117.79    5.00
   2  -3   5  109.99    5.50
   2   3  -5  114.69    4.80
  -2   3   5  106.09    4.80
  -2   3   5  103.09    5.10
   2   3  -5  114.19   13.60
   2   3  -5  108.49    5.50
  -2   3   5  111.29    5.10
   2   3   5  112.19    4.60
  -2   3  -5  123.49   14.50
   2   3   5  113.89    5.30
   2   3   5  105.59    5.20
  -2   3  -5  116.49    8.70
   2   3   5  103.99    4.90
  -2   3  -5  112.39    5.00
  -2   3  -5  106.99    4.90
  -2  -3   5  106.59    5.00
  -2   3  -5  115.39    5.60
  -2   3  -5  124.09    6.80
   2   4  -5   70.99    3.60
   2   4  -5   63.39    3.80
   2   4  -5   63.49    6.00
   2   4  -5   67.59    3.80
   2   4  -5   65.39    3.90
  -2   4   5   53.39    3.20
   2  -4   5   60.69    3.50
   2   4  -5   57.09    9.00
   2  -4   5   56.29    3.70
  -2   4   5   54.09    3.50
   2   4  -5   61.99    3.60
   2   4  -5   64.99    3.90
   2  -4   5   49.90    3.90
  -2   4   5   53.99    3.50
   2   4  -5   68.49    4.40
   2   4  -5   64.29    4.40
  -2   4   5   55.39    3.00
  -2   4  -5   72.09    4.50
   2   4   5   54.09    3.00
  -2   4  -5   65.29    3.80
  -2   4  -5   61.99    4.00
  -2  -4   5   53.59    3.70
  -2   4  -5   64.49    3.60
   2   4   5   54.29    3.30
  -2   4  -5   61.89   10.20
   2   4   5   53.49    3.70
  -2  -4   5   58.29    3.60
   2   4   5   55.69    3.70
  -2   4  -5   66.89    6.60
   2   5  -5   48.90    3.20
   2   5  -5   51.29    4.10
   2  -5   5   46.90    3.50
   2   5  -5   57.59    3.90
   2   5  -5   58.69    3.60
   2   5  -5   57.09    3.90
  -2   5   5   47.20    2.80
   2   5  -5   51.29    3.40
   2   5  -5   51.19    3.60
  -2   5   5   50.79    3.50
   2   5  -5   53.39    5.40
   2   5  -5   56.19    8.40
  -2   5   5   47.70    3.10
   2  -5   5   44.80    4.00
   2   5  -5   56.39    4.40
  -2   5  -5   63.39   10.10
   2   5   5   51.29    3.10
  -2   5  -5   54.29    3.30
  -2   5  -5   48.20    4.50
   2   5   5   45.90    3.60
   2   5   5   52.59    3.00
  -2   5  -5   66.59    4.50
  -2   5  -5   53.19    3.80
  -2  -5   5   51.19    3.70
   2   5   5   49.50    6.50
  -2   5  -5   57.49    6.50
  -2  -5   5   45.30    3.40
  -2   5  -5   52.69    3.70
  -2   6   5   48.00    3.10
   2   6  -5   52.39    4.00
   2   6  -5   46.20    3.20
   2  -6   5   36.60    4.30
   2  -6   5   40.40    3.40
  -2  -6  -5   46.50    2.50
   2   6  -5   52.69    3.60
   2   6  -5   44.70    3.40
   2   6  -5   51.09    3.10
   2   6  -5   48.50    3.10
   2   6  -5   53.79    4.80
   2   6  -5   48.30    3.20
   2   6  -5   42.20    8.00
   2   6  -5   43.30    4.10
  -2   6  -5   50.59    3.20
  -2   6  -5   50.79    8.40
   2   6   5   48.10    3.50
   2   6   5   46.80    3.00
   2   6   5   47.60    3.00
  -2   6  -5   48.30    3.40
  -2  -6   5   48.50    6.00
  -2   6  -5   49.20    4.50
  -2   6  -5   48.50    3.60
  -2   6  -5   45.40    4.50
   2   6   5   42.20    4.00
  -2  -6   5   35.40    3.70
  -2   6  -5   47.70    3.50
   2   7  -5   70.09    4.10
   2   7  -5   65.79    3.90
  -2   7   5   60.49    3.50
   2   7  -5   63.29    4.00
   2  -7   5   56.99    4.60
   2   7  -5   71.29    3.80
   2   7  -5   71.99    4.50
  -2   7  -5   69.69    5.90
  -2   7  -5   61.49    4.00
   2   7   5   63.99    3.80
  -2   7  -5   65.99    4.00
  -2   7  -5   69.59    4.60
   2   7   5   64.99    3.90
  -2   7  -5   67.09    3.70
   2   8  -5   32.20    2.50
   2   8  -5   29.60    2.90
   2   8  -5   35.60    2.40
   2   8  -5   34.20    2.50
   2   8  -5   30.10    2.40
  -2   8  -5   39.10    2.80
  -2   8  -5   28.00    2.70
  -2   8  -5   37.50    3.70
  -2   8  -5   37.80    2.70
  -2   8  -5   36.90    2.30
   2   9  -5    4.90    1.00
   2   9  -5    4.00    0.80
   2   9  -5    4.50    0.90
  -2   9  -5    4.00    0.80
  -2  -9   5    4.10    0.90
  -2   9  -5    4.00    0.90
  -2   9  -5    2.70    0.80
  -2   9  -5    2.60    0.90
  -2   0  -6  178.68    7.00
  -2   0   6  169.98    6.70
   2   0   6  177.98    6.60
   2   0   6  159.48    6.80
   2   0  -6  170.98    6.80
  -2   0  -6  164.98    6.80
   2   0   6  175.08    6.90
  -2   0   6  155.28    6.40
  -2   0   6  168.88    6.80
  -2  -1  -6   27.40    2.70
  -2   1   6   33.50    2.60
   2   1  -6   25.10    2.60
  -2   1   6   36.90    3.30
   2   1  -6   25.70    2.60
   2  -1   6   35.80    2.90
   2   1  -6   31.30    2.70
   2  -1   6   36.60    2.60
  -2   1   6   35.80    2.60
  -2  -1   6   40.30    2.90
  -2   1  -6   27.90    2.70
  -2  -1   6   40.70    3.60
  -2   1  -6   30.40    2.80
   2   1   6   37.40    2.60
   2   1   6   36.80    3.40
   2   1   6   37.70    3.30
   2  -1  -6   25.50    2.70
   2   1   6   34.90    2.80
  -2   2   6   75.59    3.90
   2   2  -6   51.29    3.30
  -2   2   6   68.29    3.80
   2   2  -6   51.39    3.10
  -2   2   6   80.09    4.30
   2  -2   6   74.79    4.00
   2   2  -6   53.49    3.30
  -2   2  -6   55.59    3.40
   2   2   6   76.59    3.80
   2   2   6   80.29    4.50
   2   2   6   82.49    4.50
  -2  -2   6   73.19    4.20
   2   2   6   65.39    3.90
  -2   2  -6   58.29    3.40
  -2   2  -6   53.69    3.30
   2   3  -6   59.59    4.30
   2   3  -6   56.39    4.20
   2   3  -6   41.60   12.20
  -2   3   6   49.40    3.50
   2   3  -6   61.59    3.30
   2  -3   6   54.99    3.40
  -2   3   6   57.99    3.80
   2   3  -6   51.89    6.50
   2   3  -6   54.89    3.40
  -2   3   6   59.29    3.30
  -2   3  -6   53.49    3.90
  -2   3  -6   53.49    3.40
  -2   3  -6   39.40   12.00
   2   3   6   56.39    3.40
  -2   3  -6   48.10    6.70
   2   3   6   52.19    3.80
  -2   3  -6   57.49    3.40
  -2  -3   6   58.29    3.80
  -2   4   6  189.98    7.20
   2   4  -6  201.88    8.00
  -2   4   6  196.18    7.50
   2  -4   6  197.58    7.70
   2   4  -6  205.68    8.90
   2   4  -6  214.08   12.30
   2   4  -6  206.98    7.70
  -2   4   6  188.78    7.80
   2   4  -6  231.88   19.80
  -2   4  -6  205.38   21.30
  -2  -4   6  203.08    8.20
  -2   4  -6  210.78    8.90
  -2   4  -6  205.38    7.80
  -2   4  -6  213.08   12.90
  -2   4  -6  197.48    8.20
   2   4   6  193.78    7.60
   2   4   6  200.88    8.30
   2   4   6  199.58    8.90
   2   4   6  190.98    7.20
  -2   5   6   40.60    3.20
   2   5  -6   43.80    3.20
   2   5  -6   46.70    3.00
   2   5  -6   49.70    6.00
   2   5  -6   45.00    4.50
   2   5  -6   46.00   16.10
  -2   5   6   48.00    3.40
   2   5  -6   43.80    3.10
  -2   5   6   45.40    2.80
   2   5  -6   47.60    3.20
   2   5  -6   43.60    3.20
  -2   5   6   43.00    3.00
  -2   5  -6   41.50    2.90
  -2   5  -6   56.89    7.10
   2   5   6   48.10    3.70
   2   5   6   43.30    3.00
  -2   5  -6   48.00    4.50
   2   5   6   48.90    3.00
  -2   5  -6   43.90    3.20
  -2   5  -6   45.50    3.40
  -2  -5   6   41.70    3.40
   2   5   6   43.60    4.00
   2   6  -6  100.89    4.60
   2   6  -6  105.99    5.20
   2   6  -6  103.19    5.70
   2   6  -6  103.19    5.70
   2   6  -6  114.09    7.20
   2   6  -6   98.79    6.60
   2   6  -6  111.49    5.20
  -2   6   6  106.09    4.90
   2   6  -6  104.29    4.80
  -2  -6  -6   95.49    4.90
   2   6  -6  122.09   13.30
  -2   6  -6  103.89    5.00
   2   6   6   98.49    4.60
   2   6   6  104.79    5.40
   2   6   6  108.39    5.30
  -2   6  -6  105.59    5.30
  -2   6  -6  113.09   13.40
  -2   6  -6  105.69    7.00
   2   6   6   99.09    4.70
  -2   6  -6  104.29    5.10
  -2   6  -6  106.39    5.80
  -2   6  -6  102.09    4.80
   2   7  -6    0.20    0.70
   2   7  -6    1.10    1.30
   2   7  -6    1.40    1.10
   2   7  -6   -0.10    0.80
   2   7  -6   -1.20    0.70
  -2   7   6    0.50    0.90
  -2   7  -6    0.60    0.70
  -2   7  -6    0.00    0.80
   2   7   6    2.50    1.10
  -2   7  -6    0.50    1.40
  -2   7  -6   -0.20    1.10
   2   7   6    1.80    1.30
  -2   7  -6    1.30    0.90
   2   8  -6   11.50    1.50
   2   8  -6   11.70    1.90
   2   8  -6   11.10    1.40
  -2   8  -6   11.20    1.50
  -2   8  -6    8.50    1.50
  -2  -8   6    9.50    1.50
  -2   8  -6   13.90    1.50
  -2   8  -6    9.40    1.30
  -2   0  -7  171.48    7.30
  -2   0  -7  173.58    7.30
  -2   0   7  186.28    7.50
   2   0   7  183.18    7.40
   2   0   7  178.98    7.20
   2   0  -7  172.88    7.20
   2   0   7  177.08    7.50
   2  -1   7  241.08    9.10
   2   1  -7  239.68    9.00
  -2   1   7  242.88    8.80
  -2   1   7  241.28    9.10
  -2  -1  -7  239.88    9.40
  -2  -1  -7  234.68    9.00
   2  -1   7  237.98    9.00
   2   1  -7  229.98    8.90
  -2   1   7  250.07    9.30
  -2  -1   7  247.48    9.30
  -2   1  -7  234.48    9.00
   2   1   7  241.88    8.80
   2   1   7  248.38    9.40
  -2   1  -7  247.28    9.10
   2  -1  -7  250.87    9.30
   2   1   7  246.08    9.20
  -2   1  -7  251.27    9.00
   2   2  -7   67.99    4.00
  -2   2   7   58.29    3.60
   2   2  -7   66.69    3.70
  -2   2   7   50.19    3.40
   2  -2   7   58.29    3.60
  -2  -2  -7   64.79    6.50
  -2   2   7   62.79    3.90
  -2   2  -7   61.09    4.70
  -2  -2   7   58.99    3.90
   2   2   7   62.29    4.10
   2   2   7   57.89    3.50
  -2  -2   7   58.39    4.10
   2   2   7   64.79    6.20
   2   2   7   52.59    3.60
  -2   2  -7   63.19    3.80
  -2   2  -7   62.09    3.80
   2   3  -7    8.90    1.70
   2   3  -7   14.40    2.00
  -2   3   7    6.70    1.50
   2  -3   7    7.80    1.60
  -2   3   7   10.30    2.00
  -2   3   7   10.40    1.80
   2   3  -7    9.50    1.80
   2   3   7   11.60    2.10
   2  -3  -7   10.80    2.10
  -2   3  -7    7.70    1.60
  -2   3  -7    9.00    1.60
  -2  -3   7   11.20    2.20
   2   3   7    9.10    1.80
  -2   3  -7    9.80    1.80
  -2  -3   7    6.90    1.70
   2   3   7    7.90    1.50
   2   3   7   10.50    2.10
   2   4  -7    1.60    0.90
   2   4  -7    1.20    1.00
   2   4  -7   -1.20   14.70
  -2   4   7    0.40    0.90
   2   4  -7   -1.20    2.50
  -2   4   7    0.60    0.80
   2   4  -7    0.30    1.00
  -2   4   7   -0.30    0.60
   2   4   7   -0.40    0.90
  -2   4  -7    1.40    1.30
   2   4   7   -0.20    0.60
   2   4   7    1.30    1.10
  -2  -4   7    0.30    0.90
  -2   4  -7    6.00    3.20
  -2   4  -7    0.70    0.80
  -2   4  -7    7.50   14.00
   2  -4  -7    2.60    1.30
   2   4   7   -0.70    0.70
  -2   5   7   12.60    1.90
   2   5  -7   18.50    2.20
   2   5  -7   11.60   11.40
   2   5  -7   13.50    1.90
  -2   5   7    9.90    1.70
  -2  -5  -7   12.70    2.20
   2   5  -7   11.60    3.90
   2   5  -7   12.60    2.00
   2   5   7   10.60    1.70
  -2   5  -7   13.30    1.80
   2   5   7   12.20    2.30
  -2   5  -7   13.70    4.00
   2   5   7    9.70    1.90
  -2   5  -7    9.50    2.20
  -2   5  -7   23.40   12.90
   2   5   7   10.30    1.60
   2  -5  -7   12.90    2.40
  -2  -5   7    9.90    1.80
  -2   6   7   16.90    2.00
   2   6  -7   17.80    2.10
   2   6   7   16.30    2.30
   2   6   7   20.00    2.20
  -2   6  -7   14.40    1.80
  -2   6  -7   18.70    2.60
  -2   6  -7   15.10    2.80
   2   6   7   16.10    2.20
  -2   7   7   39.00    2.40
   2   7  -7   40.00    2.40
   2   7   7   34.90    2.30
  -2  -7   7   31.80    2.50
  -2   7  -7   40.10    2.50
  -2   7  -7   43.80    2.50
  -2   0  -8  138.19    6.50
   2   0  -8  139.99    6.30
  -2   0   8  138.99    6.30
  -2   0   8  129.79    5.70
   2   0   8  137.29    6.10
   2   0   8  135.19    6.10
  -2   0  -8  131.29    6.00
   2   0  -8  145.49    6.50
   2  -1   8   74.09    4.20
   2   1  -8   67.99    4.10
  -2  -1  -8   63.79    3.90
  -2   1   8   75.19    4.10
  -2   1   8   71.49    4.20
   2  -1   8   77.49    4.30
  -2  -1  -8   63.99    4.30
   2   1  -8   70.79    4.10
  -2   1  -8   67.39    4.10
  -2  -1   8   80.19    4.60
   2   1   8   78.89    4.40
   2   1   8   80.59    4.30
   2  -1  -8   71.79    4.30
  -2   1  -8   66.99    4.10
   2   1   8   82.39    4.70
  -2   1  -8   66.59    3.90
  -2   2   8   13.70    2.00
   2   2  -8   22.40    2.80
   2   2  -8   22.00    2.60
  -2  -2  -8   16.90    2.60
  -2   2   8   19.20    2.40
   2  -2   8   15.20    2.10
   2   2  -8   24.40    2.50
  -2  -2   8   15.20    2.30
  -2   2  -8   18.50    2.30
   2   2   8   11.70    1.80
   2   2   8   20.30    2.80
   2  -2  -8   20.60    2.70
  -2   2  -8   18.50    2.50
   2   2   8   15.20    2.20
  -2   2  -8   19.20    2.50
   2   3  -8   43.60    3.10
  -2  -3  -8   41.50    3.90
   2   3  -8   44.00    3.20
  -2   3   8   44.10    3.20
  -2   3   8   42.50    3.00
  -2   3   8   44.20    2.90
   2  -3   8   47.00    3.20
   2   3  -8   47.70    3.00
   2   3   8   49.20    3.30
  -2   3  -8   41.40    3.00
  -2   3  -8   48.20    3.10
   2   3   8   50.99    3.60
  -2  -3   8   48.50    3.50
  -2  -3   8   43.80    4.10
  -2   3  -8   40.90    3.00
   2  -3  -8   44.70    3.40
   2   3   8   42.80    2.90
  -2   4   8   24.00    2.30
   2   4  -8   17.70    2.30
  -2   4   8   19.00    2.20
   2   4  -8   20.50    2.20
   2   4  -8   21.70    2.40
  -2   4   8   20.70    2.40
  -2  -4  -8   20.90    2.90
   2  -4  -8   22.00    2.60
   2   4   8   23.90    2.50
   2   4   8   19.70    2.20
  -2  -4   8   20.40    2.80
  -2   4  -8   19.30    2.10
  -2  -4   8   17.90    2.50
   2   4   8   19.10    2.50
  -2  -5  -8   44.30    3.30
   2  -5   8   36.80    4.90
  -2   5   8   36.80    2.50
   2   5  -8   37.30    2.60
   2   5  -8   44.00    2.70
  -2  -5   8   39.40    3.00
   2   5   8   28.90    2.80
   2   5   8   34.40    2.40
  -2   5  -8   44.30    2.70
   2  -5  -8   45.70    3.10
  -2   6   8   44.20    2.80
   2  -6   8   34.50    2.60
   2   6  -8   40.30    2.40
  -2  -6  -8   34.60    2.70
   2   6   8   39.10    2.30
  -2   6  -8   43.60    2.50
   2   6   8   42.00    2.50
  -2  -6   8   39.50    3.10
   2   7  -8   15.20    1.30
  -2   7  -8   14.40    1.30
  -2  -7   8   18.00    1.60
   2   0   9   19.20    2.30
   2   0  -9   23.10    2.70
   2   0  -9   37.20    3.90
  -2   0  -9   26.20    2.80
  -2   0  -9   31.70    2.80
  -2   0   9   16.20    1.90
  -2   0   9   20.90    2.50
   2   0   9   20.80    2.30
   2  -1   9   52.69    3.20
  -2   1   9   57.79    3.60
   2  -1   9   55.59    3.40
   2   1  -9   44.00    3.20
   2   1  -9   55.69    6.20
  -2   1   9   58.69    3.20
  -2  -1  -9   58.29    6.60
  -2  -1  -9   47.80    3.40
   2  -1  -9   51.09    3.40
  -2   1  -9   47.60    3.30
  -2   1  -9   47.60    3.00
   2  -1  -9   62.89    6.40
   2   1   9   57.49    3.50
  -2  -1   9   60.19    3.80
  -2   1  -9   49.80    3.50
   2   1   9   57.99    3.40
   2  -2   9   14.80    2.30
  -2  -2  -9   18.20    2.50
  -2   2   9   17.20    2.00
  -2   2   9   19.70    2.20
   2   2  -9   20.10    2.40
   2   2  -9   17.60    2.30
  -2   2  -9   20.10    2.30
  -2   2  -9   19.10    2.10
  -2   2  -9   17.80    2.20
  -2  -2   9   17.10    2.30
   2   2   9   16.20    2.10
   2  -2  -9   21.30    2.50
   2   2   9   14.70    1.80
   2  -2  -9   17.80    2.30
  -2   3   9    5.00    1.20
   2   3  -9    4.30    1.20
   2   3  -9    2.10    1.00
  -2  -3  -9    1.90    1.30
   2   3  -9    2.70    1.00
  -2   3  -9    3.60    1.00
   2  -3  -9    2.00    1.20
  -2   3  -9    2.80    1.10
  -2   3  -9    3.50    1.30
   2   3   9    3.90    1.10
   2  -3  -9    0.70    1.00
   2   3   9    4.90    1.20
   2   4  -9   35.00    2.20
   2   4  -9   33.50    2.40
  -2   4   9   36.20    2.40
  -2  -4  -9   35.10    3.10
  -2   4  -9   33.60    2.30
  -2  -4   9   34.10    3.00
   2  -4  -9   39.80    2.60
   2   4   9   36.40    2.40
   2   5  -9   37.90    2.10
  -2   5   9   36.90    2.20
  -2  -5  -9   32.00    2.50
   2   5   9   37.90    2.20
   2  -5  -9   38.80    2.20
  -2   5  -9   37.10    2.10
   2   0  10   65.69    3.10
  -2   0 -10   64.09    3.40
   2   0 -10   66.39    3.50
   2   0 -10   63.19    3.50
  -2   0 -10   62.39    3.50
  -2  -1 -10    7.60    1.50
   2   1 -10    8.10    1.50
  -2   1  10    8.50    1.20
  -2  -1 -10    8.40    1.50
   2   1 -10    9.00    1.50
  -2   1 -10    5.20    1.20
  -2   1 -10    6.40    1.10
   2  -1 -10    5.00    1.30
   2  -1 -10    5.30    1.30
   2   1  10   12.10    1.50
  -2  -2 -10   25.00    2.40
   2   2 -10   26.50    2.40
   2   2 -10   24.50    2.40
  -2  -2 -10   28.10    3.70
  -2   2  10   22.60    1.90
  -2   2 -10   23.90    2.20
   2  -2 -10   26.40    2.40
   2  -2 -10   30.60    2.20
  -2   2 -10   24.60    1.90
  -2   2 -10   25.30    1.80
   2   2  10   24.00    2.40
   2   3 -10    2.80    0.90
  -2   3  10    2.10    0.80
  -2  -3 -10    2.50    1.10
  -2  -3 -10    2.10    0.90
   2   3 -10    2.10    0.80
   2  -3 -10    1.10    0.80
   2   3  10    1.70    0.70
   2  -3 -10    1.90    0.80
  -2   3 -10    0.70    0.80
  -2   4  10    5.80    0.90
  -2  -4 -10    3.60    0.80
  -2   4 -10    3.20    0.70
   2   4  10    4.60    0.80
   2  -4 -10    4.70    0.80
  -2   0 -11   10.20    1.20
   2   0 -11   14.80    1.40
   3   0   0    0.10    0.50
   3   0   0    0.30    1.60
   3   0   0    0.20    0.30
  -3   0   0    0.40    0.20
  -3   1   0  527.45   15.10
  -3   1   0  499.85   14.40
   3  -1   0  518.75   14.00
   3   1   0  494.45   14.40
   3   1   0  499.95   15.20
   3   1   0  513.95   14.10
   3   2   0 3109.59   86.09
  -3   2   0 3268.97   86.09
  -3   2   0 3395.46   86.19
   3   3   0  189.18    6.10
   3   3   0  159.48    6.40
  -3   3   0  181.48    6.90
  -3   3   0  179.68    5.30
  -3   3   0  174.68    6.40
   3   3   0  181.98    5.80
  -3  -3   0  193.18    5.20
   3   3   0  189.18    7.00
  -3   3   0  193.08    6.80
  -3   3   0  191.18    6.10
  -3   3   0  193.48    6.00
   3   4   0  268.27    8.50
  -3   4   0  270.57    9.30
   3   4   0  266.47    8.30
  -3  -4   0  262.97    7.50
  -3   4   0  258.27    8.80
   3   4   0  270.37    9.50
   3   5   0   22.50    2.80
  -3   5   0   20.70    2.20
   3   5   0   19.50    3.50
   3   5   0   19.10    2.00
   3   5   0   19.70    1.90
  -3   5   0   23.90    2.60
   3   5   0   23.50    2.40
  -3   5   0   24.40    2.80
  -3   5   0   20.10    2.40
  -3  -5   0   24.10    1.30
   3   5   0   21.40    2.40
   3   5   0   23.40    2.20
   3  -5   0   19.30    1.20
   3   5   0   20.00    2.30
   3   6   0  543.75   17.50
   3   6   0  585.14   17.00
  -3   6   0  537.55   17.60
   3   6   0  567.84   17.50
  -3   6   0  563.94   17.80
   3   6   0  572.44   19.00
   3  -6   0  569.94   15.80
   3   6   0  551.14   16.90
  -3  -6   0  570.84   15.90
  -3   6   0  579.44   18.70
  -3   6   0  543.55   17.40
   3   6   0  555.64   17.00
  -3   6   0  571.54   17.10
   3   6   0  566.24   17.30
  -3   7   0   66.49    4.10
   3   7   0   66.39    4.00
  -3   7   0   62.59    4.70
   3   7   0   62.79    3.90
   3   7   0   61.29    4.80
  -3   7   0   59.59    3.80
  -3   7   0   67.89    4.30
  -3  -7   0   64.49    3.80
   3   7   0   63.59    3.80
   3   7   0   59.09    3.80
  -3  -7   0   61.99    3.60
   3   7   0   66.09    4.10
   3   7   0   59.49    3.60
  -3   7   0   54.09    3.60
   3   8   0  138.09    6.20
  -3   8   0  134.49    5.60
   3   8   0  120.99    7.10
   3   8   0  130.29    5.70
  -3   8   0  130.79    6.00
  -3   8   0  146.09    6.10
   3   8   0  137.99    6.00
   3   8   0  134.69    5.90
   3  -8   0  114.39    6.80
  -3   8   0  138.49    6.40
  -3  -8   0  128.39    5.70
   3   9   0   21.30    2.10
   3   9   0   25.50    2.90
  -3   9   0   23.00    3.10
  -3   9   0   21.50    2.20
   3   9   0   23.20    2.30
   3   9   0   22.10    2.20
   3   0  -1    0.60    2.00
  -3   0  -1    0.70    0.70
  -3   0   1    0.30    0.20
   3   0   1    1.30    0.30
   3   0  -1    0.30    0.30
  -3   0  -1    1.20    0.30
   3   0   1    0.40    0.40
  -3   0   1    2.90    0.40
   3   0  -1    0.20    0.60
  -3  -1  -1 1322.07   35.70
   3   1  -1 1269.17   36.10
  -3   1   1 1342.07   37.10
  -3   1  -1 1286.17   36.50
  -3   2   1 1312.87   35.80
   3   2  -1 1556.64   42.00
  -3   2  -1 1450.55   42.50
  -3   3  -1   -0.70    2.00
  -3   3  -1   -0.10    0.50
   3   4  -1  201.58    7.10
   3   4  -1  212.58    8.50
   3   4  -1  228.18    7.20
  -3   4   1  263.57    9.10
   3   4  -1  204.38    7.40
   3  -4   1  264.37    8.00
   3   4  -1  222.18    8.20
   3   4   1  262.47    8.60
   3   4   1  266.27    9.40
  -3   4  -1  205.78    7.20
  -3   4  -1  212.18    8.90
   3   4   1  269.47    8.30
  -3  -4   1  279.87    7.90
  -3   4  -1  209.48    8.00
  -3   4  -1  206.38    7.50
   3   5  -1   42.00    3.30
   3   5  -1   34.80    2.50
   3   5  -1   34.80    2.40
  -3   5   1   24.90    2.40
   3   5  -1   46.20    4.50
  -3   5   1   26.70    3.10
  -3   5   1   25.00    2.70
   3   5  -1   32.70    3.00
   3   5  -1   36.70    3.70
  -3   5   1   28.10    2.50
   3  -5   1   25.60    1.70
   3   5  -1   35.20    2.40
  -3   5  -1   41.50    3.50
  -3   5  -1   36.60    3.10
   3   5   1   33.60    3.60
  -3   5  -1   34.60    3.40
   3   5   1   23.30    2.20
   3   5   1   29.80    2.00
  -3  -5   1   35.20    2.30
  -3  -5   1   27.10    1.70
   3   5   1   21.40    2.60
  -3   5  -1   47.10    5.10
   3   5   1   29.60    2.80
  -3   5  -1   43.10    3.90
   3   5   1   32.80    2.80
   3   5   1   27.90    2.20
   3   6  -1   47.70    3.20
   3  -6   1   48.90    2.60
   3   6  -1   52.19    3.10
   3   6  -1   52.59    4.20
   3   6  -1   50.79    3.60
  -3   6   1   47.40    3.00
  -3   6   1   49.70    3.30
   3   6  -1   50.89    3.40
   3   6  -1   46.20    3.00
  -3   6   1   45.80    3.60
   3   6  -1   52.39    3.50
  -3   6   1   47.90    3.40
   3   6  -1   41.10    2.90
  -3   6  -1   48.10    3.20
   3   6   1   44.20    2.90
   3   6   1   49.10    3.20
   3   6   1   44.70    3.20
  -3  -6   1   50.79    2.70
   3   6   1   44.40    2.80
   3   6   1   47.60    3.20
   3   6   1   51.19    3.30
  -3   6  -1   51.09    3.70
  -3   6  -1   45.70    3.40
  -3   6  -1   47.10    3.40
  -3   6  -1   47.10    3.90
   3   6   1   48.80    3.90
  -3  -6   1   46.10    3.10
   3   7  -1   28.60    3.20
   3   7  -1   29.00    4.90
   3   7  -1   32.40    3.30
   3   7  -1   31.80    3.00
   3   7  -1   31.80    3.10
   3  -7   1   32.10    2.20
   3   7  -1   33.10    3.00
  -3   7   1   31.80    3.40
   3   7  -1   32.50    4.00
  -3   7   1   35.60    3.40
   3   7   1   25.10    3.50
   3   7   1   35.80    3.40
  -3   7  -1   27.60    3.20
  -3   7  -1   29.90    3.70
  -3   7  -1   29.60    3.10
   3   7   1   34.20    3.00
  -3   7  -1   31.90    3.60
  -3  -7   1   28.90    2.30
   3   7   1   31.40    3.20
  -3   7  -1   35.00    3.50
  -3  -7   1   35.10    3.30
   3   7   1   34.30    3.20
   3   7   1   36.60    3.30
  -3   8   1  141.49    6.60
   3  -8   1  135.09    5.40
   3   8  -1  156.48    6.40
   3   8  -1  149.59    6.50
   3   8  -1  156.48    6.80
   3   8  -1  162.28    6.70
   3   8  -1  143.49    8.00
   3  -8   1  143.99    7.80
  -3   8  -1  157.58    6.80
  -3  -8   1  146.49    6.00
   3   8   1  150.98    6.50
  -3   8  -1  149.29    6.40
   3   8   1  145.89    6.30
  -3   8  -1  163.68    6.80
  -3   8  -1  155.38    7.10
   3   8   1  149.79    6.00
   3   9  -1   29.30    2.60
   3   9  -1   30.70    4.10
   3   9  -1   27.20    2.50
   3   9  -1   37.00    2.60
  -3   9  -1   31.40    2.60
  -3   9  -1   33.50    2.50
  -3   9  -1   31.10    2.90
  -3   9  -1   34.90    3.80
   3  10  -1    1.70    0.70
  -3  10  -1    2.60    0.70
  -3   0  -2    0.90    1.20
   3   0  -2    4.00    3.30
   3   0   2    0.20    0.30
   3   0   2    0.60    0.40
   3   0  -2    1.00    1.10
   3   0   2    0.40    0.40
  -3   0   2   -0.10    0.40
  -3   0  -2    1.70    3.60
  -3   0   2   -0.20    0.30
   3   1  -2  815.62   24.90
  -3   1   2  823.72   24.40
   3   1  -2  823.22   21.50
   3   1  -2  802.92   23.10
  -3   1   2  749.73   27.40
  -3   1   2  839.82   22.00
  -3  -1  -2  741.93   23.10
   3  -1   2  814.82   22.50
   3  -1   2  849.52   22.00
  -3   1  -2  770.22   25.40
  -3   1  -2  781.92   23.50
   3   1   2  835.12   22.30
   3  -1  -2  758.22   21.00
  -3  -1   2  830.92   22.20
  -3   2   2  950.40   27.00
   3   2  -2  955.00   27.30
  -3   2   2  944.81   25.50
   3   2  -2  954.90   29.00
   3  -2   2  964.30   25.60
  -3   2   2  959.10   28.50
   3  -2  -2  940.51   24.80
  -3   2  -2  921.91   27.80
   3   2   2  982.10   26.10
   3  -2  -2  931.41   24.90
  -3   2  -2  916.01   29.80
   3   3  -2 2232.68   61.59
   3   3  -2 2396.16   65.09
  -3   3  -2 2328.37   66.19
   3   4  -2  730.43   20.40
   3   4  -2  711.23   21.60
   3   4  -2  724.83   20.40
   3  -4   2  705.43   19.80
   3   4  -2  735.93   21.80
  -3   4   2  661.33   19.20
   3   4  -2  714.73   23.40
  -3   4  -2  685.13   24.30
   3   4   2  750.82   20.70
  -3  -4   2  697.03   19.70
  -3   4  -2  726.03   20.60
  -3  -4   2  710.83   20.20
   3   4   2  703.03   20.70
  -3   4  -2  678.83   22.20
   3   4   2  709.13   20.20
  -3   4  -2  731.43   21.70
   3   5  -2   90.79    4.30
   3   5  -2   99.19    5.90
   3  -5   2   81.79    4.40
   3   5  -2  104.09    6.80
  -3   5   2   80.19    4.00
   3   5  -2  100.99    4.60
   3   5  -2   97.99    4.80
   3   5  -2   89.89    4.70
   3   5  -2  100.59    4.90
   3   5  -2   94.69    5.20
  -3  -5   2   80.59    4.00
   3   5   2   79.39    3.60
   3   5   2   73.29    4.40
  -3   5  -2  100.99    5.00
  -3  -5   2   73.09    4.20
   3   5   2   79.29    5.40
  -3   5  -2   95.69    5.00
  -3   5  -2  100.79    5.50
  -3   5  -2   97.89    4.90
  -3   5  -2   93.49    4.50
  -3   5  -2   97.29    6.80
   3   5   2   83.19    4.10
   3   5   2   73.89    4.60
  -3   5  -2   96.39    4.90
  -3   5  -2   95.99    4.70
   3   6  -2   43.00    6.00
   3   6  -2   43.10    3.10
   3   6  -2   39.80    2.80
   3   6  -2   47.80    4.30
   3   6  -2   47.70    3.70
   3  -6   2   41.80    2.80
   3   6  -2   41.50    2.90
   3   6   2   46.80    3.40
  -3   6  -2   49.90    6.60
  -3   6  -2   44.60    3.20
   3   6   2   51.89    3.40
  -3  -6   2   47.40    3.20
  -3  -6   2   45.40    2.90
   3   6   2   46.70    3.30
   3   6   2   49.99    3.80
  -3   6  -2   46.80    2.90
  -3   6  -2   47.50    4.20
   3   6   2   45.30    2.80
   3   7  -2   66.69    4.00
   3   7  -2   69.09    4.30
   3   7  -2   73.09    4.50
   3   7  -2   70.29    5.40
   3  -7   2   79.59    4.00
   3   7  -2   71.69    4.00
   3   7  -2   71.89    4.40
   3   7  -2   68.59    3.80
   3   7   2   77.69    4.50
   3   7   2   72.69    4.30
  -3   7  -2   69.79    4.40
  -3   7  -2   68.69    5.10
  -3   7  -2   66.79    4.70
   3   7   2   77.79    4.50
  -3   7  -2   73.79    3.90
  -3  -7   2   79.19    4.20
  -3   7  -2   71.79    4.40
  -3  -7   2   84.59    4.90
   3   7   2   86.29    4.20
  -3   7  -2   65.49    4.10
   3  -8   2   60.29    4.80
   3   8  -2   55.29    4.80
   3   8  -2   63.49    3.70
   3   8  -2   66.59    4.10
   3   8  -2   62.99    4.00
   3   8  -2   66.99    4.00
   3   8  -2   69.29    3.90
  -3   8  -2   63.59    4.30
  -3   8  -2   68.59    4.10
  -3   8  -2   69.39    4.20
  -3   8  -2   73.79    4.00
   3   9  -2   16.20    1.90
   3   9  -2   17.70    2.10
   3   9  -2   18.70    2.00
   3   9  -2   18.20    2.00
  -3   9  -2   16.90    1.90
  -3   9  -2   14.90    2.00
  -3   9  -2   21.30    2.30
  -3   9  -2   17.20    2.00
   3  10  -2    6.30    1.00
   3  10  -2    7.30    0.90
  -3  10  -2    7.60    1.10
  -3  10  -2    8.50    1.00
   3   0   3    1.00    0.50
   3   0  -3    0.40    1.20
  -3   0  -3    0.60    1.50
  -3   0  -3   -3.40    5.20
  -3   0   3    0.50    0.50
   3   0   3    0.00    0.40
   3   0  -3    1.40    5.20
   3   0   3    0.60    0.50
   3  -1   3  328.57   11.20
  -3   1   3  332.97    9.70
   3  -1   3  323.37    9.60
   3   1  -3  369.56   13.10
   3   1  -3  336.87   15.40
   3  -1   3  332.27    9.70
   3   1  -3  373.26   10.60
  -3   1  -3  361.76   10.30
   3   1   3  324.17    9.60
  -3   1  -3  364.96   13.70
  -3   1  -3  345.17   16.40
  -3  -1   3  317.87    9.80
  -3  -1   3  333.37    9.90
   3   1   3  329.37    9.50
   3  -2   3  253.17    7.80
  -3   2   3  248.68    7.70
   3   2  -3  254.27    8.40
   3   2  -3  253.17   10.20
   3   2  -3  227.28   12.10
   3  -2   3  259.07    8.00
  -3  -2   3  251.47    8.10
   3   2   3  254.77    7.70
  -3   2  -3  254.77   10.90
  -3   2  -3  241.48   13.80
   3   2   3  252.07    7.90
  -3  -2   3  257.77    8.10
  -3   2  -3  267.67    8.50
   3  -3   3 1172.48   31.70
   3   3  -3 1281.17   37.50
  -3   3   3 1171.98   31.50
   3   3  -3 1282.77   40.00
   3   3  -3 1289.37   34.80
  -3   3   3 1119.39   32.20
   3   3  -3 1341.67   35.30
  -3   3   3 1161.88   33.60
   3   3  -3 1317.17   35.80
  -3   3  -3 1247.88   34.80
  -3  -3   3 1198.78   32.10
  -3   3  -3 1222.28   41.20
   3   3   3 1182.68   32.30
  -3   3  -3 1219.38   38.20
  -3  -3   3 1207.68   32.30
   3   4  -3   33.90    2.40
  -3   4   3   16.20    1.80
  -3   4   3   15.90    1.30
   3  -4   3   16.60    1.80
   3   4  -3   27.40    2.90
   3   4  -3   33.90    2.40
   3   4  -3   33.20    2.90
   3   4  -3   38.40    3.60
   3   4  -3   27.40    2.70
   3   4  -3   32.90    2.20
   3   4  -3   33.50    5.80
  -3   4  -3   32.90    2.90
  -3  -4   3   17.50    1.90
  -3   4  -3   39.60    3.10
   3   4   3   16.80    1.60
  -3   4  -3   34.20    2.80
  -3  -4   3   15.60    1.80
  -3   4  -3   31.50    5.60
  -3   4  -3   35.10    2.30
  -3   4  -3   33.40    2.80
   3   4   3   17.30    2.00
   3   4   3   18.00    2.10
  -3   4  -3   28.90    3.90
  -3   4  -3   38.70    3.60
   3   5  -3  118.19    6.40
   3   5  -3  127.19    6.70
   3   5  -3  135.59    6.20
   3   5  -3  122.09    5.30
   3   5  -3  114.29    8.80
   3   5  -3  118.89    5.70
  -3   5   3  103.29    4.70
   3   5  -3  128.09    5.50
   3   5  -3  129.29    5.40
   3   5  -3  133.89    5.30
   3   5  -3  124.39    5.80
   3  -5   3  112.89    5.00
  -3   5  -3  130.49    5.20
  -3   5  -3  137.99    7.00
   3   5   3  112.79    5.30
   3   5   3  110.49    5.30
  -3   5  -3  115.79    6.10
  -3   5  -3  127.09    6.90
   3   5   3  106.39    4.60
  -3   5  -3  132.79    5.70
  -3   5  -3  136.39   10.00
  -3   5  -3  124.99    5.90
  -3   5  -3  125.99    6.60
  -3  -5   3  118.19    5.10
   3   5   3  123.09    5.40
  -3  -5   3  105.19    5.10
   3   6  -3   20.90    2.60
  -3   6   3   15.20    2.10
   3   6  -3   17.80    2.40
   3  -6   3   15.00    2.10
   3   6  -3   16.80    2.30
   3   6  -3   15.10    2.80
   3   6  -3   19.30    4.50
   3   6  -3   20.00    2.90
   3   6  -3   20.10    2.30
   3   6  -3   14.30    1.90
   3   6  -3   21.10    2.70
   3   6  -3   18.00    2.20
  -3   6  -3   17.40    4.00
  -3   6  -3    9.90    1.80
  -3   6  -3   21.30    2.70
  -3   6  -3   19.90    2.90
  -3  -6   3   18.20    2.40
  -3   6  -3   19.10    2.20
  -3  -6   3   13.80    2.10
  -3   6  -3   23.60    3.30
   3   6   3   17.40    1.90
   3   6   3   16.20    2.40
   3   6   3   17.40    2.50
  -3   6  -3   20.70    2.30
  -3   6  -3   16.90    2.50
   3   6   3   21.70    2.70
   3   7  -3    4.10    1.50
   3   7  -3    5.70    1.90
   3   7  -3    3.10    1.20
   3   7  -3    4.50    1.40
   3   7  -3    5.70    1.40
   3   7  -3    3.90    1.40
   3  -7   3    3.00    1.10
   3   7  -3    5.20    1.30
  -3   7  -3    4.50    1.20
  -3   7  -3    3.50    1.40
  -3  -7   3    5.00    1.40
  -3   7  -3    4.50    1.40
  -3   7  -3    4.70    1.40
   3   7   3    3.40    1.40
  -3   7  -3    5.00    1.70
   3   7   3    2.80    1.00
   3   7   3    4.20    1.40
   3   8  -3   85.99    4.30
   3   8  -3   78.69    5.60
   3   8  -3   81.39    4.60
   3   8  -3   86.19    4.60
   3   8  -3   77.79    4.40
   3   8  -3   82.89    4.30
  -3   8  -3   83.69    4.40
  -3   8  -3   89.49    4.60
  -3   8  -3   86.09    4.60
  -3   8  -3   77.29    4.00
  -3   8  -3   75.59    4.80
   3   9  -3   19.90    2.00
   3   9  -3   18.10    1.90
   3   9  -3   22.00    2.30
   3   9  -3   19.20    2.00
  -3   9  -3   21.30    2.40
  -3   9  -3   19.00    2.10
  -3   9  -3   23.90    2.40
   3   0   4    0.00    0.40
  -3   0   4    1.50    0.70
   3   0   4    0.40    0.80
   3   0  -4    2.70    1.50
   3   1  -4   54.49    4.80
   3  -1   4   75.19    3.50
  -3   1   4   69.49    3.60
   3   1  -4   65.69    9.10
  -3   1   4   79.79    3.40
   3  -1   4   75.79    3.30
  -3   1  -4   59.59    5.50
  -3  -1   4   75.69    3.50
   3   1   4   76.79    3.20
  -3   1  -4   82.99   11.20
   3  -2   4  420.76   13.00
  -3   2   4  402.86   12.10
   3   2  -4  452.75   13.60
   3   2  -4  437.66   13.20
   3   2  -4  439.46   20.30
   3  -2   4  413.36   12.20
  -3   2   4  403.16   12.60
   3   2  -4  443.66   16.70
   3  -2   4  404.56   12.40
  -3   2  -4  441.66   17.50
  -3  -2   4  419.06   12.60
   3   2   4  420.76   12.80
   3   2   4  404.16   12.20
  -3   2  -4  433.96   21.20
  -3  -2   4  394.66   12.50
  -3   3   4  423.36   13.70
   3   3  -4  457.25   15.50
   3   3  -4  488.85   14.20
   3   3  -4  484.75   14.40
  -3   3   4  453.95   13.40
   3  -3   4  485.05   14.10
   3   3  -4  468.15   17.70
   3  -3   4  466.35   13.70
  -3   3   4  458.35   14.00
   3   3  -4  477.45   20.90
   3   3  -4  485.25   15.30
  -3   3  -4  476.95   14.50
  -3   3  -4  477.25   22.50
  -3   3  -4  460.75   14.40
  -3  -3   4  472.55   14.30
  -3   3  -4  487.85   18.90
   3   3   4  461.55   13.50
   3   3   4  461.55   14.40
   3   3   4  440.36   14.80
  -3  -3   4  469.95   14.20
  -3   4   4  391.56   12.10
   3   4  -4  450.45   13.40
   3   4  -4  445.96   14.40
   3   4  -4  419.76   13.80
   3   4  -4  410.26   16.40
   3   4  -4  428.46   13.10
   3  -4   4  402.06   13.80
   3   4  -4  412.46   19.40
   3   4  -4  440.66   14.80
  -3   4   4  415.56   13.00
   3   4  -4  448.46   13.60
   3   4  -4  414.56   13.80
   3   4  -4  416.26   13.40
  -3   4   4  411.76   12.70
  -3   4  -4  413.76   14.00
   3   4   4  413.26   13.40
   3   4   4  391.56   12.70
  -3  -4   4  421.96   13.30
  -3  -4   4  408.96   13.30
  -3   4  -4  418.26   21.00
  -3   4  -4  409.66   13.80
   3   4   4  394.46   12.30
   3   4   4  449.26   13.60
   3   4   4  399.96   16.20
  -3   4  -4  436.26   14.70
  -3   4  -4  414.76   17.70
  -3   4  -4  428.16   13.30
  -3   4  -4  431.96   14.40
  -3   4  -4  444.96   13.60
   3   5  -4    7.90    1.50
   3   5  -4    6.00    1.40
   3   5  -4    6.80    1.90
   3   5  -4   11.40    2.10
   3   5  -4    4.80    1.70
   3   5  -4    5.90    1.40
   3   5  -4    7.90    4.80
  -3   5   4    4.90    1.20
   3   5  -4    9.60    1.70
   3  -5   4    2.60    1.10
   3   5  -4    7.70    1.80
   3   5  -4    5.00    1.90
  -3   5  -4    7.30    5.70
   3   5   4    5.00    1.50
  -3   5  -4    9.10    1.80
  -3   5  -4    7.50    1.90
  -3  -5   4    3.70    1.20
  -3   5  -4    6.60    2.30
   3   5   4    3.50    1.40
  -3   5  -4    6.50    1.70
   3   5   4    3.20    0.90
  -3   5  -4    6.00    1.90
   3   5   4    3.30    1.30
  -3   5  -4    9.00    1.60
  -3  -5   4    2.70    1.10
  -3   5  -4    6.70    1.50
  -3   6   4   32.90    3.10
   3   6  -4   46.10    6.80
   3   6  -4   34.70    3.40
   3   6  -4   29.80    2.90
   3   6  -4   28.60    3.10
   3   6  -4   28.70    3.00
   3  -6   4   31.40    3.20
  -3  -6  -4   35.00    1.90
   3   6  -4   32.70    4.00
   3   6  -4   37.90    2.80
   3   6  -4   35.00    3.80
   3   6  -4   35.90    3.10
   3   6   4   34.20    2.50
  -3   6  -4   36.00    2.70
  -3   6  -4   46.50    7.30
  -3   6  -4   37.90    3.60
   3   6   4   28.50    3.20
  -3   6  -4   38.80    3.90
  -3   6  -4   37.10    3.60
   3   6   4   25.90    3.10
  -3  -6   4   33.90    3.40
  -3  -6   4   32.10    3.40
  -3   6  -4   40.30    4.30
   3  -7   4   17.30    3.00
   3   7  -4   28.70    2.90
   3   7  -4   28.20    2.80
   3   7  -4   24.20    3.60
   3   7  -4   31.90    3.00
   3   7  -4   25.50    3.20
  -3   7   4   23.00    2.60
   3   7  -4   36.90    3.60
   3  -7   4   20.10    2.80
  -3   7  -4   25.80    3.30
  -3   7  -4   22.40    2.80
  -3   7  -4   29.40    2.80
   3   7   4   22.50    2.70
  -3   7  -4   24.30    2.70
  -3  -7   4   18.10    2.80
   3   7   4   24.40    2.90
  -3   7  -4   27.80    3.10
   3   7   4   26.50    2.50
   3  -8   4   51.89    4.40
   3   8  -4   75.99    4.10
   3   8  -4   73.49    3.80
   3   8  -4   65.59    5.00
   3   8  -4   69.69    4.20
   3   8  -4   69.89    3.80
   3   8  -4   71.89    4.00
  -3   8  -4   78.19    4.20
  -3   8  -4   73.19    4.10
  -3   8  -4   72.39    3.60
  -3   8  -4   75.99    4.00
  -3   8  -4   69.59    4.30
   3   9  -4   20.70    1.90
   3   9  -4   22.20    2.00
   3   9  -4   20.50    1.90
   3   9  -4   20.60    2.00
  -3   9  -4   22.90    2.00
  -3   9  -4   21.70    2.20
  -3   9  -4   20.90    2.00
  -3   9  -4   21.60    2.00
   3   0  -5    1.80    0.90
   3   0   5    1.40    0.90
  -3   0   5    1.30    0.80
   3   0   5    0.10    0.60
  -3   1   5  484.65   14.20
   3   1  -5  486.05   14.40
   3  -1   5  475.55   14.10
   3   1  -5  456.05   14.70
   3   1   5  486.75   14.70
   3   1   5  420.46   15.10
  -3  -1   5  453.65   14.40
  -3   1  -5  473.75   14.40
   3   1   5  478.85   14.00
  -3   2   5  328.67   11.50
   3  -2   5  356.26   10.90
   3   2  -5  339.07   11.50
  -3   2   5  350.36   10.80
   3   2  -5  358.76   21.00
  -3   2   5  316.07   10.90
   3   2  -5  373.66   15.80
   3  -2   5  351.06   11.60
  -3   2   5  351.76   11.10
   3   2  -5  350.36   11.10
   3   2   5  320.37   11.70
  -3   2  -5  370.66   11.30
  -3   2  -5  356.46   11.50
  -3   2  -5  326.57   16.00
   3   2   5  323.17   11.30
   3   2   5  322.77   11.00
   3   2   5  327.37   10.50
  -3   2  -5  356.56   22.20
  -3  -2   5  337.17   11.20
  -3   3   5  221.98    8.20
   3   3  -5  251.87    8.50
   3   3  -5  234.18    9.10
   3   3  -5  229.38   12.00
   3   3  -5  246.58   16.60
   3   3  -5  246.78   10.30
  -3   3   5  219.48    8.40
  -3   3   5  217.78    7.90
   3  -3   5  220.28    7.90
  -3   3   5  224.08    7.70
   3   3  -5  238.68    8.20
   3   3  -5  241.68    8.50
   3  -3   5  224.58    8.80
   3   3   5  235.58    7.70
   3   3   5  235.68    8.70
  -3   3  -5  226.18   17.80
  -3  -3   5  231.28    8.40
   3   3   5  211.48    8.10
  -3   3  -5  228.58    8.90
  -3   3  -5  240.48    9.20
   3   3   5  209.48    8.10
   3   3   5  221.38    8.50
  -3   3  -5  234.48   13.00
  -3   3  -5  242.98    8.50
  -3   4   5  631.84   23.60
   3   4  -5  793.92   22.80
  -3   4   5  729.63   20.60
   3  -4   5  712.43   22.70
   3   4  -5  782.32   23.20
   3   4  -5  801.12   23.30
   3   4  -5  777.12   22.70
   3   4  -5  789.12   23.40
   3   4  -5  778.12   24.50
   3  -4   5  716.73   21.70
   3   4  -5  770.52   31.60
  -3   4   5  754.62   21.20
  -3   4   5  749.62   21.60
   3   4  -5  807.72   27.80
   3   4  -5  806.12   24.20
  -3   4  -5  796.32   23.00
  -3  -4   5  735.13   21.90
  -3   4  -5  812.82   24.30
   3   4   5  718.73   21.90
   3   4   5  740.53   22.10
  -3  -4   5  679.03   21.90
  -3   4  -5  774.62   23.20
   3   4   5  733.13   20.80
  -3   4  -5  800.52   28.90
  -3   4  -5  785.42   33.80
   3   4   5  716.03   21.20
  -3   4  -5  775.72   23.80
   3   5  -5   90.19   10.80
  -3   5   5  115.19    5.10
   3   5  -5  105.69    6.30
   3   5  -5  113.49    5.30
   3  -5   5  105.79    5.50
   3  -5   5  104.79    6.30
   3   5  -5  115.29    6.00
   3   5  -5  108.49    5.40
   3   5  -5  114.39    7.70
   3   5  -5  106.09    5.40
   3   5  -5  107.09    4.90
  -3  -5   5  107.29    5.70
   3   5   5  109.29    5.00
  -3   5  -5  111.39    5.00
   3   5   5  115.69    6.40
   3   5   5  115.69    5.80
  -3   5  -5  104.39    7.90
   3   5   5  108.59    4.80
  -3   5  -5  112.09    5.50
  -3  -5   5  104.19    5.50
  -3   5  -5  108.39    6.00
  -3   5  -5  117.29    5.80
  -3   5  -5  126.49   14.10
   3   6  -5   47.00    4.30
   3   6  -5   54.79    8.40
   3   6  -5   53.59    3.30
   3   6  -5   57.99    3.80
   3   6  -5   54.19    4.10
   3   6  -5   50.59    3.60
   3  -6   5   48.10    3.60
   3  -6   5   44.20    4.20
  -3   6   5   41.90    3.00
   3   6  -5   46.10    3.10
   3   6  -5   51.69    3.30
   3   6  -5   58.39    5.00
  -3  -6  -5   49.20    2.60
   3   6  -5   54.49    3.40
  -3   6  -5   50.99    3.50
  -3   6  -5   49.50    4.70
   3   6   5   53.89    3.20
   3   6   5   47.40    3.70
  -3  -6   5   48.30    3.60
  -3  -6   5   48.20    3.90
  -3   6  -5   52.69    3.70
  -3   6  -5   51.19    3.20
  -3   6  -5   51.69    4.80
   3   6   5   49.80    3.70
  -3   6  -5   47.90    8.80
   3   6   5   52.69    3.50
  -3   6  -5   46.60    3.60
   3   7  -5    3.50    1.40
   3   7  -5    4.10    1.20
   3   7  -5    2.00    1.10
  -3   7   5    4.20    1.20
   3   7  -5    3.00    1.00
   3   7  -5    4.50    1.80
   3  -7   5    3.90    1.60
   3   7  -5    3.00    1.20
  -3   7  -5    3.10    1.20
  -3   7  -5    3.40    1.00
  -3   7  -5    2.80    1.30
   3   7   5    4.00    1.30
  -3   7  -5    2.20    1.40
   3   7   5    6.10    1.50
  -3   7  -5    4.00    1.40
   3   8  -5   29.00    2.80
   3   8  -5   30.00    2.90
   3   8  -5   32.30    2.40
   3   8  -5   33.30    2.30
   3   8  -5   31.50    2.40
  -3   8  -5   30.20    2.10
  -3   8  -5   36.90    2.60
  -3   8  -5   34.00    2.60
  -3   8  -5   26.40    2.50
  -3   8  -5   32.40    3.10
   3   9  -5    1.20    0.60
   3   9  -5    0.40    0.60
   3   9  -5    0.40    0.60
  -3   9  -5    0.40    0.60
  -3  -9   5    0.60    0.60
  -3   9  -5    0.10    0.70
  -3   9  -5    0.10    0.50
   3   0   6   -0.20    0.90
  -3   0  -6    0.20    0.80
   3   0  -6    0.30    0.80
   3   0   6    0.70    0.70
   3   0   6    1.50    1.00
  -3   0   6    0.20    0.80
  -3   0   6    0.50    0.70
   3  -1   6   98.09    5.00
  -3   1   6   95.69    4.50
   3  -1   6   95.59    4.50
   3   1  -6  116.59    5.20
   3  -1   6  101.89    4.90
  -3   1   6  103.79    4.90
  -3   1   6   96.19    4.70
   3   1  -6  121.29    5.30
   3   1   6  110.69    4.70
   3   1   6   86.79    4.80
   3   1   6  103.89    5.20
   3  -1  -6  115.29    5.40
  -3   1  -6  124.69    5.40
  -3  -1   6  103.49    5.00
  -3   1  -6  114.29    5.30
   3   1   6  105.99    5.20
  -3  -1   6   95.89    5.10
  -3   2   6   81.79    4.10
   3  -2   6   84.59    4.20
   3   2  -6   85.09    4.40
  -3   2   6   85.59    4.40
   3   2  -6   94.29    4.30
   3   2  -6   94.89    4.50
   3  -2   6   81.39    4.50
  -3   2   6   81.39    4.10
   3   2   6   85.29    4.70
   3   2   6   74.79    4.10
  -3   2  -6   92.49    4.50
   3   2   6   77.49    4.30
  -3   2  -6   82.39    4.30
   3   2   6   86.89    4.70
  -3   2  -6   95.09    4.60
  -3  -2   6   78.49    4.40
   3   2   6   78.69    3.90
   3   3  -6  248.18    9.10
   3   3  -6  264.17   13.90
   3   3  -6  221.18   20.70
  -3   3   6  303.37   10.80
   3  -3   6  299.17   10.40
  -3   3   6  300.97   10.10
   3   3  -6  259.27    9.00
  -3   3   6  299.77   11.20
  -3   3   6  305.97   10.50
   3   3  -6  256.57   10.70
  -3  -3   6  312.67   12.10
   3   3   6  318.37   11.40
  -3   3  -6  224.58   22.40
  -3   3  -6  238.88   14.30
   3   3   6  297.07   11.60
  -3   3  -6  255.97    9.00
   3   3   6  318.37   12.10
   3   3   6  295.07   11.10
  -3   3  -6  248.48    9.70
   3   3   6  292.97   10.70
  -3   3  -6  257.87    9.20
   3   4  -6  396.06   14.00
   3   4  -6  408.96   24.40
   3   4  -6  396.66   13.40
   3   4  -6  394.56   13.20
   3   4  -6  411.06   12.80
  -3   4   6  368.66   12.40
   3   4  -6  396.86   18.00
  -3   4   6  363.86   11.70
  -3   4   6  360.06   12.00
  -3  -4   6  365.86   12.90
  -3   4  -6  391.26   13.50
  -3   4  -6  395.66   13.00
   3   4   6  364.76   12.30
   3   4   6  358.26   11.70
  -3   4  -6  376.66   14.00
   3   4   6  367.66   13.00
  -3   4  -6  401.16   27.00
   3   4   6  371.16   13.10
  -3   4  -6  401.66   19.00
  -3   4  -6  413.06   14.30
  -3   5   6   28.90    2.80
   3   5  -6   27.90    3.40
   3   5  -6   26.80    2.80
  -3  -5  -6   29.70    2.20
   3  -5   6   34.50    4.10
  -3   5   6   35.60    4.60
   3   5  -6   26.40    2.80
   3   5  -6   29.70    4.80
   3   5  -6   29.30    2.70
   3   5  -6   37.50   10.00
   3   5  -6   29.00    2.90
  -3   5  -6   50.39   12.20
   3   5   6   36.80    2.60
   3   5   6   34.80    2.60
   3   5   6   38.70    3.80
  -3   5  -6   24.50    2.70
  -3  -5   6   36.10    3.70
  -3   5  -6   30.00    3.60
  -3   5  -6   29.00    2.80
  -3   5  -6   29.20    5.30
  -3   5  -6   25.20    3.00
   3   5   6   28.60    3.40
   3   6  -6   45.90    3.30
   3   6  -6   42.20    2.80
   3   6  -6   38.50    3.90
   3   6  -6   59.29   11.60
  -3   6   6   43.80    2.90
   3  -6   6   33.10    4.30
   3   6  -6   52.39    5.00
   3   6  -6   41.50    3.10
   3   6  -6   46.20    3.00
   3   6   6   46.20    2.90
  -3   6  -6   47.60    3.40
  -3   6  -6   48.50    3.30
  -3   6  -6   39.70    4.00
  -3   6  -6   46.50    3.00
  -3   6  -6   45.00    5.20
   3   6   6   41.80    3.30
  -3   6  -6   64.39   11.80
   3   6   6   43.50    2.80
  -3   6  -6   42.50    3.70
   3   6   6   40.60    3.80
   3   7  -6   15.00    2.30
   3   7  -6   10.80    1.60
  -3   7   6   15.10    2.40
   3   7  -6   14.30    1.80
   3   7  -6   16.40    2.70
  -3   7  -6   13.60    1.90
   3   7   6   13.90    2.10
  -3   7  -6   14.70    1.80
  -3   7  -6   14.50    1.90
  -3   7  -6   16.50    2.50
  -3   7  -6   12.90    2.10
   3   8  -6   11.90    1.40
   3   8  -6   14.70    1.80
  -3  -8   6   12.40    1.60
  -3   8  -6   13.50    1.60
  -3   8  -6   14.00    1.90
  -3   8  -6   14.40    1.90
  -3   8  -6    9.70    1.20
  -3   8  -6   12.20    1.60
   3   0   7   -0.60    0.80
   3   0  -7    0.90    0.90
   3   0   7    0.50    0.90
  -3   0   7    0.30    0.90
  -3   0  -7    0.10    0.80
  -3   0  -7   -1.00    0.70
   3   0   7    0.30    0.70
   3   0  -7   -0.70    0.70
  -3   1   7  126.29    5.50
  -3  -1  -7  142.39    6.40
   3  -1   7  126.39    5.70
  -3   1   7  123.79    5.80
   3  -1   7  121.19    5.80
   3   1  -7  139.39    6.20
   3   1  -7  138.29    6.20
  -3   1  -7  145.09    6.40
   3  -1  -7  150.18    6.50
   3   1   7  126.99    5.50
  -3  -1   7  122.69    6.10
   3   1   7  129.79    6.10
  -3  -1   7  119.69    5.90
   3   1   7  125.19    6.00
  -3   1  -7  144.99    6.30
   3   2  -7  393.16   13.30
  -3   2   7  361.06   11.90
   3   2  -7  395.66   13.20
   3   2  -7  394.76   12.60
   3  -2   7  350.56   11.90
  -3  -2  -7  404.36   13.40
  -3   2   7  359.46   11.80
   3  -2   7  333.67   12.00
  -3   2   7  359.66   12.20
   3   2   7  337.97   11.60
  -3   2  -7  402.76   13.30
  -3  -2   7  347.17   12.60
  -3  -2   7  360.46   12.60
   3   2   7  356.36   12.90
  -3   2  -7  386.36   13.00
   3   2   7  370.26   12.30
   3  -2  -7  425.86   15.60
   3   2   7  352.86   12.60
   3   3  -7   82.29    4.10
  -3   3   7   82.09    4.30
   3   3  -7   80.09    4.50
  -3   3   7   86.19    4.60
  -3   3   7   81.39    4.30
   3  -3   7   81.19    4.40
   3   3  -7   85.79    4.60
  -3   3  -7   85.19    4.40
  -3   3  -7   81.19    4.40
   3   3   7   84.79    5.10
  -3   3  -7   84.09    4.40
  -3  -3   7   98.69    5.20
   3   3   7   78.89    4.10
   3  -3  -7   92.49    4.90
  -3  -3   7   86.79    5.10
   3   3   7   89.09    4.70
   3   3   7   85.59    5.00
   3   4  -7  313.47   10.40
  -3  -4  -7  283.87   10.40
  -3   4   7  273.57    9.60
  -3   4   7  300.17   10.00
   3   4  -7  306.77   10.90
   3   4  -7  306.87   27.20
   3   4  -7  316.67   10.90
   3   4  -7  297.27   22.00
  -3   4   7  275.17   10.00
  -3   4  -7  323.87   29.60
  -3  -4   7  279.37   10.70
  -3   4  -7  306.07   11.70
   3   4   7  282.37   10.80
   3   4   7  284.27    9.70
  -3  -4   7  274.17   10.60
   3   4   7  276.37   10.80
   3  -4  -7  302.37   10.90
  -3   4  -7  308.97   10.60
  -3   4  -7  313.67   16.80
   3   4   7  278.97   10.00
   3   5  -7   32.60   20.50
   3   5  -7   16.60    2.20
   3   5  -7   18.00    2.10
  -3   5   7   17.80    2.20
  -3   5   7   25.80    2.60
   3   5  -7   19.10    2.20
  -3   5  -7   18.00    5.60
  -3  -5   7   16.60    2.40
   3   5   7   17.70    2.10
   3   5   7   22.90    2.90
  -3   5  -7   16.30    2.70
   3   5   7   21.50    2.80
   3   5   7   18.60    2.10
  -3   5  -7   12.00   15.40
  -3   5  -7   18.10    2.30
  -3   5  -7   13.60    1.90
   3  -5  -7   20.30    3.30
   3   6  -7   19.80    2.10
  -3   6   7   17.80    2.00
   3   6  -7   18.20    2.00
  -3  -6   7   16.80    2.30
  -3   6  -7   22.30    3.60
  -3   6  -7   16.70    2.00
   3   6   7   18.60    2.40
  -3   6  -7   17.30    2.50
   3   6   7   18.60    2.00
   3   6   7   20.50    2.40
  -3   7   7    3.90    1.00
   3   7  -7    4.40    1.00
  -3  -7   7    3.40    1.10
  -3   7  -7    2.80    1.00
   3   7   7    3.50    1.00
  -3   7  -7    3.50    0.90
  -3   0  -8    0.80    0.90
  -3   0  -8    0.80    1.00
   3   0   8    1.20    0.90
   3   0  -8    1.50    1.10
   3   0   8   -0.70    0.80
  -3   0   8    0.70    0.90
  -3   0   8    0.70    0.80
   3   0  -8   -0.90    0.80
   3   1  -8  129.09    5.80
   3  -1   8  120.49    5.80
   3   1  -8  126.89    5.90
   3  -1   8  121.59    5.60
  -3   1   8  126.19    5.50
  -3  -1  -8  112.29    6.00
  -3   1   8  131.09    5.90
  -3  -1  -8  117.99    5.70
  -3  -1   8  123.19    6.10
  -3   1  -8  122.79    5.80
   3  -1  -8  125.99    5.90
  -3   1  -8  124.59    5.70
   3  -1  -8  120.29    5.90
   3   1   8  124.29    6.10
   3   1   8  125.19    5.60
   3   1   8  121.89    5.80
  -3   1  -8  129.09    6.00
   3   2  -8  127.89    5.90
  -3  -2  -8  120.79    6.30
  -3   2   8  114.69    5.50
   3  -2   8  112.19    5.40
  -3   2   8  120.19    5.70
   3   2  -8  122.49    6.80
   3   2   8  114.29    5.70
   3  -2  -8  131.19    6.10
   3   2   8  126.59    6.60
  -3   2  -8  131.79    6.00
  -3   2  -8  123.99    5.80
   3   2   8  123.49    5.40
  -3  -2   8  115.29    5.90
  -3  -3  -8   34.50    3.80
  -3   3   8   46.00    3.00
   3   3  -8   31.30    3.10
   3   3  -8   29.10    2.60
  -3   3   8   45.70    3.00
   3   3  -8   28.90    3.10
  -3  -3  -8   28.00    2.90
  -3   3  -8   33.60    3.10
   3   3   8   46.80    3.60
  -3  -3   8   50.49    3.60
  -3   3  -8   34.30    3.10
   3   3   8   46.70    3.00
   3  -3  -8   30.10    3.00
   3   3   8   47.90    3.30
  -3   3  -8   35.50    3.20
  -3  -3   8   46.60    3.60
   3   4  -8   66.59    3.70
  -3   4   8   56.19    3.30
   3   4  -8   60.19    3.80
   3   4  -8   62.99    3.40
  -3   4  -8   65.29    3.60
   3   4   8   58.99    3.30
   3   4   8   60.29    3.50
   3  -4  -8   68.39    4.00
   3   4   8   58.19    3.90
  -3  -4   8   55.89    3.80
  -3  -4   8   58.39    3.90
   3  -5   8   23.80    2.60
   3   5  -8   23.80    2.30
  -3   5   8   26.40    2.40
   3   5  -8   30.30    2.20
  -3  -5  -8   25.10    2.90
  -3   5  -8   23.60    2.30
   3   5   8   25.50    2.40
   3   5   8   26.50    2.70
  -3  -5   8   19.70    2.50
  -3   6   8    4.90    1.10
  -3  -6  -8    5.00    1.60
   3   6  -8    4.00    1.00
   3  -6   8    3.50    1.00
  -3  -6   8    1.50    1.20
  -3   6  -8    6.10    1.10
   3   6   8    5.30    1.00
   3   6   8    4.50    1.10
   3   7  -8   20.20    1.30
  -3   7   8   22.50    2.30
  -3  -7   8   13.80    1.40
  -3   7  -8   19.80    1.30
  -3   0  -9    0.60    0.90
  -3   0   9    0.80    0.80
  -3   0  -9   -0.40    0.90
  -3   0  -9    0.20    0.90
   3   0   9   -0.70    0.70
   3   0   9    1.10    0.80
   3   0  -9    1.20    1.00
   3  -1   9   40.00    2.90
   3   1  -9   53.09    3.40
  -3  -1  -9   54.29    3.20
  -3  -1  -9   56.49    3.70
   3  -1   9   47.70    3.00
  -3   1   9   45.70    3.10
  -3  -1  -9   56.59    3.80
   3   1  -9   48.80    3.50
  -3   1   9   44.50    2.80
   3  -1  -9   53.19    3.50
  -3   1  -9   54.59    3.30
  -3   1  -9   51.39    3.30
   3   1   9   48.00    3.00
   3  -1  -9   55.19    3.60
   3   1   9   49.99    3.20
  -3  -1   9   44.00    3.30
  -3   1  -9   52.09    3.50
   3   2  -9   22.60    2.50
   3   2  -9   20.70    2.40
  -3  -2  -9   23.90    2.80
  -3   2   9   23.20    2.20
  -3   2   9   22.40    3.30
   3   2   9   25.00    2.50
  -3  -2   9   22.80    2.80
  -3   2  -9   23.10    2.40
   3   2   9   26.90    2.70
  -3   2  -9   26.20    2.50
   3  -2  -9   25.90    2.60
  -3   2  -9   22.70    2.50
   3  -2  -9   24.70    2.70
   3   3  -9   14.10    2.00
  -3  -3  -9   11.40    2.10
   3   3  -9   12.00    1.80
  -3   3   9    9.40    1.40
   3   3  -9   11.20    1.40
   3   3   9    8.70    1.50
   3  -3  -9   11.30    1.70
  -3   3  -9    9.70    1.50
   3  -3  -9   16.10    2.10
   3   3   9   11.30    1.90
  -3  -3   9    9.90    1.80
  -3   3  -9   11.00    1.80
   3   3   9   10.70    1.90
  -3   4   9   22.90    2.10
   3   4  -9   16.50    1.70
  -3  -4  -9   19.00    2.40
   3   4  -9   21.80    2.10
   3  -4  -9   20.80    2.00
  -3   4  -9   20.30    2.00
   3  -4  -9   17.40    2.20
  -3  -4   9   23.80    2.50
   3   4   9   22.60    2.40
   3   4   9   23.60    2.10
  -3  -5  -9    9.10    1.50
  -3   5   9    9.40    1.30
   3   5  -9    6.40    1.10
  -3   5  -9    8.00    1.10
   3   5   9    7.80    1.10
  -3   0 -10    0.10    1.00
   3   0 -10    0.60    0.80
   3   0  10    0.40    0.70
   3   0 -10   -0.60    0.70
  -3   0 -10    0.70    0.70
   3   1 -10   17.80    2.30
   3   1 -10   16.80    2.00
  -3  -1 -10   18.20    2.10
   3  -1 -10   15.30    2.60
   3   1  10   17.20    1.80
  -3   1 -10   13.90    1.70
   3  -1 -10   15.90    1.90
  -3   1 -10   14.00    1.80
  -3   1 -10   16.30    1.60
  -3  -2 -10   52.69    3.20
  -3  -2 -10   52.69    3.10
   3   2 -10   53.19    3.10
   3   2 -10   57.39    3.10
  -3   2  10   49.90    2.70
   3   2  10   56.19    2.80
   3  -2 -10   55.39    3.20
  -3   2 -10   54.39    2.80
  -3   2 -10   57.19    2.80
   3  -2 -10   59.49    3.10
  -3  -3 -10   68.39    3.50
  -3   3  10   59.49    2.70
   3   3 -10   68.09    3.10
   3   3 -10   66.69    3.20
  -3  -3 -10   70.29    3.30
   3  -3 -10   58.39    3.20
  -3   3 -10   69.99    3.10
   3  -3 -10   64.59    3.10
   3   3  10   57.99    2.80
  -3  -4 -10   18.10    1.60
   3   4 -10   20.50    1.70
  -3   4  10   16.60    1.50
   3  -4 -10   19.80    1.50
  -3   4 -10   17.10    1.30
   3   4  10   15.80    1.40
   3   0 -11   -0.40    0.50
   4   0   0  878.61   24.40
   4   0   0  879.91   25.50
  -4   2   0 3204.98   80.79
  -4   2   0 2924.41   80.89
   4   2   0 2947.21   80.89
   4  -3   0  359.86    9.50
   4  -3   0  352.26    9.50
  -4   3   0  342.97   10.50
  -4   3   0  338.37   10.70
  -4  -3   0  347.47   10.00
   4   3   0  348.77   10.10
  -4   3   0  344.97   10.80
  -4   3   0  339.47   11.70
   4   3   0  332.27   11.00
   4   4   0  242.78    8.00
  -4  -4   0  251.87    7.10
   4   4   0  241.38    9.00
   4   4   0  238.98    7.90
  -4   4   0  217.38    8.40
  -4   4   0  242.28    8.70
   4  -4   0  247.98    7.10
   4   4   0  254.87    7.80
   4   5   0  310.17   10.60
  -4   5   0  304.97   10.50
   4  -5   0  307.47    9.00
   4   5   0  298.67    9.80
   4   5   0  331.37   11.30
   4   5   0  295.87   11.30
   4   5   0  296.37   10.30
   4   5   0  313.47   10.20
  -4   5   0  289.97   11.20
   4   5   0  310.97   10.00
  -4   5   0  307.47   10.10
  -4   5   0  322.87   11.50
  -4  -5   0  311.07    9.00
  -4   5   0  303.97   11.00
  -4   6   0   30.10    3.00
   4   6   0   26.30    2.60
  -4   6   0   27.00    2.70
   4   6   0   26.20    2.80
  -4  -6   0   27.90    1.80
   4  -6   0   26.10    1.70
  -4   6   0   25.90    3.20
   4   6   0   27.30    2.70
   4   6   0   31.90    3.20
  -4   6   0   28.60    3.10
   4   6   0   22.20    2.40
   4   6   0   27.00    2.60
  -4   6   0   32.00    3.10
   4   6   0   24.70    3.50
   4   7   0  331.37   11.70
   4   7   0  325.57   13.40
   4  -7   0  328.27   10.10
  -4  -7   0  337.47   10.50
  -4   7   0  330.57   12.10
   4   7   0  329.07   11.30
   4   7   0  355.36   11.80
   4   7   0  354.06   11.50
  -4   7   0  332.67   11.90
  -4   7   0  338.57   11.70
   4   7   0  346.57   11.90
   4   7   0  350.96   11.60
  -4   7   0  332.37   11.40
  -4  -7   0  335.67   11.70
   4   8   0   13.20    2.70
  -4   8   0   11.20    1.90
   4   8   0   11.00    1.70
  -4   8   0   10.80    1.80
   4   8   0   13.40    2.00
  -4   8   0    9.40    1.70
   4   8   0   11.40    2.00
   4   8   0    9.60    1.60
  -4  -8   0   12.60    1.50
  -4   8   0   11.70    2.20
   4  -8   0   10.50    3.00
   4   9   0    0.40    0.80
  -4   9   0   -0.10    0.90
   4   9   0   -0.10    0.70
  -4   9   0    0.30    0.70
   4   9   0    0.30    0.70
  -4   0  -1  237.98    9.50
  -4   0  -1  237.48    8.10
   4   0   1  372.56   10.10
   4   0  -1  231.58    9.10
   4   0  -1  238.58    7.90
  -4   0   1  372.06   10.30
  -4   0   1  385.16   10.30
   4   1  -1 1858.81   49.80
  -4   1  -1 1779.42   50.09
   4  -1  -1 1770.12   48.40
  -4   2   1  865.71   25.10
   4  -2   1  936.81   24.90
  -4   2   1  950.40   27.20
  -4   2   1  983.00   26.20
   4   2  -1 1026.10   29.40
  -4   2  -1  988.10   28.50
   4   2   1 1010.60   26.10
  -4   2  -1  994.40   30.00
  -4   3   1   41.80    2.30
   4  -3   1   40.20    1.80
  -4   3   1   33.60    2.60
  -4   3   1   42.50    3.20
   4   3  -1   36.10    2.00
  -4   3   1   36.80    1.90
  -4   3   1   39.40    2.00
   4   3  -1   36.70    2.50
   4   3   1   39.00    1.90
   4   3   1   40.40    2.60
  -4   3  -1   40.20    2.50
  -4  -3   1   39.20    1.80
   4   4  -1  342.27   10.50
   4   4  -1  339.47   11.80
   4  -4   1  374.46   11.00
   4   4  -1  349.77   10.50
  -4   4   1  377.16   12.10
  -4  -4  -1  346.97    9.30
   4   4  -1  330.87   12.40
   4   4  -1  342.87   11.10
  -4  -4   1  393.86   10.90
  -4   4  -1  328.27   12.80
   4   4   1  354.76   11.30
   4   4   1  382.76   11.20
   4   4   1  390.06   11.60
  -4   4  -1  330.47   11.40
   4   4   1  381.66   12.50
  -4   4  -1  347.27   11.40
  -4   4  -1  330.47   10.60
   4   5  -1   52.09    3.40
   4   5  -1   58.99    3.30
  -4  -5  -1   61.29    2.30
   4   5  -1   59.59    3.30
   4   5  -1   60.19    4.20
   4   5  -1   64.09    3.90
   4  -5   1   75.29    3.20
   4   5  -1   55.89    3.50
  -4   5   1   69.39    4.60
  -4   5   1   74.29    4.00
  -4   5   1   73.99    3.60
  -4   5   1   79.89    4.30
   4   5   1   83.19    3.60
  -4   5  -1   50.99    3.60
  -4   5  -1   62.89    4.10
  -4   5  -1   56.19    4.40
  -4   5  -1   69.69    5.10
  -4   5  -1   66.29    4.50
  -4  -5   1   72.09    3.70
   4   5   1   80.29    4.60
   4   5   1   69.19    4.30
  -4  -5   1   80.79    3.30
   4   5   1   73.89    5.00
   4   5   1   68.49    3.90
   4   5   1   83.49    4.70
   4   5   1   74.39    3.60
  -4  -6  -1   85.79    3.30
   4   6  -1   79.69    5.40
   4   6  -1   88.89    4.30
  -4   6   1   78.49    4.40
  -4   6   1   75.79    4.60
  -4   6   1   76.99    4.30
   4   6  -1   92.89    4.50
  -4   6   1   79.69    4.10
   4   6  -1   85.39    4.40
   4   6  -1   84.89    4.60
   4   6  -1   91.69    4.80
   4   6  -1   88.29    4.30
   4  -6   1   79.99    3.60
   4   6   1   77.39    4.20
  -4  -6   1   78.59    3.60
   4   6   1   77.59    3.90
  -4   6  -1   87.59    5.00
  -4   6  -1   82.89    4.60
   4   6   1   74.29    4.20
   4   6   1   71.39    4.20
   4   6   1   75.49    5.00
   4   6   1   81.99    4.00
  -4   6  -1   94.59    5.00
  -4  -6   1   81.59    4.30
  -4   6  -1   93.79    4.60
   4   6   1   74.59    4.10
  -4   6  -1   87.29    5.40
   4   7  -1  312.87   11.50
   4   7  -1  322.97   10.80
   4   7  -1  322.57   13.20
   4   7  -1  318.47   10.90
   4   7  -1  319.97   11.00
  -4   7   1  318.07   11.60
   4   7  -1  305.97   11.10
   4  -7   1  314.17   10.20
   4   7  -1  326.67   11.50
  -4   7   1  322.37   11.30
  -4  -7  -1  328.27    9.70
  -4   7  -1  325.67   11.50
  -4   7  -1  324.07   12.00
   4   7   1  316.37   12.80
  -4  -7   1  321.17   10.60
  -4  -7   1  323.07   11.40
  -4   7  -1  318.67   11.60
  -4   7  -1  313.57   11.10
   4   7   1  325.77   11.40
   4   7   1  315.77   11.30
   4   7   1  315.17   10.80
   4   7   1  324.97   11.20
   4   7   1  330.37   11.20
   4   8  -1    6.30    1.50
   4   8  -1    4.90    1.30
   4   8  -1    5.00    1.40
   4   8  -1    5.60    1.40
   4   8  -1    6.10    1.90
   4  -8   1    3.70    1.70
  -4   8   1    5.20    1.50
  -4   8   1    4.50    1.30
   4  -8   1    4.70    1.10
   4   8   1    3.90    1.30
  -4   8  -1    7.30    1.60
   4   8   1    3.60    1.20
  -4   8  -1    4.70    1.40
   4   8   1    7.00    1.90
   4   8   1    4.70    1.30
  -4   8  -1    5.60    1.50
  -4  -8   1    4.80    1.30
  -4   8  -1    5.00    1.70
   4   9  -1   55.19    3.10
   4   9  -1   63.79    5.90
   4   9  -1   51.59    2.90
   4   9  -1   53.19    3.10
  -4   9  -1   51.69    3.00
   4   9   1   50.19    3.00
   4   9   1   54.29    3.00
  -4   9  -1   49.00    3.20
  -4   9  -1   56.29    3.20
  -4   9  -1   46.30    3.20
   4  10  -1   56.09    2.50
  -4  10  -1   45.80    2.30
  -4   0   2  370.06   10.60
  -4   0  -2  290.57   13.20
   4   0  -2  309.07    8.50
  -4   0  -2  285.47   10.60
   4   0  -2  310.77   10.30
  -4   0  -2  302.77    8.40
   4   0  -2  286.97   12.10
   4   0   2  380.56   10.90
   4   0   2  373.66   10.30
  -4   0   2  367.76   10.50
   4   1  -2 2468.85   64.89
  -4  -1  -2 2151.88   64.09
   4  -1  -2 2336.87   62.39
  -4   2   2 1410.76   41.20
   4   2  -2 1549.64   43.90
  -4   2   2 1453.15   39.60
  -4   2  -2 1471.75   44.90
  -4   2  -2 1492.05   42.70
   4  -2  -2 1492.45   39.60
   4   3  -2   88.29    4.80
   4   3  -2   89.69    3.70
  -4   3   2   86.39    3.60
  -4   3   2   81.79    5.10
  -4   3   2   86.69    3.10
   4  -3   2   94.49    3.50
   4   3  -2   90.49    6.50
   4   3  -2   99.39    4.50
   4   3   2   86.79    3.30
  -4   3  -2   88.69    4.30
  -4   3  -2   74.19    7.20
   4   3   2   88.29    4.00
  -4   3  -2   89.39    5.40
  -4  -3   2   88.39    3.50
  -4  -3   2   91.99    3.80
   4   4  -2   75.79    4.40
   4   4  -2   76.19    6.20
   4   4  -2   75.19    3.60
   4  -4   2   84.69    3.60
   4   4  -2   76.39    3.60
   4   4  -2   74.89    4.40
   4   4   2   82.79    3.50
   4   4   2   86.29    4.40
  -4   4  -2   73.79    7.20
  -4   4  -2   77.29    5.00
   4   4   2   80.69    3.60
  -4  -4   2   92.39    3.70
  -4   4  -2   73.89    3.70
  -4  -4   2   84.99    3.90
   4   4   2   87.89    4.00
  -4   4  -2   72.49    4.20
   4   5  -2  424.06   13.90
   4   5  -2  430.16   13.90
   4  -5   2  382.36   11.90
   4   5  -2  431.66   13.30
   4   5  -2  433.26   15.20
   4   5  -2  416.56   13.30
   4   5  -2  427.96   14.20
  -4  -5  -2  449.26   12.00
   4   5  -2  440.26   13.50
  -4   5   2  367.26   12.10
   4   5  -2  396.06   17.20
   4   5  -2  436.36   16.10
   4   5   2  372.76   12.50
   4   5   2  393.16   12.50
  -4   5  -2  451.15   15.00
  -4   5  -2  429.16   13.70
   4   5   2  384.06   11.80
  -4  -5   2  401.56   12.60
  -4   5  -2  429.76   16.30
  -4   5  -2  422.56   14.20
  -4   5  -2  423.76   14.10
   4   5   2  383.46   12.50
   4   5   2  375.96   11.80
   4   5   2  386.26   13.30
  -4  -5   2  404.56   12.10
  -4   5  -2  443.46   15.10
  -4   5  -2  431.16   14.10
   4   6  -2   69.89    4.20
   4   6  -2   74.99    4.00
   4   6  -2   69.59    3.90
  -4  -6  -2   76.39    2.90
   4   6  -2   76.09    4.00
   4   6  -2   70.89    4.30
   4  -6   2   65.29    3.50
   4   6  -2   81.49    5.60
   4   6  -2   80.99    6.30
  -4   6   2   62.69    3.80
  -4   6   2   68.19    4.00
   4   6  -2   65.69    4.10
   4   6   2   62.39    6.50
  -4   6  -2   75.09    4.80
  -4  -6   2   58.99    3.80
  -4   6  -2   70.59    3.80
   4   6   2   67.29    3.60
   4   6   2   64.59    4.00
  -4   6  -2   68.49    4.30
  -4  -6   2   64.69    3.60
  -4   6  -2   70.39    4.10
   4   6   2   66.69    4.50
  -4   6  -2   67.59    4.30
  -4   6  -2   84.19    6.50
   4   6   2   67.39    3.70
   4   6   2   69.89    5.00
   4   7  -2   87.79    4.60
   4  -7   2   99.89    4.60
   4   7  -2   94.69    4.50
   4   7  -2   94.69    5.00
   4   7  -2   83.39    4.30
   4   7  -2   92.09    5.10
   4   7  -2   83.89    6.00
   4   7  -2   85.99    4.90
   4   7  -2   88.79    4.60
  -4  -7   2   92.89    5.10
   4   7   2  106.59    4.90
   4   7   2   99.79    5.20
   4   7   2  102.29    5.30
  -4  -7   2  100.99    5.00
   4   7   2  103.59    5.20
  -4   7  -2   88.19    5.00
  -4   7  -2   97.29    4.90
  -4   7  -2   85.29    5.00
  -4   7  -2   95.99    5.50
   4   8  -2   23.40    2.70
   4   8  -2   20.60    3.30
   4   8  -2   25.20    2.90
   4   8  -2   22.10    2.50
   4  -8   2   13.00    2.70
   4   8  -2   24.10    2.70
   4   8  -2   26.60    2.80
   4   8   2   17.20    2.30
  -4   8  -2   21.60    2.60
   4   8   2   20.00    3.10
  -4   8  -2   24.50    2.80
  -4   8  -2   24.10    3.10
   4   8   2   17.80    2.30
  -4   8  -2   24.60    2.70
   4   9  -2   16.10    1.90
   4   9  -2   14.00    1.70
   4   9  -2    9.60    1.50
   4   9  -2   12.70    1.80
  -4   9  -2   14.00    1.80
  -4   9  -2   11.40    1.60
  -4   9  -2   11.60    1.80
  -4   9  -2   12.60    1.80
   4  10  -2    1.60    0.60
   4  10  -2    1.70    0.60
  -4  10  -2    2.10    0.60
   4   0  -3 5176.28  138.79
  -4   0  -3 5068.89  140.09
   4  -1   3   55.69    2.30
  -4   1   3   51.79    2.40
   4  -1   3   49.30    2.40
   4  -1   3   55.09    2.70
   4   1  -3   78.69    5.00
   4   1  -3   85.29    8.00
   4   1  -3   79.19    3.30
   4   1   3   48.80    2.40
  -4   1  -3   83.19    9.00
  -4   1  -3   79.39    3.00
  -4  -1   3   50.89    2.50
   4   1   3   53.89    2.30
  -4   1  -3   82.99    5.60
  -4  -1   3   51.69    2.50
   4  -2   3  750.62   21.50
  -4   2   3  729.33   20.50
   4  -2   3  759.62   20.50
   4   2  -3  723.23   25.20
   4   2  -3  719.73   22.70
   4   2  -3  740.93   20.70
  -4  -2   3  772.52   21.00
  -4  -2   3  758.12   21.10
  -4   2  -3  710.93   23.70
   4   2   3  747.23   20.50
  -4   2  -3  683.93   26.40
   4   2   3  722.63   22.20
   4   3  -3  221.78    9.70
  -4   3   3  229.38    7.10
   4   3  -3  231.08    7.80
   4  -3   3  234.18    7.30
  -4   3   3  218.68    8.80
   4   3  -3  226.88    8.10
   4   3  -3  230.48   12.10
   4  -3   3  231.28    7.70
   4   3  -3  228.18    8.50
   4   3   3  239.68    8.00
  -4   3  -3  230.98    7.90
   4   3   3  229.98    8.00
  -4   3  -3  247.58   10.90
  -4   3  -3  232.58    8.50
  -4  -3   3  235.28    7.80
  -4  -3   3  236.58    8.00
   4   3   3  239.88    7.40
  -4   3  -3  227.38   13.60
   4   4  -3  301.37   11.90
   4  -4   3  316.67   10.20
   4   4  -3  289.87   11.00
   4   4  -3  324.17   11.00
   4   4  -3  292.47   10.10
  -4   4   3  342.57   11.00
   4   4  -3  289.77   10.20
   4   4  -3  290.17    9.70
   4   4  -3  326.67   14.70
   4   4  -3  302.77    9.90
  -4   4  -3  298.77   11.00
   4   4   3  309.57    9.80
  -4  -4   3  316.17   10.30
  -4   4  -3  300.27   10.10
  -4   4  -3  297.27   12.80
  -4   4  -3  320.37   13.50
  -4  -4   3  331.17   10.70
   4   4   3  285.17   10.50
  -4   4  -3  284.27    9.60
  -4   4  -3  316.27   16.00
   4   4   3  320.67   10.60
  -4   4  -3  294.57   10.40
   4   5  -3  227.18    8.70
  -4  -5  -3  238.08    7.10
  -4   5   3  245.28    8.70
   4   5  -3  242.78   18.10
   4   5  -3  250.57    8.50
   4   5  -3  251.07    9.10
   4   5  -3  231.88    8.20
   4  -5   3  264.57    8.90
   4   5  -3  225.68    8.30
   4   5  -3  227.58    9.80
   4   5  -3  231.08    9.10
   4   5  -3  232.18    8.40
   4   5  -3  235.78    9.90
   4   5   3  260.17    9.40
  -4   5  -3  232.58    9.00
  -4   5  -3  227.18    8.60
  -4   5  -3  232.68   10.40
  -4   5  -3  227.18    9.30
  -4   5  -3  238.68    8.10
  -4   5  -3  229.38    9.70
  -4  -5   3  245.48    9.00
   4   5   3  251.07    9.30
  -4   5  -3  224.28    9.00
  -4  -5   3  263.37    9.40
   4   5   3  244.88    9.60
   4   5   3  256.47    8.60
   4   6  -3  523.05   16.70
  -4  -6  -3  521.45   14.50
   4   6  -3  499.85   18.30
   4   6  -3  509.25   18.80
   4   6  -3  496.45   16.50
   4  -6   3  466.55   15.00
   4   6  -3  511.45   16.70
   4   6  -3  485.55   16.50
   4   6  -3  521.65   16.10
   4   6  -3  495.55   15.90
   4   6  -3  517.05   17.00
   4   6  -3  530.15   16.00
  -4   6   3  486.05   15.10
   4   6   3  464.55   15.50
  -4   6  -3  508.75   16.90
  -4   6  -3  528.15   15.90
  -4   6  -3  544.25   20.20
  -4   6  -3  520.55   15.90
  -4   6  -3  505.05   16.80
  -4   6  -3  523.95   17.80
   4   6   3  456.85   15.30
   4   6   3  464.65   14.60
  -4  -6   3  482.55   15.60
   4   6   3  486.45   15.50
  -4  -6   3  473.05   15.30
  -4   6  -3  529.65   17.40
   4   7  -3   56.69    3.90
   4   7  -3   62.49    3.50
   4  -7   3   64.79    3.80
   4   7  -3   60.59    3.60
   4   7  -3   69.09    5.30
   4   7  -3   58.29    3.70
  -4   7   3   64.09    3.90
   4   7  -3   60.89    3.60
   4  -7   3   69.79    5.30
   4   7  -3   66.59    4.40
   4   7  -3   60.39    4.00
  -4  -7   3   68.59    4.20
  -4   7  -3   63.79    4.60
   4   7   3   67.19    4.30
  -4   7  -3   60.39    3.90
   4   7   3   68.19    3.80
  -4   7  -3   61.89    4.10
   4   7   3   65.69    4.00
  -4   7  -3   63.09    4.10
   4   7   3   70.69    4.20
  -4   7  -3   60.49    3.50
  -4  -7   3   68.99    4.30
   4  -8   3    1.40    1.30
   4   8  -3   -0.50    0.80
   4   8  -3    0.50    1.00
   4   8  -3    0.70    0.90
   4   8  -3    0.80    1.30
   4   8  -3    0.40    0.80
   4   8  -3    1.60    0.90
  -4   8  -3   -0.20    0.80
   4   8   3    2.80    1.20
  -4   8  -3    2.40    1.30
  -4   8  -3    2.00    1.10
  -4   8  -3    1.40    1.00
   4   8   3    1.20    1.50
  -4   8  -3    1.50    0.80
   4   9  -3    7.10    1.20
   4   9  -3    6.90    1.40
   4   9  -3    6.90    1.40
  -4   9  -3    5.10    1.40
  -4   9  -3    5.60    1.60
  -4   9  -3    6.20    1.30
  -4   9  -3    6.40    1.30
   4   0   4 1724.03   46.20
   4   0  -4 1731.53   47.00
   4   1  -4  322.37   13.40
   4  -1   4  346.27   11.00
   4  -1   4  351.36   10.50
  -4   1   4  359.16   10.70
   4   1  -4  344.07   10.50
   4   1  -4  364.16   17.70
  -4   1  -4  338.17   14.50
   4   1   4  353.36   10.50
  -4   1  -4  330.47   19.20
  -4  -1   4  348.37   10.90
   4   1   4  337.77   11.10
  -4   2   4   38.80    2.60
  -4   2   4   48.80    2.50
   4   2  -4   44.00    4.30
   4  -2   4   46.00    2.40
   4   2  -4   45.30    7.50
   4  -2   4   42.20    2.50
   4  -2   4   45.00    2.90
   4   2  -4   37.30    2.30
   4   2  -4   32.70    2.40
  -4  -2   4   48.60    2.80
  -4   2  -4   45.00    8.20
  -4   2  -4   32.30    4.50
  -4  -2   4   42.40    2.70
   4   2   4   46.90    2.40
   4   2   4   42.20    2.80
  -4   3   4    3.50    1.00
  -4   3   4    3.10    0.80
   4   3  -4    3.80    1.80
   4   3  -4    2.10    1.50
   4  -3   4    3.50    0.80
   4   3  -4    3.40    1.20
   4   3  -4    2.40    0.80
   4   3  -4    2.90    1.00
   4   3  -4    2.80    1.10
   4   3  -4    3.50    1.10
  -4   3   4    3.40    1.00
   4  -3   4    1.10    0.70
   4  -3   4    2.10    1.00
   4   3  -4    2.20    4.60
   4   3   4    3.50    0.80
   4   3   4    2.40    1.00
  -4   3  -4   10.00    6.90
  -4   3  -4    2.60    0.90
   4   3   4    2.10    1.00
  -4   3  -4    2.70    0.90
  -4  -3   4    4.30    1.10
  -4  -3   4    3.00    1.00
  -4   3  -4    4.50    2.30
   4  -4   4    3.60    1.40
   4   4  -4    4.60    1.20
   4   4  -4    5.60    1.20
   4   4  -4    4.50    1.30
   4   4  -4    6.00    1.30
   4   4  -4    5.90    5.20
   4   4  -4    5.30    1.60
   4  -4   4    1.90    1.00
   4   4  -4    6.30    1.40
  -4   4   4    3.10    0.80
  -4   4   4    3.00    1.00
   4   4  -4    5.80    1.40
   4   4  -4    6.80    1.70
  -4   4  -4    5.30    1.60
   4   4   4    3.20    1.30
   4   4   4    2.40    1.10
   4   4   4    3.40    1.20
  -4   4  -4    6.50    1.50
  -4   4  -4    6.00    1.20
  -4   4  -4    8.40    1.90
   4   4   4    3.90    1.10
  -4   4  -4    9.40    6.60
  -4   4  -4    4.50    1.30
   4   4   4    3.00    0.90
  -4  -4   4    3.40    1.10
   4   5  -4  139.49    8.20
   4  -5   4  152.88    6.40
   4   5  -4  125.19    5.60
   4  -5   4  140.99    7.90
   4   5  -4  136.39    6.70
   4   5  -4  131.69    6.30
  -4  -5  -4  135.39    4.80
   4   5  -4  134.89   11.40
   4   5  -4  122.79    5.60
   4   5  -4  134.49    7.10
   4   5  -4  140.69    7.90
   4   5  -4  127.69    5.90
  -4  -5   4  156.88    6.80
  -4   5  -4  127.99    5.90
  -4  -5   4  144.19    6.50
  -4   5  -4  121.09    6.20
   4   5   4  145.79    6.70
   4   5   4  152.18    6.20
  -4   5  -4  131.29    8.20
  -4   5  -4  148.59    8.20
  -4   5  -4  130.79   12.60
   4   5   4  136.69    6.30
  -4   5  -4  126.29    7.10
   4   6  -4   48.80    3.20
   4   6  -4   45.60    4.30
   4   6  -4   46.00    3.50
   4   6  -4   53.99    5.00
   4  -6   4   42.70    4.10
   4   6  -4   49.60    3.60
   4   6  -4   55.39    7.70
   4   6  -4   47.90    3.20
  -4  -6  -4   51.79    2.40
  -4   6   4   47.80    3.10
   4   6  -4   48.10    3.30
   4   6  -4   48.00    3.20
   4  -6   4   42.50    3.20
   4   6  -4   51.89    4.00
   4   6   4   46.50    3.00
  -4   6  -4   47.10    4.60
  -4   6  -4   50.69    3.80
  -4  -6   4   43.40    3.50
   4   6   4   48.20    3.70
   4   6   4   53.79    3.80
  -4   6  -4   50.09    3.60
  -4   6  -4   54.19    6.50
  -4   6  -4   46.70    3.10
  -4   6  -4   53.29    3.80
   4   6   4   48.50    3.40
  -4  -6   4   43.70    3.50
  -4   6  -4   53.09    7.50
   4   7  -4   12.30    2.10
   4   7  -4   10.50    2.40
   4  -7   4    9.60    2.30
   4   7  -4   11.80    1.70
   4   7  -4   11.00    1.70
   4   7  -4   11.50    1.80
   4   7  -4   12.60    2.30
   4   7  -4    8.80    1.70
   4   7  -4   12.90    2.10
  -4   7   4   16.60    2.20
  -4   7  -4   15.40    2.60
  -4   7  -4    9.40    1.80
  -4   7  -4   13.40    2.20
   4   7   4   12.20    2.10
  -4   7  -4   13.10    1.90
   4   7   4   10.30    1.60
   4   7   4   14.80    2.40
  -4   7  -4   12.20    2.10
   4   8  -4   55.59    6.50
   4   8  -4   61.89    3.50
   4  -8   4   57.19    5.10
   4   8  -4   63.89    3.70
   4   8  -4   70.09    3.90
   4   8  -4   52.89    3.30
   4   8  -4   58.39    3.60
  -4   8  -4   62.29    4.10
   4   8   4   65.39    6.00
  -4   8  -4   62.19    3.70
  -4   8  -4   67.29    3.90
  -4   8  -4   61.39    3.70
  -4   8  -4   64.59    3.60
   4   9  -4    2.30    0.90
   4   9  -4    0.90    0.70
   4   9  -4    0.00    0.60
   4   9  -4    1.50    0.80
  -4   9  -4    1.10    0.80
  -4  -9   4    0.00    0.80
  -4   9  -4    0.40    0.70
  -4   9  -4    1.70    1.00
  -4   9  -4    1.20    0.70
   4   0   5 2551.84   68.39
  -4   1   5   24.30    3.10
   4   1  -5   30.80    2.70
   4   1  -5   30.20    2.30
   4  -1   5   22.90    1.90
  -4   1   5   26.70    2.10
   4  -1  -5   30.20    2.40
   4   1   5   23.40    2.50
  -4   1  -5   28.70    2.70
  -4  -1   5   22.90    2.20
   4   1   5   25.70    2.70
  -4   1  -5   33.60    2.50
   4   1   5   24.50    2.60
   4   1   5   22.40    2.50
   4   1   5   22.90    1.80
   4   2  -5  268.97    9.00
   4   2  -5  274.87   13.20
   4  -2   5  248.08    8.30
   4  -2   5  232.58    8.80
   4   2  -5  284.57    9.40
   4   2  -5  286.07   18.80
  -4   2   5  241.58    8.30
   4  -2   5  225.18    8.80
   4   2   5  245.68    8.10
   4   2   5  247.48   11.10
   4   2   5  246.48    9.10
   4   2   5  255.97   10.50
  -4   2  -5  280.57    9.20
  -4  -2   5  248.78    8.80
  -4   2  -5  290.47   21.30
  -4   2  -5  288.77    9.80
  -4   2  -5  265.07   14.20
  -4   3   5   22.40    2.30
   4   3  -5   26.00    8.70
   4   3  -5   31.90    2.60
   4  -3   5   24.40    2.90
   4   3  -5   27.30    2.70
  -4   3   5   23.50    2.20
   4  -3   5   24.40    2.30
   4   3  -5   28.50    2.80
  -4   3   5   22.30    2.50
   4   3  -5   24.30    2.90
   4   3  -5   25.90    4.50
  -4   3   5   30.80    2.80
  -4  -3   5   28.20    2.90
  -4   3  -5   28.80    3.20
  -4   3  -5    8.20    8.40
   4   3   5   22.40    1.80
   4   3   5   26.40    2.70
  -4   3  -5   20.90    2.70
  -4   3  -5   18.90    4.20
  -4   3  -5   28.30    2.60
   4   3   5   19.90    2.50
  -4   3  -5   28.30    2.70
   4   3   5   26.80    2.80
   4   3   5   25.00    2.80
  -4   4   5   42.50    3.10
   4   4  -5   62.89    6.00
   4  -4   5   37.60    3.00
   4   4  -5   59.19    4.30
   4   4  -5   48.80    9.20
  -4   4   5   43.50    2.60
   4   4  -5   58.79    3.70
   4   4  -5   60.99    4.50
   4   4  -5   56.69    3.70
   4   4  -5   69.49    3.80
   4   4  -5   58.69    3.30
  -4   4   5   42.00    3.20
   4  -4   5   43.40    3.70
   4   4  -5   58.39    3.40
  -4   4  -5   60.89    3.60
  -4   4  -5   66.49    4.50
  -4   4  -5   72.59    8.30
  -4   4  -5   60.79    3.70
   4   4   5   41.50    3.00
  -4   4  -5   63.49   12.20
   4   4   5   44.10    3.20
   4   4   5   44.50    4.10
  -4   4  -5   60.09    4.00
  -4  -4   5   43.20    3.70
   4   4   5   44.30    2.70
  -4  -4   5   45.90    3.40
   4   4   5   42.50    4.10
   4   5  -5    4.50    1.40
   4   5  -5    3.20    6.70
   4   5  -5    2.50    1.30
   4   5  -5    5.60    2.40
   4   5  -5    3.80    1.30
   4   5  -5    2.70    1.00
   4   5  -5    6.60    1.60
  -4  -5  -5    2.90    1.40
  -4   5   5    8.60    1.60
   4   5  -5    6.80    2.00
   4   5  -5    4.70    1.40
   4   5  -5    1.70    1.30
   4  -5   5    6.10    1.80
   4  -5   5    4.40    1.40
  -4   5  -5    4.40    2.50
  -4   5  -5    5.40    1.90
   4   5   5    5.70    1.80
  -4   5  -5   -1.40    7.90
  -4   5  -5    4.50    1.40
  -4   5  -5    3.50    1.30
   4   5   5    7.50    1.50
   4   5   5    7.80    1.90
  -4   5  -5    2.90    1.30
  -4  -5   5    7.50    1.80
  -4   5  -5    3.50    1.10
   4   5   5    8.90    1.50
   4   5   5    8.90    1.90
  -4  -5   5    6.90    1.80
   4   6  -5  362.76   12.30
   4  -6   5  320.87   13.40
   4   6  -5  378.66   12.80
  -4   6   5  355.06   11.60
  -4  -6  -5  359.86   11.20
   4  -6   5  323.37   12.10
   4   6  -5  386.26   14.90
   4   6  -5  369.56   12.30
   4   6  -5  383.46   13.10
   4   6  -5  367.46   12.30
   4   6  -5  384.76   12.40
   4   6  -5  365.86   13.40
   4   6  -5  395.36   19.80
   4   6  -5  355.76   14.40
  -4   6  -5  367.36   13.60
   4   6   5  337.67   11.30
  -4   6  -5  382.66   13.20
  -4   6  -5  392.46   15.00
  -4   6  -5  351.26   19.60
  -4  -6   5  364.36   12.50
  -4   6  -5  369.46   12.60
  -4   6  -5  380.56   12.30
  -4  -6   5  318.07   12.40
  -4   6  -5  383.16   13.00
   4   6   5  366.26   12.50
   4   6   5  345.57   12.40
   4   7  -5   21.30    2.40
   4   7  -5   20.00    3.20
   4   7  -5   24.50    2.80
   4   7  -5   22.90    2.90
   4   7  -5   24.10    2.60
   4   7  -5   26.50    2.80
   4   7  -5   23.40    2.30
   4  -7   5   23.20    3.30
  -4   7   5   27.40    2.70
   4   7  -5   24.00    2.30
   4   7   5   26.40    2.60
  -4   7  -5   22.00    2.60
  -4   7  -5   29.80    3.20
   4   7   5   22.30    2.70
   4   7   5   29.50    3.20
  -4   7  -5   21.10    2.30
  -4   7  -5   17.80    2.40
  -4   7  -5   26.50    3.40
   4   8  -5   10.30    1.60
   4   8  -5   11.70    1.60
   4   8  -5   13.70    1.70
  -4   8  -5   12.20    1.50
  -4   8  -5   11.50    1.90
  -4   8  -5   11.70    1.70
  -4   8  -5   11.10    1.70
  -4   8  -5   10.80    1.60
   4   8   5   11.50    1.70
   4   9  -5    5.70    0.90
   4   9  -5    3.20    0.70
   4   9  -5    6.00    0.90
  -4   9  -5    3.70    0.90
  -4  -9   5    6.00    1.30
  -4   9  -5    4.60    0.80
  -4   9  -5    5.70    1.00
  -4   0   6  324.57   10.90
   4   0   6  318.17   10.40
  -4   0   6  310.27   10.90
   4   0   6  297.17   10.90
   4   0  -6  314.77   10.60
  -4   0  -6  308.67   10.80
   4   0   6  311.57   10.90
  -4   1   6  222.08    8.00
  -4   1   6  224.48    8.30
  -4   1   6  221.88    8.30
   4  -1   6  214.48    8.30
   4   1  -6  220.68    8.10
   4  -1   6  223.28    8.00
   4   1  -6  217.08    8.10
   4  -1   6  216.78    8.60
   4   1   6  225.98    8.70
   4   1   6  229.88    8.70
  -4   1  -6  219.88    8.30
   4  -1  -6  213.88    8.20
   4   1   6  217.08    7.90
  -4   1  -6  224.78    8.20
  -4  -1   6  226.98    8.70
  -4  -1   6  236.68    8.70
   4   2  -6  147.49    5.60
   4  -2   6  124.19    6.00
  -4   2   6  141.29    5.70
  -4   2   6  130.09    5.80
   4  -2   6  132.99    5.60
  -4   2   6  140.39    5.60
   4   2  -6  145.19    6.00
   4   2  -6  129.39    5.90
  -4   2  -6  139.49    6.10
   4   2   6  132.79    6.00
  -4  -2   6  128.49    6.10
  -4   2  -6  139.49    5.90
   4  -2  -6  140.49    6.20
   4   2   6  130.49    6.20
  -4   2  -6  143.39    5.90
   4   2   6  129.89    6.20
   4   2   6  129.59    5.40
  -4  -2   6  129.69    6.20
   4   2   6  126.99    5.80
   4   3  -6    2.40    2.20
  -4   3   6    2.50    1.00
   4   3  -6    2.40    1.10
   4   3  -6    1.00   10.20
   4   3  -6    0.10    0.90
   4  -3   6    0.70    0.80
  -4   3   6    1.70    0.90
  -4   3  -6    3.60   12.80
   4   3   6    2.00    0.90
   4   3   6    2.10    1.30
  -4   3  -6    2.80    3.00
   4   3   6    1.20    0.90
  -4  -3   6    2.00    1.20
   4   3   6    0.70    1.40
   4   3   6    1.10    1.10
  -4   3  -6    3.20    1.10
  -4   4   6   16.90    2.30
   4   4  -6   14.20    2.00
   4   4  -6   11.40    3.10
  -4   4   6   12.30    1.70
   4   4  -6    7.30    8.10
   4   4  -6   15.80    2.60
  -4   4   6   10.30    1.70
   4   4  -6   16.90    2.40
   4   4  -6   13.80    2.10
  -4  -4   6   15.00    2.30
  -4   4  -6   10.10    1.70
  -4   4  -6   11.50    2.40
  -4   4  -6   12.60    2.20
  -4   4  -6    2.70   10.40
   4   4   6   12.20    2.30
  -4   4  -6    8.60    3.40
   4   4   6   15.80    2.20
   4   4   6   14.80    1.80
  -4   4  -6   14.00    2.70
   4   4   6   11.80    2.30
   4   4   6   12.20    2.00
   4   5  -6  182.08   17.80
  -4   5   6  155.08    6.30
   4   5  -6  141.49    6.00
   4   5  -6  153.98    9.70
   4   5  -6  144.09    6.20
   4   5  -6  141.99    6.20
   4   5  -6  139.49    6.30
  -4  -5  -6  143.99    5.70
   4   5  -6  148.39    7.10
   4  -5   6  135.39    7.40
   4   5   6  145.99    6.10
   4   5   6  142.69    6.90
  -4   5  -6  151.68    6.20
  -4  -5   6  149.79    7.00
  -4   5  -6  132.19    6.10
  -4   5  -6  147.39    6.70
  -4   5  -6  114.99   14.60
  -4   5  -6  137.69    7.10
   4   5   6  142.79    7.00
  -4   5  -6  152.78   10.20
   4   5   6  144.49    6.00
  -4   6   6   41.70    2.90
   4   6  -6   43.20    3.10
   4   6  -6   45.20    2.90
   4   6  -6   50.09    3.70
   4   6  -6   45.30    3.00
   4   6  -6   41.50    3.00
   4  -6   6   30.80    3.90
   4   6   6   37.50    3.60
  -4  -6   6   48.00    3.50
   4   6   6   35.80    3.70
   4   6   6   34.70    2.60
  -4   6  -6   49.50    3.50
  -4   6  -6   44.30    3.20
  -4   6  -6   45.10    4.30
  -4   6  -6   48.00    3.00
   4   6   6   40.70    2.60
   4   7  -6    6.80    1.50
   4   7  -6    7.20    1.70
   4   7  -6    5.00    1.30
   4   7  -6    6.80    1.40
   4   7   6   11.20    2.00
  -4   7  -6    5.80    1.40
  -4   7  -6    4.00    1.50
  -4   7  -6    6.40    1.40
  -4   7  -6    6.70    1.40
  -4   7  -6    5.70    1.20
   4   8  -6   32.80    2.10
   4   8  -6   30.10    2.00
  -4  -8   6   30.10    2.20
  -4   8  -6   31.30    2.40
  -4   8  -6   34.60    2.20
  -4   8  -6   29.60    2.00
   4   0   7  294.07   10.10
  -4   0  -7  308.47   11.00
  -4   0   7  273.67   10.40
   4   0  -7  316.67   10.90
   4   0   7  292.17   10.60
  -4   0  -7  302.07   11.00
   4   0  -7  296.57   10.60
   4   0   7  291.67   10.70
  -4  -1  -7   62.09    4.00
   4  -1   7   75.49    4.40
   4   1  -7   65.39    3.90
   4  -1   7   71.39    3.90
  -4   1   7   58.59    3.50
   4   1  -7   58.29    3.80
  -4   1   7   70.39    4.10
  -4   1  -7   64.59    3.90
   4   1   7   59.19    4.10
   4   1   7   65.79    3.70
  -4  -1   7   71.79    4.40
  -4   1  -7   60.19    3.80
   4  -1  -7   59.09    3.90
   4   1   7   69.49    4.20
  -4  -1   7   72.79    4.30
   4  -2   7  157.88    6.70
  -4  -2  -7  173.38    7.20
  -4   2   7  167.48    6.70
   4  -2   7  161.88    7.10
  -4   2   7  166.38    7.00
   4   2  -7  179.98    7.10
  -4   2   7  152.48    6.70
   4   2  -7  178.78    7.40
   4   2  -7  181.88    7.30
  -4  -2  -7  189.68    7.70
   4   2   7  166.58    6.60
   4   2   7  172.08    7.20
   4  -2  -7  177.48    7.50
  -4  -2   7  164.68    7.40
   4   2   7  166.88    7.50
  -4   2  -7  186.08    7.30
  -4  -2   7  169.78    7.50
   4   2   7  168.98    7.50
  -4   2  -7  189.28    7.50
  -4   3   7   70.49    3.90
  -4   3   7   68.39    4.10
   4   3  -7   71.29    4.20
  -4   3   7   73.09    4.00
   4   3  -7   71.49    4.20
   4   3  -7   85.59    4.00
  -4  -3  -7   69.59    4.00
   4   3   7   69.09    4.20
  -4  -3   7   69.29    4.50
   4   3   7   77.79    4.80
  -4   3  -7   76.39    4.20
  -4  -3   7   75.19    4.70
   4  -3  -7   77.39    4.50
   4   3   7   74.49    3.90
   4   3   7   82.29    4.90
   4   4  -7   62.69    4.50
  -4   4   7   69.79    4.30
   4   4  -7   62.39   14.00
  -4   4   7   57.59    4.40
   4   4  -7   62.29    6.80
   4   4  -7   56.99    3.80
  -4  -4  -7   57.49    3.50
   4   4   7   63.19    4.50
  -4   4  -7   64.99    3.70
   4  -4  -7   54.99    3.70
   4   4   7   70.09    4.60
  -4   4  -7   62.49   16.00
   4   4   7   61.19    3.50
  -4  -4   7   61.49    4.20
  -4  -4   7   65.99    6.60
  -4   4  -7   52.29    7.40
   4   4   7   55.69    4.20
   4   5  -7   53.39    3.20
   4   5  -7   94.59   20.40
  -4   5   7   47.20    3.10
   4   5  -7   56.69    6.20
   4   5  -7   50.69    3.30
  -4   5  -7   55.99    3.30
  -4  -5   7   49.00    3.60
  -4  -5   7   46.00    3.50
  -4   5  -7   50.89    3.50
  -4   5  -7   62.39    4.30
   4   5   7   43.80    3.50
   4   5   7   43.90    2.90
   4   5   7   43.30    4.10
   4   5   7   48.90    3.00
  -4   5  -7   63.29   25.40
  -4   6   7   94.99    4.30
   4   6  -7   89.59    4.10
   4   6  -7   95.99    4.20
   4   6   7   89.89    4.80
   4   6   7   91.19    4.70
  -4  -6   7   87.59    4.70
  -4   6  -7   90.29    4.90
  -4   6  -7   89.09    4.10
  -4   7   7   18.40    1.90
   4   7  -7   15.00    1.60
  -4  -7   7   15.50    1.90
  -4   7  -7   14.10    1.50
  -4   7  -7   15.30    1.70
   4   7   7   20.10    2.00
   4   0  -8   61.39    3.90
  -4   0  -8   71.59    4.20
   4   0   8   48.40    3.20
  -4   0   8   51.69    3.60
   4   0  -8   66.99    4.10
   4   0   8   44.40    3.40
  -4   0  -8   69.89    4.40
  -4   1   8   76.09    3.80
   4   1  -8   83.59    4.50
  -4   1   8   65.69    4.00
   4  -1   8   70.09    4.20
  -4  -1  -8   78.69    4.50
  -4  -1  -8   80.69    4.90
   4  -1   8   64.49    3.80
   4   1  -8   84.49    4.60
   4  -1  -8   83.19    4.60
  -4  -1   8   65.89    4.80
   4   1   8   64.89    4.30
  -4  -1   8   73.89    4.50
  -4   1  -8   78.69    4.40
  -4   1  -8   79.59    4.50
   4  -1  -8   82.99    4.50
  -4   1  -8   78.39    4.50
   4   1   8   75.29    4.00
   4   1   8   71.59    4.30
  -4  -2  -8   37.10    3.40
  -4   2   8   33.80    4.00
  -4   2   8   37.60    4.00
   4  -2   8   29.30    4.10
   4  -2   8   32.20    3.20
  -4  -2  -8   40.40    4.10
   4   2  -8   40.10    3.10
   4  -2  -8   38.40    3.50
  -4  -2   8   28.30    3.90
  -4   2  -8   42.20    4.70
  -4   2  -8   38.20    3.00
   4   2   8   26.90    2.90
  -4  -2   8   31.00    3.70
  -4   2  -8   37.50    3.50
   4   3  -8   24.50    2.70
   4   3  -8   22.00    2.70
  -4   3   8   20.80    2.30
  -4  -3  -8   29.30    3.50
   4   3  -8   26.20    2.50
  -4   3   8   21.80    2.40
  -4   3  -8   22.10    2.50
   4   3   8   28.50    2.90
  -4  -3   8   28.60    3.30
  -4  -3   8   23.80    3.10
   4   3   8   26.00    2.60
   4   3   8   22.10    2.90
   4  -3  -8   22.60    2.60
  -4   4   8   31.40    2.40
   4   4  -8   23.50    2.50
   4   4  -8   24.00    2.70
   4   4  -8   23.20    2.30
  -4  -4   8   25.00    3.00
   4   4   8   29.20    2.80
   4   4   8   23.70    2.80
   4  -4  -8   31.10    3.00
  -4   4  -8   26.40    2.50
  -4  -4   8   30.60    3.20
   4   4   8   21.40    2.20
   4   5  -8    9.80    1.90
  -4   5   8   10.30    1.60
   4   5  -8    6.10    1.30
   4   5   8    7.00    1.40
   4   5   8    6.50    1.50
  -4   5  -8    9.00    1.50
  -4  -5   8    7.60    1.70
   4   6  -8   24.20    1.80
  -4  -6  -8   24.80    2.50
  -4   6   8   23.50    2.10
   4   6   8   24.90    2.20
  -4  -6   8   21.30    2.20
   4   6   8   22.30    1.70
  -4   6  -8   24.20    1.80
  -4   0  -9  290.77   10.20
   4   0  -9  287.37   10.40
  -4   0   9  255.27    9.50
   4   0   9  249.78    9.00
   4   0  -9  285.17   10.10
  -4   0  -9  288.57   10.40
   4   0   9  271.67    9.30
  -4   0  -9  287.97   10.00
   4   1  -9    7.10    1.50
  -4  -1  -9    8.10    1.70
  -4  -1  -9   11.10    1.70
  -4   1   9   16.40    1.80
  -4   1   9   14.10    2.00
   4  -1   9   14.70    2.00
  -4  -1  -9   13.60    2.10
   4  -1   9   16.70    2.10
   4   1  -9    7.80    1.70
   4  -1  -9   10.40    1.80
   4   1   9   19.20    2.40
   4   1   9   14.00    1.80
  -4  -1   9   14.10    2.20
  -4   1  -9    9.50    1.60
  -4   1  -9    7.90    1.60
   4  -1  -9   10.10    1.80
  -4   1  -9    9.40    1.80
   4   2  -9   25.60    2.80
   4   2  -9   20.90    2.40
  -4  -2  -9   26.30    3.00
  -4   2   9   17.40    2.30
  -4   2   9   22.60    2.20
  -4  -2   9   23.10    3.80
  -4   2  -9   26.90    2.60
  -4   2  -9   26.10    2.60
   4   2   9   19.70    2.60
   4  -2  -9   23.70    2.50
  -4   2  -9   27.50    2.50
   4  -2  -9   28.20    2.70
   4   2   9   20.40    2.40
   4   3  -9    4.40    1.20
   4   3  -9    7.20    1.50
  -4  -3  -9    6.30    1.60
  -4   3   9    4.90    1.10
   4   3   9    7.20    1.70
  -4   3  -9    8.00    1.50
   4  -3  -9    5.20    1.40
  -4  -3   9    7.70    1.70
   4  -3  -9    7.40    1.50
   4   3   9    5.30    1.30
   4   4  -9   67.89    3.10
   4   4  -9   62.29    3.20
  -4   4   9   59.89    3.10
  -4  -4  -9   66.89    3.90
   4  -4  -9   67.09    3.20
   4   4   9   58.89    3.50
  -4  -4   9   70.99    3.60
   4   4   9   65.19    3.30
   4  -4  -9   56.19    3.20
  -4   4  -9   63.49    3.20
   4   5  -9   10.60    1.30
  -4   5   9   10.90    1.40
  -4  -5  -9   10.60    1.60
   4   5  -9   11.50    1.20
  -4   5  -9   11.30    1.30
   4   5   9   10.50    1.30
   4   0 -10   33.30    2.60
  -4   0 -10   35.40    2.20
   4   0 -10   37.70    2.50
  -4   0 -10   42.80    4.30
  -4   0 -10   35.10    2.40
   4   0  10   36.70    2.30
  -4  -1 -10   13.80    1.80
   4   1 -10   13.10    1.80
  -4   1 -10   12.50    1.60
   4  -1 -10   13.10    1.60
  -4   1 -10   15.20    1.70
   4   1  10   12.60    1.60
  -4   1 -10   16.70    1.70
  -4  -2 -10   36.70    2.70
  -4  -2 -10   38.50    2.60
  -4   2  10   38.60    2.10
   4   2 -10   39.30    2.70
   4   2 -10   36.10    2.40
   4   2  10   34.90    2.20
   4  -2 -10   39.80    2.80
   4  -2 -10   45.90    2.60
  -4   2 -10   39.40    2.70
   4   3 -10    4.40    1.00
   4   3 -10    3.90    1.00
  -4  -3 -10    2.90    0.90
  -4  -3 -10    2.00    1.10
  -4   3 -10    4.10    0.90
   4  -3 -10    6.30    1.10
   4   3  10    4.30    0.90
  -4  -4 -10    5.70    0.90
  -4   4  10    8.00    1.00
   4   4 -10    6.30    0.90
   4   4  10    7.10    1.00
  -4   4 -10    5.90    0.80
  -5   0   0    0.60    0.50
   5   0   0    0.70    0.60
   5   0   0    2.40    1.20
   5   0   0    2.20    2.50
   5   0   0    0.80    0.30
  -5   1   0 1541.15   44.00
   5   1   0 1598.54   43.20
  -5   1   0 1461.55   42.60
   5   2   0  551.14   14.50
   5  -2   0  568.24   16.90
  -5   2   0  514.95   15.80
   5   2   0  508.15   17.00
   5   2   0  573.04   15.40
  -5   2   0  492.65   18.40
  -5   2   0  506.05   15.60
   5   2   0  507.45   15.70
  -5   2   0  518.75   16.80
  -5   3   0 1072.69   29.60
   5   3   0 1097.29   30.10
  -5   3   0 1037.40   29.70
  -5   3   0 1076.79   31.20
  -5   4   0  105.59    5.40
  -5   4   0  117.39    4.40
  -5   4   0  112.69    5.10
   5   4   0  114.39    4.60
   5   4   0  111.19    5.50
  -5  -4   0  118.49    3.90
   5  -4   0  121.29    3.90
  -5   4   0  101.09    4.50
   5   4   0  121.19    4.60
   5   4   0  112.39    4.50
   5   5   0  766.72   21.80
  -5   5   0  748.43   21.70
   5   5   0  790.02   21.60
   5   5   0  751.22   23.30
  -5   5   0  723.13   23.20
   5   5   0  721.33   22.10
  -5   5   0  753.42   22.70
  -5  -5   0  752.02   20.60
   5   5   0  749.82   22.20
   5  -5   0  768.02   20.50
  -5   5   0  754.32   22.50
   5   5   0  702.53   21.80
   5   5   0  752.92   21.50
  -5  -6   0    3.50    0.80
   5  -6   0    4.80    0.90
  -5   6   0    6.10    1.50
   5   6   0    4.20    1.30
   5   6   0    2.00    1.10
   5   6   0    2.40    1.30
   5   6   0    3.60    1.20
  -5   6   0    5.00    1.50
  -5   6   0    4.60    1.30
  -5   6   0    3.30    1.30
   5   6   0    4.80    1.30
   5   6   0    5.10    1.40
   5   6   0    6.60    1.50
   5  -7   0   34.40    4.10
   5   7   0   34.10    3.20
   5   7   0   32.30    3.40
   5   7   0   32.10    3.20
  -5   7   0   38.70    3.80
  -5  -7   0   30.20    2.20
   5   7   0   38.50    3.50
   5   7   0   32.20    4.00
  -5  -7   0   30.30    3.10
   5   7   0   35.30    3.20
   5  -7   0   35.20    2.10
  -5   7   0   34.90    3.40
  -5   7   0   32.90    3.30
   5   7   0   32.10    3.10
  -5   7   0   30.00    3.00
   5   8   0    4.00    1.50
  -5   8   0    5.30    1.40
   5   8   0    9.10    1.80
   5   8   0    5.10    1.40
   5   8   0    5.90    1.40
   5   8   0    7.30    1.50
   5   8   0    5.60    2.00
  -5   8   0    7.60    1.80
   5   8   0    7.20    1.50
  -5   8   0    6.30    1.50
  -5   9   0    9.40    1.70
   5   9   0   10.30    1.50
   5   9   0   10.10    1.60
  -5   9   0    9.90    1.50
   5   9   0    9.30    1.60
   5   0   1    0.20    0.50
  -5   0  -1    0.90    0.40
   5   0  -1    1.30    1.10
   5   0   1    0.10    0.20
  -5   0  -1    1.20    3.30
  -5   0   1   -0.20    0.40
   5   0  -1    0.60    0.50
   5   0  -1   -1.60    2.60
  -5   0  -1    1.20    1.20
  -5   0   1    0.00    0.40
   5   1  -1  615.94   18.60
  -5  -1  -1  608.74   19.70
   5  -1   1  637.64   17.40
   5   1  -1  651.93   17.80
   5   1  -1  630.74   20.00
  -5   1   1  612.04   16.40
  -5   1  -1  664.63   22.90
  -5   1  -1  678.73   19.10
  -5   1  -1  600.74   17.10
  -5  -1   1  594.04   16.80
   5  -1  -1  629.44   17.40
   5   1   1  633.84   17.40
  -5  -1   1  618.34   16.80
   5   2  -1  424.46   12.30
   5  -2   1  461.85   13.80
  -5   2   1  457.85   15.70
  -5   2   1  472.95   14.20
   5   2  -1  465.15   15.20
   5   2  -1  440.56   13.60
   5   2  -1  424.76   13.00
  -5  -2   1  456.75   13.00
   5   2   1  472.35   13.80
   5  -2  -1  429.76   12.50
   5   2   1  484.75   13.00
  -5   2  -1  429.26   15.60
  -5   2  -1  450.85   14.10
   5  -2  -1  411.16   11.80
   5   3  -1  291.27    9.50
  -5   3   1  258.97    9.70
  -5  -3  -1  276.17    7.80
  -5   3   1  251.37    8.40
   5   3  -1  265.47    8.50
   5  -3   1  268.17    7.90
   5   3   1  268.07    8.00
  -5   3  -1  276.27    9.30
   5  -3  -1  278.57    7.80
  -5  -3   1  270.27    7.90
   5   3   1  270.97    9.00
   5   4  -1  821.12   27.10
   5   4  -1  916.01   26.30
   5   4  -1  876.81   25.80
  -5   4   1  897.91   25.50
   5   4  -1  907.71   24.80
   5   4  -1  906.51   24.80
   5   4   1  895.11   26.20
  -5   4  -1  886.41   26.10
   5   4   1  885.01   24.80
   5   4   1  899.41   25.10
  -5   4  -1  856.51   27.80
  -5   4  -1  920.51   26.70
  -5   4  -1  919.51   25.10
   5   4   1  907.21   24.70
   5   5  -1   77.69    4.90
   5   5  -1   81.79    3.80
   5   5  -1   71.59    4.00
   5   5  -1   73.49    3.80
  -5  -5  -1   79.09    3.00
  -5   5   1   68.09    3.80
   5   5  -1   75.59    3.70
  -5   5   1   64.99    3.80
   5   5  -1   71.39    4.00
  -5   5   1   68.39    4.20
   5   5  -1   69.29    3.60
  -5   5  -1   73.79    4.30
  -5   5  -1   78.89    4.00
   5   5   1   67.59    3.70
   5   5   1   79.69    4.60
   5   5   1   73.49    4.50
   5   5   1   70.89    3.70
   5   5   1   75.59    3.90
  -5   5  -1   76.19    4.30
  -5   5  -1   72.89    4.50
   5  -5  -1   76.59    2.80
  -5   5  -1   76.49    4.10
  -5   5  -1   76.19    4.30
  -5   5  -1   83.49    4.40
   5   5   1   71.49    3.50
  -5   5  -1   71.99    2.90
  -5  -5   1   66.49    3.60
  -5   5  -1   74.49    3.00
   5   5   1   63.99    4.10
   5   6  -1  142.99    7.60
  -5   6   1  134.59    6.20
   5   6  -1  162.98    8.60
   5  -6   1  144.19    5.40
   5   6  -1  137.79    6.00
  -5   6   1  140.39    6.40
   5   6  -1  148.89    6.60
  -5  -6  -1  144.99    5.00
   5   6  -1  148.29    6.00
   5   6  -1  147.59    6.10
  -5   6  -1  159.58    9.70
  -5  -6   1  147.99    5.60
   5   6   1  144.09    6.10
   5   6   1  153.68    6.50
  -5   6  -1  145.99    6.50
   5   6   1  139.29    6.10
  -5  -6   1  129.69    6.00
   5   6   1  135.89    5.80
   5   6   1  147.89    5.90
  -5   6  -1  137.19    6.20
   5   6   1  148.19    7.40
   5   6   1  141.29    6.30
  -5   6  -1  146.19    7.90
   5   7  -1   43.80    5.00
   5   7  -1   42.30    3.10
  -5   7   1   37.50    3.70
   5   7  -1   34.40    3.30
  -5   7   1   43.20    3.70
   5   7  -1   41.80    3.60
   5   7  -1   43.70    3.10
   5   7  -1   40.20    3.00
   5  -7   1   36.40    4.40
  -5  -7  -1   40.40    2.30
   5  -7   1   33.70    2.30
   5   7  -1   39.30    3.20
  -5  -7   1   35.10    2.60
  -5   7  -1   38.30    3.70
   5   7   1   36.70    3.50
   5   7   1   41.30    3.20
  -5   7  -1   38.10    3.50
   5   7   1   37.10    3.20
  -5   7  -1   42.20    4.20
   5   7   1   39.70    3.10
   5   7   1   34.50    4.10
  -5   7  -1   41.30    3.30
   5   7   1   37.20    3.40
  -5  -7   1   37.90    3.70
   5   8  -1   51.09    3.30
   5   8  -1   39.00    4.50
  -5   8   1   32.40    3.40
   5  -8   1   35.30    4.30
   5   8  -1   47.30    3.40
   5   8  -1   43.60    3.00
  -5   8   1   32.60    3.00
   5   8  -1   45.90    3.10
   5   8  -1   42.70    3.10
   5   8   1   37.90    2.90
   5   8   1   39.40    2.90
   5   8   1   35.60    3.30
  -5   8  -1   42.30    3.10
  -5   8  -1   42.70    3.30
  -5   8  -1   50.09    3.30
  -5   8  -1   39.70    4.00
   5   8   1   35.70    4.80
   5   9  -1   33.50    2.40
   5   9  -1   32.60    2.30
   5   9  -1   31.70    2.40
   5   9  -1   37.20    2.70
  -5   9  -1   38.70    2.60
  -5   9  -1   34.20    2.80
   5   9   1   38.30    2.50
   5   9   1   34.00    2.40
  -5   9  -1   34.20    3.10
   5  10  -1   10.80    1.20
  -5  10  -1   10.90    1.20
   5   0  -2    0.20    0.90
   5   0   2    0.70    0.50
  -5   0  -2    1.40    4.60
  -5   0  -2    0.80    0.30
   5   0   2    0.60    0.30
  -5   0   2    0.10    0.40
  -5   0   2    0.40    0.40
   5   0  -2   -0.30    3.60
  -5   0  -2    0.00    1.00
   5   0  -2    0.10    0.30
   5  -1   2  488.65   14.00
   5   1  -2  476.95   14.70
  -5   1   2  455.15   13.20
   5  -1   2  472.65   13.00
  -5  -1  -2  408.66   16.50
  -5  -1  -2  453.75   12.40
   5   1  -2  419.56   17.50
   5   1  -2  452.45   13.00
   5  -1   2  480.35   13.30
   5   1   2  490.55   13.90
   5  -1  -2  452.95   12.50
  -5  -1   2  480.25   13.40
  -5   1  -2  441.16   17.50
  -5   1  -2  472.65   15.40
  -5  -1   2  470.75   13.50
  -5   1  -2  448.76   12.40
   5   2  -2   12.90    2.10
   5  -2   2   13.70    0.90
   5  -2   2   19.80    1.80
  -5   2   2   14.70    1.00
   5  -2   2   19.40    1.30
   5   2  -2   16.80    3.60
   5   2  -2   18.40    1.70
  -5  -2   2   18.90    1.50
   5   2   2   20.00    1.20
  -5  -2   2   19.20    1.40
  -5   2  -2   15.50    2.80
   5  -2  -2   19.40    1.20
  -5   2  -2    8.10    3.60
   5   2   2   19.90    1.60
  -5   3   2  873.31   25.10
  -5   3   2  908.01   26.80
   5   3  -2  758.72   21.80
   5   3  -2  785.52   22.60
   5   3  -2  828.42   23.60
   5   3   2  889.81   25.20
  -5  -3   2  878.01   24.70
  -5   3  -2  721.73   28.70
  -5   3  -2  745.13   24.20
   5   4  -2  625.44   18.20
   5   4  -2  636.94   19.70
   5  -4   2  613.24   17.90
  -5  -4  -2  636.24   17.00
   5   4  -2  639.64   21.90
   5   4  -2  616.64   18.10
   5   4  -2  637.24   19.90
  -5  -4   2  639.24   18.00
   5   4   2  639.84   18.50
  -5   4  -2  607.74   18.40
  -5   4  -2  630.34   20.70
   5   4   2  643.74   19.20
  -5  -4   2  620.74   18.50
   5   4   2  626.94   17.90
  -5   4  -2  624.94   23.20
  -5   4  -2  612.74   19.30
   5   4   2  623.64   18.00
   5   5  -2  537.05   17.10
   5   5  -2  528.05   16.90
   5   5  -2  543.75   16.40
  -5   5   2  541.95   17.20
  -5  -5  -2  567.94   15.20
   5   5  -2  555.24   16.50
   5  -5   2  576.34   16.70
   5   5  -2  554.44   16.50
   5   5  -2  547.25   17.60
   5   5  -2  561.44   17.10
  -5   5   2  556.24   17.00
   5   5  -2  546.35   19.60
   5   5  -2  554.44   18.40
   5   5  -2  545.95   16.50
   5   5   2  547.95   17.00
   5   5   2  531.35   17.30
   5   5   2  583.94   17.40
   5   5   2  570.44   17.50
   5   5   2  585.14   16.70
   5   5   2  584.14   17.40
  -5   5  -2  543.35   17.40
  -5  -5   2  582.14   16.90
  -5   5  -2  559.14   16.90
  -5  -5   2  567.24   17.40
  -5   5  -2  536.45   17.20
  -5   5  -2  534.65   18.10
  -5   5  -2  542.15   17.30
  -5   5  -2  535.15   19.90
   5   5   2  568.74   18.20
  -5   5  -2  549.35   18.00
   5   6  -2   56.99    3.80
   5   6  -2   55.49    3.80
   5   6  -2   61.39    3.60
  -5  -6  -2   58.39    2.60
   5   6  -2   52.79    3.40
   5   6  -2   58.09    3.50
   5  -6   2   62.69    3.40
   5   6  -2   52.39    3.40
   5   6  -2   55.39    4.60
  -5   6   2   65.59    5.00
   5   6   2   69.09    4.10
  -5  -6   2   61.89    3.60
  -5   6  -2   60.39    4.00
   5   6   2   60.59    3.90
  -5   6  -2   60.39    3.80
   5   6   2   64.79    3.50
   5   6   2   63.09    4.50
  -5   6  -2   61.49    4.30
  -5  -6   2   63.79    4.80
  -5   6  -2   59.59    4.00
   5   6   2   56.19    3.80
   5   6   2   60.59    3.40
  -5   7   2   41.20    3.80
   5   7  -2   30.40    4.00
   5  -7   2   43.30    4.70
   5   7  -2   30.50    3.10
   5   7  -2   32.10    2.90
   5   7  -2   24.20    2.90
   5   7  -2   25.70    2.90
   5   7  -2   24.90    3.10
   5  -7   2   41.00    2.90
  -5  -7  -2   28.90    1.80
   5   7  -2   33.90    3.00
   5   7  -2   26.20    2.80
  -5  -7   2   37.00    2.90
   5   7   2   43.70    3.40
  -5  -7   2   42.40    3.90
  -5   7  -2   29.20    3.00
   5   7   2   39.50    3.10
   5   7   2   32.40    3.30
  -5   7  -2   37.00    4.00
   5   7   2   43.70    3.30
  -5   7  -2   37.10    3.70
   5   7   2   45.50    3.00
  -5   7  -2   28.90    3.20
   5   8  -2   50.89    4.50
   5   8  -2   45.10    3.40
   5   8  -2   54.89    3.50
   5   8  -2   47.90    3.40
   5  -8   2   48.30    4.30
   5   8  -2   45.70    4.30
   5   8  -2   52.49    3.40
   5   8   2   51.99    3.60
  -5   8  -2   46.00    3.40
  -5   8  -2   49.70    3.40
   5   8   2   48.40    3.30
   5   8   2   49.70    3.30
  -5   8  -2   46.00    4.30
   5   9  -2   34.60    2.40
   5   9  -2   31.20    2.30
   5   9  -2   35.20    2.30
   5   9  -2   30.00    2.40
  -5   9  -2   30.10    2.80
  -5   9  -2   35.50    2.50
  -5   9  -2   35.70    2.60
  -5   0   3    0.50    0.50
   5   0  -3    0.80    1.10
  -5   0  -3    0.30    0.40
  -5   0  -3    0.00    1.30
   5   0   3    0.00    0.30
   5   0   3    0.30    0.50
  -5   0  -3   -4.90    6.00
   5   1  -3  335.77   10.20
   5   1  -3  344.87   12.60
   5  -1   3  351.46    9.90
   5  -1   3  334.27   10.60
  -5   1   3  333.57   10.10
   5  -1   3  339.97   10.10
   5   1  -3  358.96   15.40
   5   1   3  338.87   10.40
  -5  -1   3  346.97   10.30
   5   1   3  353.76   10.00
  -5   1  -3  331.77    9.80
  -5   1  -3  316.77   13.20
  -5   1  -3  334.07   16.50
  -5  -1   3  329.57   10.30
   5   2  -3  423.66   13.10
   5  -2   3  439.36   13.00
   5   2  -3  457.85   17.90
   5   2  -3  445.46   15.30
  -5   2   3  444.26   12.70
   5  -2   3  441.36   13.80
   5  -2   3  437.66   12.70
  -5   2  -3  408.36   12.70
  -5   2  -3  399.06   18.80
  -5   2  -3  417.96   20.70
   5   2   3  452.05   13.60
   5   2   3  450.85   12.70
   5   2   3  447.16   13.30
   5   3  -3  292.57    9.10
   5   3  -3  270.27    8.80
   5   3  -3  289.37   13.80
   5  -3   3  266.97    8.60
   5   3  -3  265.47   11.00
  -5   3   3  241.38    7.90
   5   3  -3  283.27    9.90
   5  -3   3  303.07   11.70
  -5  -3   3  261.57    8.90
  -5   3  -3  280.27    9.10
  -5   3  -3  253.57   15.00
   5   3   3  268.57    9.00
   5   3   3  254.57    8.10
  -5   3  -3  250.67   11.80
  -5  -3   3  264.97    8.80
   5   3   3  268.07    9.00
   5   4  -3  287.77    9.50
  -5   4   3  291.37   10.10
   5   4  -3  286.27   10.80
   5  -4   3  274.37    9.40
  -5   4   3  291.77   10.50
   5   4  -3  299.07   11.80
   5   4  -3  293.87   10.20
   5   4  -3  276.17   12.30
  -5  -4  -3  304.47    8.60
   5   4  -3  288.97   14.20
   5   4  -3  272.37    9.30
   5   4  -3  292.17   10.30
   5   4  -3  286.97   10.90
  -5   4  -3  297.37    9.60
  -5   4  -3  286.17   15.80
  -5   4  -3  264.97   11.70
   5   4   3  315.87   13.00
  -5  -4   3  281.07    9.70
   5   4   3  288.47   10.90
  -5   4  -3  299.47   10.80
  -5   4  -3  276.37   12.50
  -5  -4   3  293.77   10.00
   5   4   3  279.17    9.10
   5   5  -3   22.60    2.40
   5  -5   3   21.50    2.30
   5   5  -3   27.50    2.60
   5   5  -3   21.00    3.20
   5   5  -3   24.60    3.10
   5   5  -3   24.20    2.70
   5   5  -3   27.50    2.90
   5   5  -3   23.30    3.20
   5   5  -3   25.20    2.50
   5   5  -3   22.60    2.30
  -5   5   3   24.50    2.50
  -5  -5  -3   21.70    1.50
   5   5  -3   17.10    4.90
   5   5   3   20.90    2.10
  -5   5  -3   22.90    6.00
  -5   5  -3   20.60    3.40
  -5   5  -3   31.60    3.50
  -5   5  -3   23.60    2.60
  -5  -5   3   25.00    2.60
  -5   5  -3   25.90    2.70
  -5   5  -3   24.90    3.00
   5   5   3   26.40    3.00
   5   5   3   27.30    2.90
  -5  -5   3   24.20    2.70
   5   5   3   25.20    2.80
  -5   5  -3   28.40    2.50
   5   6  -3   62.19    3.70
   5  -6   3   67.99    5.10
   5   6  -3   61.19    3.70
   5   6  -3   64.69    4.20
   5   6  -3   61.39    7.70
  -5  -6  -3   69.99    2.90
   5   6  -3   72.29    5.40
   5   6  -3   75.99    4.70
  -5   6   3   63.59    3.80
   5   6  -3   60.99    4.10
   5  -6   3   61.59    3.70
   5   6  -3   66.99    4.20
   5   6  -3   67.89    5.80
  -5   6  -3   63.79    4.30
  -5   6  -3   64.19    6.80
  -5   6  -3   67.79    4.40
  -5   6  -3   70.49    3.70
  -5  -6   3   57.69    4.00
   5   6   3   65.69    4.20
   5   6   3   64.69    3.50
  -5   6  -3   65.69    4.20
  -5   6  -3   59.79    3.70
   5   6   3   64.79    4.00
  -5  -6   3   68.79    4.10
  -5   6  -3   74.29    4.90
   5  -7   3    7.00    2.10
   5   7  -3    4.90    2.00
   5   7  -3    4.90    1.40
   5   7  -3    4.30    1.80
   5  -7   3    4.60    1.20
   5   7  -3    3.70    1.70
   5   7  -3    4.60    1.30
  -5  -7  -3    5.90    0.90
   5   7  -3    5.40    1.30
   5   7  -3    6.00    1.60
   5   7  -3    4.10    1.40
  -5  -7   3    5.60    1.40
  -5   7  -3    4.60    1.40
   5   7   3    7.50    1.90
  -5   7  -3    5.80    1.50
  -5   7  -3    5.20    1.90
   5   7   3    3.40    1.60
  -5   7  -3    7.00    1.80
  -5  -7   3    4.50    1.40
   5   7   3    4.60    1.20
   5   7   3    7.00    1.80
   5   8  -3   72.69    4.20
   5   8  -3   59.49    5.00
   5  -8   3   73.59    5.40
   5   8  -3   61.39    4.30
   5   8  -3   74.09    4.10
   5   8  -3   69.09    4.00
   5   8  -3   71.59    4.00
   5   8  -3   80.39    4.10
   5   8   3   72.69    5.60
  -5   8  -3   71.99    4.00
  -5   8  -3   72.49    4.20
  -5   8  -3   74.09    4.20
   5   8   3   69.29    3.80
   5   8   3   70.09    4.00
  -5   8  -3   71.49    4.50
   5   9  -3    8.70    1.30
   5   9  -3    9.90    1.50
   5   9  -3    8.10    1.30
   5   9  -3   10.20    1.50
  -5   9  -3    8.90    1.60
  -5   9  -3    6.30    1.30
  -5   9  -3    8.50    1.40
  -5   9  -3    9.10    1.60
   5   0   4    1.60    1.10
  -5   0   4    0.30    0.70
   5   0  -4    0.70    0.70
   5   0   4    0.30    0.40
  -5   0  -4    0.20    0.50
   5   0   4    0.30    0.60
   5   1  -4  132.79   12.30
   5   1  -4  122.19    7.20
   5  -1   4   88.29    4.10
  -5   1   4   92.19    3.80
   5  -1   4   87.79    3.50
   5   1  -4  126.79    4.80
  -5   1  -4  118.49    6.40
  -5   1  -4  106.69   13.00
   5   1   4   85.09    4.10
  -5  -1   4   81.19    3.90
   5   1   4   88.29    3.50
  -5   1  -4  123.59    8.10
   5   2  -4   57.49    8.60
  -5   2   4   58.39    2.80
   5  -2   4   54.79    2.90
   5   2  -4   48.40    3.00
   5   2  -4   46.80    2.70
   5  -2   4   51.59    3.20
   5  -2   4   50.69    2.60
   5   2  -4   53.69    4.70
  -5  -2   4   54.49    3.10
  -5   2  -4   57.39    5.60
  -5  -2   4   54.99    3.10
  -5   2  -4   49.90    2.90
   5   2   4   50.69    3.20
   5   2   4   56.39    2.70
   5   3  -4  305.77   10.80
   5   3  -4  298.27   15.90
   5  -3   4  361.96   11.40
   5   3  -4  304.47   12.80
   5   3  -4  301.37   11.40
   5   3  -4  286.47   12.70
   5  -3   4  366.16   12.40
  -5   3   4  354.56   10.70
   5   3  -4  298.67    9.60
   5   3  -4  308.57    9.60
   5   3  -4  305.97   10.30
   5   3  -4  315.47   11.30
  -5   3   4  338.87   11.70
   5   3   4  344.67   11.50
   5   3   4  326.57   11.60
   5   3   4  336.87   12.70
  -5   3  -4  296.97   10.80
  -5   3  -4  279.27   13.80
   5   3   4  376.26   12.40
  -5   3  -4  313.47   18.70
   5   3   4  363.56   10.90
  -5  -3   4  362.66   11.80
  -5  -3   4  370.46   11.90
  -5   3  -4  310.27   10.10
   5  -4   4   40.50    3.50
   5   4  -4   49.50    3.70
   5   4  -4   48.70    2.90
  -5   4   4   37.40    2.50
   5   4  -4   46.50    3.20
   5   4  -4   47.40    3.50
   5   4  -4   45.00    3.00
   5   4  -4   45.20    4.50
   5   4  -4   40.80    2.60
   5  -4   4   39.00    2.70
   5   4  -4   47.40    3.10
   5   4  -4   41.10    6.80
   5   4  -4   48.70    3.10
  -5   4  -4   34.70    5.00
   5   4   4   41.70    3.20
  -5   4  -4   36.50    8.10
  -5   4  -4   44.20    3.40
  -5   4  -4   49.30    3.20
  -5  -4   4   35.60    2.90
   5   4   4   40.50    3.70
  -5   4  -4   48.70    2.90
  -5   4  -4   54.79    3.90
   5   4   4   43.80    3.60
   5   4   4   33.70    2.60
  -5  -4   4   39.60    3.00
  -5   4  -4   43.50    3.20
   5   4   4   41.70    2.50
   5   5  -4  103.79    6.70
   5  -5   4  127.99    5.70
   5   5  -4  105.39   10.60
  -5  -5  -4  103.29    4.00
   5   5  -4  115.19    7.10
   5   5  -4  109.19    6.70
   5   5  -4   97.49    4.80
   5   5  -4  101.19    5.60
   5   5  -4  109.29    5.00
  -5   5   4  115.99    5.30
   5   5  -4   96.59    4.90
   5   5  -4  104.89    4.80
   5  -5   4  118.69    6.80
   5   5  -4  103.29    5.30
   5   5   4  123.89    6.10
  -5  -5   4  119.39    5.90
   5   5   4  124.89    6.10
  -5   5  -4  106.29   12.30
  -5   5  -4   98.19    4.70
  -5   5  -4   97.49    5.50
   5   5   4  114.69    7.90
  -5  -5   4  125.09    7.90
  -5   5  -4  114.29    5.90
   5   5   4  126.89    5.20
  -5   5  -4  104.39    7.40
  -5   5  -4  103.59    5.20
  -5   5  -4  102.69    5.80
   5   6  -4   31.90    3.30
  -5   6   4   40.00    2.90
   5   6  -4   46.10    7.40
   5   6  -4   35.40    3.30
   5   6  -4   36.20    2.80
   5   6  -4   35.90    3.90
   5   6  -4   36.50    4.50
   5   6  -4   32.10    3.10
   5   6  -4   39.00    3.20
  -5  -6  -4   34.10    2.10
   5  -6   4   33.90    4.20
   5  -6   4   31.70    3.20
   5   6  -4   32.20    3.90
   5   6  -4   41.60    2.90
   5   6   4   31.60    2.50
  -5   6  -4   35.40    3.70
   5   6   4   39.60    3.90
   5   6   4   40.50    3.80
  -5  -6   4   36.00    3.60
  -5  -6   4   34.80    3.70
  -5   6  -4   34.30    3.40
  -5   6  -4   33.50    3.40
  -5   6  -4   37.40    4.20
   5   6   4   32.20    3.50
  -5   6  -4   36.00    4.00
  -5   6  -4   38.90    7.10
  -5   6  -4   35.90    3.10
   5   7  -4    9.80    1.80
  -5  -7  -4    8.90    1.20
   5   7  -4   10.90    1.70
   5   7  -4   11.00    2.00
  -5   7   4   11.80    1.90
   5   7  -4   12.80    2.80
   5   7  -4   10.70    2.10
   5   7  -4   11.10    1.90
   5  -7   4   10.80    2.00
   5   7  -4    7.90    1.60
   5   7  -4   10.40    1.70
   5  -7   4   10.80    2.50
  -5   7  -4    7.70    1.50
  -5   7  -4   11.80    2.40
  -5   7  -4    9.20    1.90
   5   7   4   11.80    1.70
  -5  -7   4   12.70    2.20
   5   7   4   14.70    2.30
   5   7   4   11.10    2.10
  -5   7  -4   10.80    1.90
  -5   7  -4    9.90    1.90
   5   7   4   15.30    2.20
  -5  -7   4   14.80    2.30
   5   8  -4    2.00    1.10
   5   8  -4    3.80    1.20
   5   8  -4    3.20    1.10
   5   8  -4    3.30    1.10
  -5   8  -4    4.70    1.50
   5   8   4    1.90    1.20
  -5   8  -4    2.80    1.10
   5   8   4    2.30    1.20
  -5   8  -4    3.60    1.00
  -5   8  -4    2.10    1.20
  -5   8  -4    2.70    1.20
   5   9  -4   18.10    1.80
   5   9  -4   21.40    1.80
   5   9  -4   18.00    1.80
   5   9  -4   14.50    1.50
  -5   9  -4   18.80    2.00
  -5   9  -4   20.80    1.90
  -5   9  -4   20.10    1.90
  -5   9  -4   18.00    1.80
  -5  -9   4   21.00    1.90
   5   0  -5    0.50    0.70
   5   0   5   -0.30    0.70
   5   0   5    0.10    0.90
   5   0   5    0.60    0.60
  -5   0  -5   -0.30    0.50
  -5   0   5    0.60    0.70
  -5   1   5   29.40    2.70
   5  -1   5   25.90    2.80
  -5   1   5   28.10    2.20
   5  -1   5   29.00    2.00
   5   1  -5   35.80    2.50
   5   1   5   31.30    3.20
   5   1   5   24.90    2.70
   5   1   5   25.80    1.90
  -5  -1   5   24.00    2.80
  -5   1  -5   35.10    3.50
   5   1   5   27.60    3.80
  -5  -1   5   32.40    2.50
  -5   1  -5   32.00    2.80
   5   1   5   27.10    2.70
   5  -1  -5   33.40    2.50
  -5   2   5  869.21   26.00
   5   2  -5  975.10   36.40
   5  -2   5  919.51   27.10
   5   2  -5  913.61   31.10
  -5   2   5  948.21   26.10
   5   2  -5  923.11   26.40
   5   2  -5  948.11   26.40
   5  -2   5  944.71   25.90
   5  -2   5  928.91   27.00
  -5   2  -5  882.91   27.30
  -5   2  -5  880.11   38.50
   5   2   5  924.11   26.90
  -5   2  -5  945.31   26.70
   5  -2  -5  952.30   26.60
   5   2   5  934.41   25.80
  -5   2  -5  927.81   33.10
   5   2   5  934.91   26.80
  -5  -2   5  929.41   26.70
   5   2   5  898.41   26.80
   5   2   5  927.31   26.90
   5   3  -5  212.48    8.50
  -5   3   5  216.78    7.70
   5   3  -5  213.38   15.80
   5   3  -5  206.68    7.40
  -5   3   5  224.18    7.50
   5  -3   5  212.68    8.80
   5  -3   5  218.78   11.20
   5   3  -5  205.48    7.80
   5   3  -5  223.18   11.50
   5   3  -5  214.18    7.90
  -5   3  -5  207.68    8.40
  -5   3  -5  205.08   18.60
  -5  -3   5  229.78    8.60
   5   3   5  218.88    8.60
   5   3   5  210.38    8.20
   5   3   5  206.78    8.40
  -5   3  -5  197.38    9.20
  -5   3  -5  213.08    7.90
  -5   3  -5  218.78    7.90
   5   3   5  210.78    8.30
   5   3   5  221.68    7.50
  -5   3  -5  225.58   13.70
  -5  -4  -5  199.78    6.90
  -5   4   5  167.98    7.10
   5   4  -5  188.78    7.60
   5   4  -5  189.88    8.60
   5   4  -5  189.58   15.70
   5  -4   5  170.18    7.90
   5   4  -5  213.28   11.10
   5   4  -5  187.38    7.60
   5  -4   5  158.38    6.90
   5   4  -5  199.78    7.70
   5   4  -5  206.68    9.40
  -5   4  -5  197.18    8.50
  -5   4  -5  196.28   12.00
  -5   4  -5  184.48    7.60
  -5   4  -5  172.48   17.60
  -5   4  -5  198.88    9.10
  -5  -4   5  172.28    7.80
   5   4   5  154.08    7.00
  -5   4  -5  187.18    8.30
   5   4   5  172.88    9.10
   5   4   5  160.78    6.70
   5   4   5  157.28    7.30
   5   5  -5   48.30    3.30
   5   5  -5   42.50    4.20
   5  -5   5   52.39    4.40
   5   5  -5   42.80    3.30
   5   5  -5   49.60    9.50
   5   5  -5   43.40    3.00
   5   5  -5   48.50    3.10
  -5  -5  -5   46.40    2.70
   5  -5   5   54.79    6.50
   5   5  -5   51.19    3.50
   5   5  -5   37.80    4.40
  -5   5   5   48.90    3.20
   5   5  -5   43.30    3.20
  -5   5  -5   54.49    4.90
   5   5   5   44.30    4.20
   5   5   5   47.50    4.40
  -5   5  -5   41.50   10.00
  -5   5  -5   41.50    2.90
  -5   5  -5   49.70    3.50
  -5   5  -5   48.70    3.50
  -5  -5   5   52.79    3.90
   5   5   5   52.49    3.20
   5   5   5   49.20    3.00
  -5   5  -5   43.70    3.60
   5   5   5   51.19    3.70
   5   6  -5   76.29    4.10
   5   6  -5   72.19    6.10
   5   6  -5   84.09   10.40
   5   6  -5   78.09    5.30
  -5  -6  -5   71.79    3.40
   5   6  -5   77.19    4.10
   5   6  -5   67.39    7.50
   5   6  -5   71.79    5.60
   5  -6   5   74.49    5.80
   5  -6   5   61.19    4.20
   5   6  -5   74.49    5.70
  -5   6  -5   72.59   10.50
   5   6   5   69.59    4.60
  -5   6  -5   74.29    5.70
   5   6   5   65.49    3.90
  -5  -6   5   75.79    4.90
   5   6   5   62.99    4.50
  -5   6  -5   71.29    4.30
   5   7  -5   35.00    2.80
   5  -7   5   28.40    3.70
   5   7  -5   38.20    3.60
   5   7  -5   38.70    2.70
  -5   7   5   36.40    2.70
   5   7  -5   28.20    5.10
   5   7  -5   36.10    3.20
   5   7  -5   33.20    3.00
   5   7  -5   36.10    2.80
   5   7  -5   34.60    2.40
  -5   7  -5   36.40    3.20
  -5   7  -5   33.70    3.10
   5   7   5   35.30    4.00
   5   7   5   38.90    3.50
  -5   7  -5   40.60    2.60
  -5   7  -5   32.50    3.70
   5   7   5   33.10    3.40
  -5   7  -5   32.70    3.20
   5   8  -5   49.80    3.00
   5   8  -5   47.00    2.80
   5   8  -5   43.30    2.70
  -5   8   5   44.30    2.60
   5   8  -5   47.50    2.80
  -5   8  -5   42.70    2.80
   5   8   5   44.00    2.70
  -5  -8   5   42.20    2.90
  -5   8  -5   45.20    2.40
  -5   8  -5   44.70    2.90
   5   8   5   42.00    3.10
  -5   8  -5   39.00    3.10
   5   9  -5    0.20    0.40
  -5   9  -5    0.30    0.50
  -5   9  -5    0.70    0.70
   5   0  -6    0.60    0.80
   5   0  -6    0.00    0.70
   5   0   6   -0.10    0.50
  -5   0   6   -0.20    0.90
  -5   0   6    0.70    0.80
  -5   0  -6    1.80    1.00
   5   0   6    0.50    1.00
   5   0   6    1.30    1.00
  -5   1   6    7.30    1.40
   5  -1   6    5.50    1.50
   5   1  -6    1.30    0.90
  -5  -1  -6    3.10    1.00
   5  -1   6    5.10    1.40
   5  -1   6    8.90    1.50
  -5   1   6    5.90    1.40
   5   1  -6    2.50    1.00
   5   1   6    6.30    1.60
   5   1   6    6.80    1.60
  -5  -1   6    8.10    1.90
  -5   1  -6    2.30    1.10
  -5   1  -6    3.90    1.20
   5   1   6    6.50    1.30
   5  -1  -6    3.70    1.20
   5   1   6    4.50    1.40
  -5  -1   6    6.40    1.60
   5  -2   6   77.39    3.90
   5  -2   6   78.89    4.50
   5   2  -6   83.79    4.30
  -5   2   6   75.09    3.90
   5   2  -6   82.09    4.40
  -5   2   6   78.39    4.10
  -5   2   6   85.49    4.40
   5   2   6   76.69    4.40
   5   2   6   77.99    4.30
   5  -2  -6   96.19    4.70
   5   2   6   75.09    3.80
  -5  -2   6   81.39    4.60
  -5   2  -6   87.69    4.60
  -5  -2   6   77.29    4.50
   5   2   6   75.19    4.60
  -5   2  -6   82.69    4.30
   5   2   6   80.69    4.70
   5   3  -6   77.49   13.50
   5   3  -6   43.10    2.80
  -5  -3  -6   40.40    2.80
  -5   3   6   66.89    4.40
   5   3  -6   44.40    3.20
  -5   3   6   75.19    3.90
   5   3  -6   42.70    3.10
   5   3   6   67.19    4.50
  -5   3  -6   36.50    6.50
   5  -3  -6   41.20    3.20
   5   3   6   73.79    4.30
  -5   3  -6   48.20   14.40
  -5  -3   6   70.19    4.50
   5   3   6   68.19    3.60
   5   3   6   69.99    4.20
  -5   3  -6   47.20    3.20
   5   3   6   74.29    4.70
   5   4  -6  216.08   20.00
  -5  -4  -6  195.98    7.30
   5   4  -6  187.78    7.90
   5  -4   6  177.58    8.40
  -5   4   6  179.88    7.10
   5   4  -6  196.18    7.90
   5   4  -6  204.88    7.40
   5   4  -6  208.88   16.50
  -5   4  -6  199.68    8.70
   5   4   6  182.38    7.00
  -5  -4   6  175.68    8.00
  -5   4  -6  197.58    8.30
   5   4   6  196.48    8.40
   5   4   6  185.98    7.70
   5   4   6  184.38    7.40
  -5   4  -6  182.78   22.30
   5  -4  -6  204.38    7.90
   5   4   6  191.28    8.20
  -5   4  -6  194.08    7.70
  -5   4  -6  199.58    7.80
   5   5  -6    0.80    0.90
   5   5  -6    1.20    0.80
   5   5  -6    2.00    1.10
   5   5  -6    5.30    9.60
  -5  -5  -6    0.80    0.70
   5   5  -6   -0.10    0.90
   5  -5   6    2.00    1.20
   5   5  -6   -0.80    1.90
  -5   5   6    3.30    1.10
   5   5   6    2.50    1.40
  -5  -5   6    1.90    1.10
  -5   5  -6    2.00    1.20
   5   5   6    6.80    2.00
  -5   5  -6   -0.50    2.10
   5   5   6    2.70    1.00
  -5   5  -6    0.00    0.70
   5   5   6    1.40    1.00
   5   5   6    2.50    1.20
  -5   5  -6    1.30    1.10
  -5   5  -6    3.80    1.60
  -5   5  -6   15.30   11.70
   5   6  -6   33.20    2.50
   5   6  -6   26.30    2.70
  -5   6   6   24.60    2.50
   5   6  -6   30.90    2.90
   5   6  -6   28.90    3.10
   5  -6   6   19.40    2.90
   5   6  -6   50.39   12.80
   5   6  -6   26.10    2.60
  -5   6  -6   27.90    2.90
  -5   6  -6   35.50   14.90
  -5   6  -6   27.80    2.60
  -5  -6   6   25.60    3.00
  -5   6  -6   26.70    2.90
   5   6   6   21.60    2.80
  -5   6  -6   30.50    3.00
  -5   6  -6   31.20    3.50
   5   6   6   25.90    2.40
  -5   7   6    9.60    1.90
   5   7  -6   14.10    1.60
   5   7  -6    9.90    1.60
   5   7  -6   12.40    1.70
   5   7   6    7.50    1.60
  -5   7  -6   13.60    1.80
  -5   7  -6    8.50    4.30
   5   7   6    7.70    1.70
  -5  -7   6   10.00    2.40
  -5   7  -6    8.90    1.60
  -5   7  -6   14.00    1.90
   5   8  -6    1.30    0.70
   5   8  -6    2.50    0.80
  -5   8   6    3.30    0.90
   5   8  -6    1.90    0.80
  -5   8  -6    1.40    0.80
  -5   8  -6    0.00    0.70
   5   8   6    2.40    1.00
  -5  -8   6    1.60    0.90
  -5   8  -6    1.90    0.90
  -5   8  -6    2.10    1.00
  -5   8  -6    1.60    0.60
  -5   0  -7    1.60    1.00
   5   0  -7    1.60    1.10
   5   0   7    0.90    0.70
  -5   0  -7   -0.20    0.90
   5   0   7   -0.10    1.00
   5   0   7    0.00    0.90
   5   0  -7   -0.10    0.80
  -5   0   7    0.90    1.10
  -5   0   7   -0.10    0.80
  -5  -1  -7   55.69    3.90
   5  -1   7   55.39    3.90
  -5   1   7   51.69    3.20
   5   1  -7   55.79    5.20
   5   1  -7   58.89    3.70
   5  -1   7   53.79    3.30
  -5   1   7   50.99    3.50
  -5  -1   7   46.40    3.70
   5  -1  -7   56.79    3.70
  -5   1  -7   54.39    3.90
   5   1   7   52.99    3.20
   5   1   7   54.19    3.80
  -5   1  -7   57.89    3.80
  -5  -1   7   53.19    3.80
   5   1   7   49.90    3.80
   5  -2   7  298.37   10.20
   5   2  -7  295.27   10.70
  -5  -2  -7  329.17   11.40
  -5   2   7  294.97   10.10
   5  -2   7  296.97   10.90
  -5   2   7  284.87   10.30
   5   2  -7  308.37   10.80
   5   2   7  295.57   10.00
  -5  -2   7  300.77   11.10
  -5   2  -7  313.17   11.00
  -5  -2   7  290.57   11.10
   5   2   7  281.37   11.10
  -5   2  -7  293.27   10.50
   5   2   7  297.97   10.80
   5   2   7  295.57   11.10
   5  -2  -7  298.37   10.90
  -5   2  -7  311.77   11.20
   5   3  -7  291.27   10.40
  -5  -3  -7  286.27   10.10
  -5   3   7  288.27   10.00
   5   3  -7  289.07   10.30
  -5   3   7  281.37   10.00
   5   3  -7  282.17    9.60
  -5  -3   7  288.07   11.10
  -5   3  -7  296.87   10.30
   5   3   7  292.87    9.90
   5  -3  -7  274.07   10.30
   5   3   7  272.27   11.10
  -5  -3   7  291.47   11.10
   5   3   7  295.07   10.50
   5   3   7  303.67   11.30
   5   4  -7  202.38    8.10
   5   4  -7  203.68    7.60
  -5  -4  -7  191.38    7.60
  -5   4   7  190.28    8.80
   5   4  -7  219.88    8.90
   5   4  -7  225.98   22.60
  -5   4  -7  154.88   20.00
   5   4   7  194.08    8.30
  -5  -4   7  203.68   11.30
  -5  -4   7  205.08   10.60
  -5   4  -7  207.18    8.80
  -5   4  -7  216.48    8.30
   5  -4  -7  200.18    7.90
   5   4   7  186.78    8.50
  -5   4  -7  236.18   14.50
   5   4   7  188.38    8.30
  -5   5   7   11.40    1.80
   5   5  -7   14.90    2.00
   5   5  -7   13.10    1.80
   5   5  -7   17.20   14.00
   5   5  -7   13.20    2.20
  -5   5  -7    9.10    1.80
  -5   5  -7    8.10   15.80
   5   5   7   15.50    1.90
  -5  -5   7   12.30    2.20
  -5   5  -7   12.20    1.80
  -5   5  -7   11.40    2.20
   5   5   7   14.60    2.40
  -5  -5   7   13.30    2.10
   5   5   7   17.00    2.10
   5   6  -7    8.50    1.50
   5   6  -7    8.80    1.40
  -5   6   7   10.30    1.60
  -5  -6   7    9.00    1.70
  -5   6  -7   10.30    1.50
   5   6   7   10.90    1.90
   5   6   7   10.60    1.50
   5   6   7    8.30    1.70
  -5   6  -7    7.90    1.60
  -5   6  -7   10.40    2.80
   5   7  -7    4.10    0.90
  -5   7   7    7.10    1.20
  -5   7  -7    5.00    1.00
  -5   7  -7    6.50    1.20
  -5  -7   7    5.80    1.20
   5   7   7    6.40    1.20
  -5   0  -8   -0.90    0.80
  -5   0   8    0.70    0.90
   5   0  -8   -0.60    0.70
  -5   0  -8    1.00    1.00
   5   0   8    1.20    0.90
   5   0  -8    1.20    0.90
   5   0   8    0.00    0.70
  -5  -1  -8   23.90    2.80
   5  -1   8   33.10    3.30
   5   1  -8   23.70    2.80
   5   1  -8   24.50    2.80
  -5   1   8   30.60    2.50
  -5   1   8   33.50    3.20
   5  -1   8   28.90    2.80
  -5  -1  -8   18.20    2.70
   5   1   8   27.30    3.20
  -5   1  -8   21.10    2.50
  -5  -1   8   31.50    4.10
  -5   1  -8   18.80    2.60
   5   1   8   24.40    2.90
  -5   1  -8   20.60    2.60
   5  -1  -8   20.40    2.60
   5  -1  -8   19.60    2.50
  -5  -1   8   31.00    3.30
   5   1   8   30.20    2.50
  -5  -2  -8    4.60    1.70
   5  -2   8    5.70    1.50
  -5   2   8    4.30    1.30
   5   2  -8    4.90    1.40
   5   2  -8    5.00    1.40
  -5   2   8    6.20    1.40
  -5  -2  -8    9.10    1.80
  -5   2  -8    7.20    1.50
   5  -2  -8    5.40    1.50
  -5   2  -8    8.20    1.70
  -5  -2   8    9.10    2.00
  -5   2  -8    8.60    1.80
  -5  -2   8    4.80    1.60
   5   2   8    5.90    1.30
   5   2   8    4.10    1.30
   5  -2  -8    7.60    1.60
   5   2   8    6.50    1.70
  -5  -3  -8   32.30    3.20
   5   3  -8   31.30    3.20
  -5   3   8   29.20    2.40
  -5   3   8   28.40    2.60
   5   3  -8   29.00    3.10
   5  -3  -8   29.60    3.00
   5   3   8   25.70    3.10
  -5  -3   8   29.50    3.30
  -5   3  -8   28.90    2.90
   5   3   8   26.30    2.50
   5   3   8   24.20    2.70
   5  -3  -8   33.80    3.10
  -5  -3   8   31.50    3.50
   5   4  -8   48.90    2.90
  -5   4   8   44.40    2.90
   5   4  -8   51.59    3.20
   5   4  -8   47.30    3.30
   5   4   8   42.60    2.90
  -5   4  -8   56.39    3.30
   5   4   8   41.60    2.70
  -5  -4   8   48.40    3.70
   5   4   8   45.40    3.50
   5  -4  -8   52.79    3.10
  -5  -4   8   46.30    3.40
   5  -4  -8   45.60    3.20
   5   5  -8    7.70    2.10
   5   5  -8    7.50    1.30
   5   5  -8    7.70    1.40
  -5   5   8    9.40    1.60
   5   5   8   11.30    1.80
  -5  -5   8   10.30    2.40
  -5   5  -8    7.70    1.40
   5   5   8   10.50    1.90
   5   6  -8    4.10    0.90
  -5   6   8    4.10    1.00
  -5  -6  -8    4.60    1.20
  -5  -6   8    4.00    1.10
   5   6   8    4.40    1.10
  -5   6  -8    4.00    0.90
   5   0   9    0.40    0.80
  -5   0  -9    1.80    1.00
   5   0  -9   -0.60    0.80
   5   0  -9   -0.10    1.00
  -5   0  -9    2.00    1.10
  -5   0  -9    0.90    1.00
   5   0   9    0.50    0.90
  -5   0   9    0.60    0.80
  -5  -1  -9    8.20    1.60
   5   1  -9    9.90    1.90
  -5  -1  -9    9.80    1.90
  -5   1   9    7.60    1.60
   5   1  -9    9.10    2.00
   5  -1   9   11.80    1.80
  -5   1   9   10.90    1.50
  -5   1  -9    8.90    1.60
  -5   1  -9   10.20    1.80
   5  -1  -9    8.60    1.70
   5   1   9    9.90    1.80
  -5   1  -9    9.50    1.70
  -5  -1   9    8.80    1.70
   5  -1  -9    9.20    1.60
   5   1   9   11.70    1.80
  -5  -2  -9   55.69    3.30
   5   2  -9   55.29    3.40
   5   2  -9   50.19    3.40
   5  -2   9   50.79    3.30
  -5   2   9   44.00    3.00
  -5   2   9   52.39    2.90
  -5  -2  -9   53.49    3.70
  -5   2  -9   52.79    3.20
  -5   2  -9   49.50    3.10
  -5  -2   9   55.59    5.20
  -5  -2   9   54.69    3.30
   5  -2  -9   53.19    3.30
   5   2   9   58.99    3.40
   5  -2  -9   53.29    3.30
  -5  -3  -9    2.00    1.20
  -5   3   9    4.50    1.20
   5   3  -9    5.60    1.30
   5   3  -9    2.20    1.00
   5  -3  -9    2.90    1.10
  -5   3  -9    0.60    1.70
   5   3   9    1.70    1.30
   5  -3  -9    2.30    1.10
   5   3   9    2.50    1.10
  -5  -3   9    1.70    1.10
   5   4  -9  101.39    4.30
  -5   4   9  102.79    4.30
   5   4   9  102.79    4.30
  -5  -4   9  100.39    4.60
   5  -4  -9  103.59    4.20
  -5   4  -9   99.09    4.20
   5   4   9  104.99    4.70
  -5  -5  -9    1.20    0.90
   5   5  -9    1.30    0.70
  -5   5   9    1.10    0.70
   5   5  -9    1.10    0.80
  -5   5  -9    2.60    0.70
   5   0 -10    0.50    0.80
  -5   0 -10    0.90    0.70
  -5   0 -10    0.60    0.80
  -5   0 -10   -0.20    0.70
   5   0  10   -0.50    0.60
   5   1 -10    5.50    1.20
   5  -1  10    7.60    1.20
   5   1 -10    5.70    1.80
  -5  -1 -10    8.40    1.50
  -5  -1 -10    6.70    1.60
  -5  -1 -10    7.10    1.80
   5   1  10    4.70    1.20
  -5   1 -10    7.10    1.20
   5  -1 -10    7.50    1.40
   5  -1 -10    5.10    1.20
  -5   1 -10    7.40    1.20
   5   2 -10    5.90    1.20
   5   2 -10    4.80    1.10
  -5  -2 -10    4.00    1.20
  -5  -2 -10    4.00    1.00
   5  -2 -10    5.60    1.10
   5   2  10    6.00    1.20
  -5   2 -10    5.30    1.10
   5  -2 -10    3.10    1.30
   5   3 -10   28.00    1.90
   5   3 -10   24.40    2.10
  -5  -3 -10   24.90    2.30
  -5  -3 -10   23.40    1.80
  -5   3  10   19.00    1.50
  -5   3 -10   33.70    3.30
   5   3  10   18.90    1.70
   5  -3 -10   23.00    1.60
   5   4 -10   11.10    1.20
  -5   4  10   11.30    1.20
  -5   4 -10   12.90    1.10
   5   4  10   11.90    1.10
   6   0   0 5265.27  139.99
   6   1   0  482.85   14.80
   6   1   0  492.65   16.50
   6  -1   0  466.15   13.70
   6   1   0  480.45   13.90
  -6   1   0  454.35   14.70
  -6   1   0  490.95   16.30
   6   1   0  473.25   13.00
  -6   2   0  298.17   11.30
   6   2   0  269.87    9.20
  -6  -2   0  292.17    8.30
   6   2   0  288.57    8.40
   6  -2   0  282.47    9.10
   6   2   0  289.97   11.30
   6   2   0  289.87    9.90
   6  -2   0  277.27    8.20
  -6   2   0  297.87    9.90
  -6  -3   0   77.59    2.90
   6  -3   0   76.59    2.80
   6   3   0   72.29    3.10
   6   3   0   76.29    4.00
   6  -3   0   77.69    3.70
  -6  -4   0   85.69    3.20
  -6   4   0   83.29    3.90
   6  -4   0   86.19    3.20
   6   4   0   81.59    3.60
  -6   4   0   83.29    5.50
  -6   4   0   80.79    4.00
   6   4   0   83.49    3.70
   6   4   0   87.09    4.70
   6   4   0   87.39    3.80
   6   5   0  809.82   23.40
  -6   5   0  805.02   23.90
   6   5   0  812.62   23.80
  -6  -5   0  810.12   22.80
  -6   5   0  804.62   23.90
   6   5   0  797.42   25.00
  -6   5   0  815.42   24.20
   6   5   0  811.82   23.10
   6   5   0  796.82   23.20
   6   5   0  775.02   23.60
   6   5   0  802.12   23.10
  -6   5   0  857.41   27.10
   6   5   0  832.92   23.30
   6   6   0  464.85   17.00
   6  -6   0  441.76   16.00
   6   6   0  446.26   14.40
  -6   6   0  451.55   14.50
  -6  -6   0  471.85   13.60
   6   6   0  435.46   14.60
  -6   6   0  464.15   18.30
   6  -6   0  454.65   13.40
   6   6   0  523.45   19.60
   6   6   0  453.25   14.50
  -6   6   0  463.75   14.80
   6   6   0  450.55   15.40
   6   7   0   99.19    6.40
   6   7   0  109.09    5.40
   6   7   0  103.19    5.00
   6   7   0  104.89    5.10
  -6   7   0  105.79    5.10
  -6   7   0  105.39    5.70
   6   7   0   99.19    5.40
   6   7   0   98.09    5.10
  -6   7   0  100.99    5.40
  -6   7   0  103.69    5.30
   6  -7   0  101.09    6.20
   6   7   0  109.59    5.20
  -6  -7   0  102.29    4.50
  -6  -7   0  107.79    5.40
   6   8   0   35.70    2.80
   6   8   0   31.20    3.10
   6   8   0   29.20    3.10
   6   8   0   30.70    3.10
   6   8   0   33.00    4.20
  -6   8   0   33.60    3.30
  -6  -8   0   28.80    3.30
   6   8   0   34.30    2.60
  -6   8   0   35.50    3.20
  -6   8   0   31.90    3.40
  -6   9   0   22.90    2.20
   6   9   0   28.40    2.50
  -6   9   0   28.60    2.70
   6   9   0   28.10    2.30
   6   0  -1 5434.96  146.79
  -6   0  -1 5619.54  147.49
   6   1  -1  795.82   24.50
  -6   1   1  800.92   22.10
  -6  -1  -1  800.02   24.90
   6   1  -1  894.21   23.60
   6  -1   1  913.01   24.90
   6   1  -1  857.91   26.30
  -6   1  -1  842.22   22.80
   6  -1  -1  889.41   23.30
  -6   1  -1  854.01   26.80
  -6   1  -1  872.81   25.10
  -6  -1   1  830.92   22.60
  -6  -1   1  823.12   22.60
   6  -2   1  352.16    9.80
  -6  -2  -1  297.57    8.70
   6  -2   1  340.27   10.60
   6   2  -1  312.17   10.70
   6   2  -1  308.87    9.90
   6   2  -1  319.87   12.30
   6   2  -1  316.97    9.10
   6   2   1  324.97   10.60
  -6   2  -1  303.97   11.00
   6  -2  -1  304.07    9.40
   6   2   1  345.47    9.70
  -6   2  -1  295.17   12.60
  -6  -2   1  332.47    9.80
  -6   3   1   67.39    3.50
   6   3  -1   67.29    4.00
   6   3  -1   69.79    4.30
  -6   3   1   63.39    4.80
   6  -3   1   60.39    2.60
  -6   3   1   63.89    3.30
  -6  -3  -1   60.69    2.40
   6   3  -1   60.59    3.60
   6   3  -1   63.19    5.60
   6   3  -1   65.69    3.00
   6  -3   1   52.09    3.20
   6   3   1   57.89    3.30
   6  -3  -1   60.89    3.20
   6   3   1   62.89    2.70
  -6  -3   1   57.89    2.60
   6   4  -1  276.47    9.00
   6   4  -1  282.77   10.40
   6   4  -1  277.77   10.10
   6   4  -1  276.37   11.80
   6  -4   1  286.07    8.60
   6   4  -1  280.57    9.00
  -6  -4  -1  280.77    8.20
   6   4   1  277.97    8.80
  -6   4  -1  266.47   12.30
  -6  -4   1  269.27    8.60
   6   4   1  289.07   10.20
   6   4   1  284.07    9.20
   6   4   1  276.57    9.00
  -6   4  -1  276.37   10.40
   6  -4  -1  283.27    9.70
  -6   4  -1  273.17    9.20
  -6  -5  -1  111.89    4.10
  -6   5   1  111.49    5.20
   6   5  -1  115.29    6.20
  -6   5   1  123.69    5.50
   6   5  -1  111.99    4.90
   6   5  -1  120.59    5.00
   6   5  -1  116.99    4.90
   6  -5   1  121.99    4.60
   6   5  -1  118.59    5.00
   6   5  -1  110.89    5.30
   6   5  -1  112.19    5.20
  -6   5   1  113.49    5.30
  -6   5  -1  104.79    5.30
   6   5   1  128.99    6.30
  -6  -5   1  122.09    5.30
  -6   5  -1  112.89    6.10
   6   5   1  117.99    5.00
   6   5   1  113.79    5.10
   6   5   1  113.89    5.10
  -6   5  -1  108.29    5.40
   6   5   1  111.69    5.30
   6  -5  -1  112.59    5.60
  -6   5  -1  117.29    5.60
  -6   5  -1  108.99    4.60
  -6  -5   1  118.59    4.70
   6   5   1  117.69    5.30
  -6   5  -1  115.99    5.20
   6   5   1  113.29    4.80
   6   6  -1  228.18    8.40
   6   6  -1  220.88    8.30
  -6   6   1  209.58    8.40
   6   6  -1  234.48    9.00
  -6  -6  -1  235.08    7.40
  -6   6   1  212.98   10.40
   6   6  -1  231.08    8.60
   6  -6   1  214.58   11.90
  -6   6   1  211.98    9.00
   6  -6   1  217.58    7.40
   6   6  -1  232.38    8.90
   6   6  -1  241.58   10.90
   6   6  -1  221.48    9.90
  -6  -6   1  212.18   10.10
   6   6   1  213.98    9.10
   6   6   1  207.18    8.20
  -6   6  -1  230.08    9.30
  -6   6  -1  220.68    8.60
   6   6   1  212.78   10.00
  -6  -6   1  221.18    7.70
   6   6   1  215.98    8.30
   6   6   1  216.08    9.00
   6  -6  -1  216.98    9.40
  -6   6  -1  233.08    9.10
   6   6   1  206.48    7.80
   6   6   1  215.48    9.90
   6  -7   1  281.57   11.70
   6   7  -1  258.67    9.40
   6   7  -1  256.27    9.40
   6   7  -1  265.67   11.70
   6  -7   1  258.47    8.70
   6   7  -1  255.57    9.60
   6   7  -1  244.38    9.20
   6   7  -1  249.18    9.80
   6   7  -1  253.07    9.60
  -6  -7  -1  263.47    8.40
  -6   7   1  271.37    9.90
  -6   7   1  254.47   10.00
  -6   7  -1  255.77   10.30
   6   7   1  277.27    9.50
   6   7   1  261.57    9.80
  -6  -7   1  251.87    9.90
   6   7   1  265.17    9.70
   6   7   1  264.17   11.40
  -6   7  -1  266.77    9.90
  -6  -7   1  260.37    9.30
  -6   7  -1  266.37    9.60
   6   7   1  258.77    9.90
  -6   7  -1  258.67   10.00
   6   7   1  249.78    9.70
   6   8  -1    4.30    1.30
  -6   8   1    5.90    1.60
   6   8  -1    5.70    1.40
  -6  -8  -1    6.30    1.50
   6  -8   1    9.00    2.20
   6   8  -1    8.30    1.90
   6   8  -1    7.50    1.70
   6   8  -1    7.70    1.70
  -6   8   1    9.70    1.70
   6   8  -1    6.30    1.40
   6   8  -1    7.60    2.20
  -6   8  -1    8.60    1.80
   6   8   1    4.90    1.70
   6   8   1    8.00    1.90
   6   8   1    7.80    1.70
  -6   8  -1   10.80    2.20
   6   8   1    7.70    1.60
  -6   8  -1    5.80    1.50
   6   8   1    8.60    1.70
   6   9  -1    1.40    0.80
   6   9  -1    1.20    0.80
   6   9  -1    2.40    1.00
   6   9  -1    2.20    1.00
  -6   9   1    1.20    1.10
  -6   9  -1    1.80    1.00
  -6   9  -1    2.00    0.90
   6   9   1    2.60    0.90
   6   9   1    2.40    0.90
  -6   9  -1    3.50    1.00
  -6   9  -1    2.30    1.00
  -6   0  -2  339.57   12.60
   6   0  -2  329.37   11.80
   6   0   2  359.96   10.80
  -6   0   2  354.16   10.30
  -6   0  -2  355.66   15.50
   6   0  -2  337.67   14.20
  -6   0   2  335.37   10.20
   6   0  -2  356.36   10.10
   6   0   2  372.76    9.90
  -6   0  -2  348.67    9.80
   6   1  -2  936.61   25.20
   6   1  -2  905.91   26.90
  -6   1   2  941.31   25.40
   6  -1   2  962.60   26.30
   6   1  -2  916.01   28.90
   6  -1   2  955.40   25.00
  -6   1  -2  899.61   30.20
   6   1   2  949.80   26.20
  -6  -1   2  912.31   25.70
  -6  -1   2  961.70   25.70
  -6   1  -2  882.31   24.50
   6  -1  -2  943.31   24.70
  -6   1  -2  897.61   27.70
   6   2  -2  191.68    8.20
   6   2  -2  208.58    7.40
  -6   2   2  195.28    6.00
  -6  -2  -2  212.28    6.10
   6  -2   2  204.48    7.30
   6   2  -2  203.08   10.30
  -6   2  -2  193.58   11.30
   6  -2  -2  205.28    6.50
  -6  -2   2  191.68    6.60
   6   2   2  194.78    7.00
   6   2   2  203.98    6.20
  -6   2  -2  207.68    9.10
  -6  -2   2  219.28    6.70
   6   3  -2   89.89    5.20
  -6   3   2   94.69    5.40
   6   3  -2   98.19    4.00
   6  -3   2   94.59    3.80
   6  -3   2  100.59    4.70
  -6   3   2   93.49    4.30
   6   3  -2   95.29    4.70
   6   3  -2   87.49    7.00
  -6  -3  -2   99.19    3.30
   6   3  -2   92.19    4.10
   6   3   2  101.29    3.70
  -6   3  -2   87.99    8.30
  -6   3  -2   92.29    4.10
   6   3   2   97.19    4.20
  -6  -3   2   89.09    4.10
  -6  -3   2   99.79    4.00
   6   3   2  101.29    4.60
  -6   3  -2   91.09    5.90
  -6  -4  -2  165.58    5.10
   6   4  -2  174.48    9.80
  -6   4   2  145.59    5.80
   6   4  -2  165.78    7.50
   6  -4   2  161.28    5.70
   6   4  -2  156.28    5.90
   6   4  -2  144.89    6.80
   6   4  -2  154.48    6.00
   6   4  -2  161.28    6.40
   6   4  -2  168.98    6.10
   6   4  -2  154.08    7.10
   6   4  -2  154.98    5.90
  -6   4  -2  146.49    6.40
   6   4   2  156.18    6.70
   6   4   2  153.98    5.70
   6   4   2  158.98    5.60
  -6   4  -2  162.28    6.20
   6   4   2  154.48    6.20
  -6   4  -2  149.49    6.60
   6   4   2  159.58    6.30
  -6  -4   2  164.98    5.90
   6   4   2  162.68    6.20
  -6   4  -2  157.28   12.70
  -6   4  -2  167.78    8.20
  -6   4  -2  148.39    6.50
  -6  -4   2  149.19    6.10
   6   5  -2  438.66   13.60
   6   5  -2  420.66   17.10
  -6   5   2  401.86   13.20
  -6   5   2  401.26   13.00
   6   5  -2  429.96   14.10
   6   5  -2  429.76   14.10
   6   5  -2  433.76   15.60
   6  -5   2  414.06   12.50
   6   5  -2  452.25   13.70
  -6  -5  -2  448.06   12.50
   6   5  -2  417.46   14.20
   6  -5   2  409.06   14.60
   6   5  -2  436.16   13.60
   6   5  -2  424.76   14.90
   6   5  -2  444.66   13.70
  -6   5  -2  428.16   15.10
  -6   5  -2  429.16   14.40
   6   5   2  400.16   14.10
   6   5   2  402.66   13.20
   6   5   2  393.66   13.20
   6   5   2  394.26   13.20
  -6   5  -2  437.66   17.60
  -6  -5   2  404.36   13.30
  -6  -5   2  414.16   12.80
   6   5   2  398.36   12.50
   6   5   2  410.56   13.30
  -6   5  -2  440.26   14.60
  -6   5  -2  441.06   14.00
  -6   5  -2  434.76   14.40
   6   5   2  406.86   12.50
   6   6  -2  207.78    8.00
   6   6  -2  219.28    8.10
   6   6  -2  224.78    8.60
   6   6  -2  208.58    8.50
   6   6  -2  202.08    7.90
   6   6  -2  203.58    9.90
   6  -6   2  220.48    7.80
   6   6  -2  210.98    8.50
  -6  -6  -2  211.98    7.00
  -6   6   2  204.68    8.30
  -6   6   2  210.98    8.20
   6  -6   2  212.78    9.70
   6   6  -2  224.18    8.10
  -6   6  -2  208.58    8.30
  -6   6  -2  220.58    8.80
  -6   6  -2  204.88    8.90
   6   6   2  212.08    8.30
   6   6   2  212.88    8.30
   6   6   2  209.48    8.40
   6   6   2  199.38    7.60
  -6  -6   2  213.08    8.10
  -6   6  -2  213.08    8.70
   6   6   2  208.78    8.40
   6   6   2  220.68    7.80
  -6  -6   2  198.38    8.30
   6   6   2  204.08    9.50
   6   7  -2  143.09    8.20
   6  -7   2  171.28    6.70
   6   7  -2  149.69    6.70
   6   7  -2  159.38    6.40
   6   7  -2  145.29    6.20
  -6   7   2  179.38    7.20
   6   7  -2  153.98    6.90
   6   7  -2  146.39    6.40
   6  -7   2  178.88    9.00
   6   7  -2  145.89    6.50
  -6   7   2  171.58    7.40
  -6  -7  -2  150.18    5.30
  -6   7  -2  157.98    7.50
   6   7   2  161.98    7.30
   6   7   2  167.18    7.30
   6   7   2  174.28    7.00
  -6   7  -2  146.39    6.90
  -6  -7   2  172.38    7.20
  -6   7  -2  155.58    7.10
  -6   7  -2  161.88    6.90
   6   7   2  178.28    6.90
  -6  -7   2  175.08    7.70
   6   7   2  165.78    7.30
   6   7   2  170.48    7.30
   6   8  -2   17.40    2.20
   6   8  -2   19.50    2.10
   6  -8   2   14.40    2.70
   6   8  -2   20.80    2.50
  -6  -8  -2   18.80    2.40
   6   8  -2   16.80    3.10
   6   8  -2   19.60    2.30
  -6   8   2   15.90    2.30
   6   8  -2   18.00    2.20
   6   8  -2   18.90    2.30
  -6   8  -2   16.50    2.60
   6   8   2   18.00    2.50
   6   8   2   18.50    2.40
   6   8   2   15.90    2.20
  -6   8  -2   18.80    2.40
   6   8   2   23.20    2.50
  -6   8  -2   19.90    2.50
  -6   8  -2   17.10    2.30
   6   9  -2   23.40    2.10
   6   9  -2   24.10    2.40
   6   9  -2   23.80    2.20
  -6   9  -2   24.90    2.60
   6   9   2   23.70    2.10
  -6   9  -2   27.20    2.50
  -6   9  -2   27.40    2.50
  -6   9  -2   28.60    2.20
  -6   0   3 1212.08   33.20
   6   0   3 1245.98   33.70
  -6   0  -3 1225.78   37.20
   6  -1   3   11.60    1.50
   6   1  -3    6.60    4.50
   6   1  -3    9.30    1.20
   6   1  -3    9.50    2.00
   6  -1   3   11.90    1.30
  -6   1   3   14.20    1.40
   6   1  -3   13.90    2.20
   6  -1   3   12.80    1.10
  -6  -1  -3   11.80    1.20
   6   1   3   11.00    1.50
  -6  -1   3   15.10    1.60
  -6  -1   3   10.10    1.20
  -6   1  -3    7.70    5.50
   6   1   3   12.50    1.10
  -6   1  -3   10.00    2.50
   6   2  -3   24.60    1.90
   6   2  -3   24.10    2.10
   6   2  -3   15.10    4.40
  -6   2   3    9.60    1.10
  -6  -2  -3   24.00    1.50
   6   2  -3   16.80    3.10
   6  -2   3    9.70    1.20
   6  -2   3   10.80    1.60
  -6  -2   3    9.60    1.40
   6   2   3    8.30    1.00
  -6   2  -3   21.60    5.80
  -6   2  -3   24.50    4.00
  -6  -2   3    9.90    1.40
   6   2   3   11.10    1.50
   6   2   3   11.80    1.70
   6   3  -3  324.97   10.20
   6   3  -3  337.07   15.40
  -6  -3  -3  332.47    9.60
   6  -3   3  303.17   11.00
   6  -3   3  321.87   10.00
   6   3  -3  311.87   12.60
   6   3  -3  334.77   10.50
   6   3  -3  341.67   11.50
   6   3   3  317.97    9.70
  -6  -3   3  334.27   10.40
  -6   3  -3  343.07   10.70
   6   3   3  313.57   10.40
   6   3   3  316.27   10.60
  -6   3  -3  310.17   17.00
  -6   3  -3  303.57   13.60
  -6  -3   3  314.87   10.40
  -6   4   3  430.16   13.30
   6   4  -3  475.75   19.30
   6   4  -3  443.86   14.30
   6  -4   3  422.06   14.80
   6   4  -3  444.86   13.70
   6   4  -3  437.36   13.90
  -6   4   3  452.25   15.60
  -6  -4  -3  461.95   13.00
   6   4  -3  458.65   16.40
   6   4  -3  454.95   14.80
   6   4  -3  456.05   14.00
   6   4  -3  439.16   15.30
   6  -4   3  442.06   13.30
   6   4  -3  454.35   15.70
   6   4   3  423.16   14.10
   6   4   3  428.06   13.80
  -6   4  -3  455.75   14.20
  -6   4  -3  429.46   14.60
  -6   4  -3  436.06   17.40
  -6  -4   3  436.16   13.70
   6   4   3  433.46   14.00
   6   4   3  431.56   12.90
   6   4   3  426.46   13.90
  -6   4  -3  439.16   20.90
  -6  -4   3  431.96   14.00
  -6   5   3    6.60    1.40
  -6  -5  -3    6.30    1.00
   6   5  -3    5.50    1.30
   6   5  -3   12.20    4.80
   6   5  -3    7.70    2.10
   6   5  -3    6.60    1.40
   6   5  -3    5.30    1.40
   6  -5   3    5.40    1.30
  -6   5   3    6.60    1.40
   6  -5   3    6.60    1.80
   6   5  -3    5.50    1.40
   6   5  -3    8.10    1.50
   6   5  -3   11.40    2.50
   6   5  -3    7.00    1.70
   6   5  -3    5.30    1.30
  -6   5  -3    7.00    1.60
  -6   5  -3    7.70    1.90
   6   5   3    4.70    1.40
  -6   5  -3    0.90    4.70
  -6   5  -3    7.50    1.40
  -6   5  -3    5.30    1.40
   6   5   3    6.80    1.60
  -6   5  -3    4.30    2.00
  -6  -5   3    6.60    1.60
   6   5   3    6.40    1.30
  -6  -5   3    7.90    1.60
  -6   5  -3    5.60    1.50
   6   5   3    5.90    1.50
   6   6  -3  321.37   13.60
   6  -6   3  318.97   12.90
   6   6  -3  353.16   11.60
   6   6  -3  345.17   11.60
   6  -6   3  311.67   11.90
   6   6  -3  352.16   12.20
   6   6  -3  339.97   12.10
   6   6  -3  337.37   11.50
   6   6  -3  355.16   15.10
   6   6  -3  338.77   12.30
  -6   6   3  303.17   10.80
   6   6  -3  343.97   11.50
  -6   6   3  303.97   10.80
   6   6  -3  328.27   12.20
  -6  -6  -3  342.27   10.80
   6   6   3  285.37   10.20
  -6   6  -3  347.97   14.10
  -6  -6   3  310.47   11.40
  -6   6  -3  330.27   12.30
   6   6   3  307.77   11.20
  -6   6  -3  345.87   11.70
  -6   6  -3  352.26   11.30
  -6   6  -3  329.67   12.30
   6   6   3  308.67   11.00
  -6   6  -3  331.97   11.90
   6   6   3  302.57   11.30
  -6   6  -3  344.87   12.90
  -6  -6   3  314.87   13.00
   6   7  -3    2.00    1.00
   6   7  -3   -1.00    1.20
   6   7  -3    0.90    1.10
   6   7  -3    0.90    1.00
   6   7  -3   -0.20    0.90
  -6   7   3    0.60    0.90
   6   7  -3    0.30    1.00
   6   7  -3    0.80    1.10
   6  -7   3    0.00    1.10
  -6  -7  -3    1.30    0.60
   6   7  -3   -0.50    0.80
   6  -7   3   -0.20    0.80
   6   7   3   -0.20    1.00
  -6   7  -3    1.80    1.70
  -6   7  -3    0.90    1.10
  -6  -7   3    2.20    1.00
   6   7   3    0.90    0.90
  -6  -7   3   -0.30    1.10
  -6   7  -3    0.50    1.00
   6   7   3    1.20    1.10
  -6   7  -3   -0.40    0.90
   6   7   3    0.20    1.10
   6   8  -3   12.00    1.80
   6   8  -3   15.50    1.80
   6   8  -3   14.80    1.80
   6   8  -3   13.50    1.90
   6   8  -3   10.80    2.60
   6  -8   3   13.80    2.90
   6   8  -3   13.00    1.80
   6   8  -3   13.70    2.00
  -6   8  -3   12.60    1.90
   6   8   3   10.90    1.70
   6   8   3   12.10    2.10
  -6   8  -3   16.00    2.40
  -6   8  -3   15.10    2.10
   6   8   3   11.10    1.80
  -6   8  -3   13.70    2.10
   6   9  -3    2.30    0.90
   6   9  -3    2.20    0.90
   6   9  -3    2.50    0.90
   6   9  -3    3.00    0.90
  -6   9  -3    2.20    0.90
  -6   9  -3    2.60    0.90
  -6   9  -3    1.90    0.90
  -6   9  -3    2.50    1.10
  -6   0  -4  940.11   25.70
   6   0  -4  936.11   26.00
   6   0   4  955.20   26.80
   6   0   4  917.91   25.90
   6   0   4 1024.40   30.00
  -6   0   4  924.51   26.50
   6   1  -4  573.54   21.10
  -6   1   4  737.83   20.90
   6  -1   4  720.63   21.50
  -6  -1  -4  617.04   17.40
   6  -1   4  755.32   20.50
   6   1  -4  631.84   17.70
  -6   1  -4  614.44   18.20
   6   1   4  718.33   21.40
  -6  -1   4  759.62   23.20
   6   1   4  731.93   21.20
  -6   1  -4  604.24   22.80
   6   1   4  753.62   20.60
   6  -1  -4  640.74   17.80
   6  -2   4   45.40    2.30
   6  -2   4   41.50    3.00
  -6  -2  -4   41.50    2.20
   6   2  -4   39.40    2.50
   6   2  -4   50.79    7.50
  -6   2   4   43.80    2.40
   6  -2   4   43.40    2.60
   6   2  -4   41.30    2.80
   6   2  -4   45.10    4.40
  -6  -2   4   43.00    2.80
  -6  -2   4   44.30    3.60
  -6   2  -4   45.80    5.50
  -6   2  -4   42.00    2.70
   6   2   4   39.40    2.90
   6   2   4   43.00    2.30
  -6   2  -4   42.50    9.10
   6  -2  -4   42.70    2.60
   6   3  -4   45.50    3.00
   6   3  -4   44.10    2.80
   6   3  -4   58.89    6.10
  -6   3   4   39.70    2.20
   6   3  -4   36.50    2.90
   6   3  -4   53.89    8.10
   6   3  -4   39.80    2.50
   6  -3   4   44.00    3.30
   6   3  -4   42.60    3.20
  -6  -3  -4   42.20    2.30
  -6   3   4   41.00    3.20
   6  -3   4   43.40    2.70
  -6   3   4   43.00    2.90
   6   3  -4   42.50    3.20
   6   3  -4   45.90    4.50
   6  -3   4   38.60    3.10
   6   3   4   62.29    5.80
  -6  -3   4   43.30    3.00
  -6   3  -4   40.70    4.60
   6   3   4   40.40    3.10
  -6   3  -4   46.70    3.60
  -6   3  -4   38.30    5.30
  -6   3  -4   44.60    3.10
   6   3   4   39.40    2.30
  -6   3  -4   44.90    3.10
  -6   3  -4   31.30    8.50
   6   3   4   40.70    4.60
   6   3   4   45.00    3.40
  -6  -3   4   39.90    2.90
   6   4  -4   56.69    4.20
   6  -4   4   63.39    4.40
   6  -4   4   63.39    3.60
   6   4  -4   64.09    3.60
   6   4  -4   57.89    4.00
   6   4  -4   70.19    9.40
   6   4  -4   58.39    3.60
  -6   4   4   61.69    3.40
   6   4  -4   67.79    3.80
  -6   4   4   65.49    3.60
   6   4  -4   57.69    3.20
  -6  -4  -4   62.79    2.90
   6   4  -4   56.79    3.50
   6   4  -4   61.89    3.40
   6   4  -4   57.29    5.20
   6   4   4   61.09    3.80
  -6   4  -4   60.79    3.70
  -6  -4   4   72.99    4.20
  -6  -4   4   60.69    3.90
   6   4   4   62.29    4.00
  -6   4  -4   60.29    6.10
  -6   4  -4   60.29    3.40
  -6   4  -4   55.49    4.10
  -6   4  -4   58.29    3.90
   6   4   4   60.89    4.00
   6   4   4   60.39    3.20
  -6   4  -4   65.99    3.90
  -6   4  -4   50.59    9.10
   6   5  -4  136.49    5.80
   6   5  -4  142.29    8.10
   6  -5   4  118.79    6.80
   6  -5   4  122.49    5.70
   6   5  -4  121.89   11.60
   6   5  -4  142.99    6.20
   6   5  -4  132.59    5.80
  -6   5   4  128.89    5.50
   6   5  -4  131.89    7.30
  -6  -5  -4  134.59    5.00
   6   5  -4  134.39    5.70
   6   5  -4  129.49    5.80
   6   5  -4  139.39    6.70
   6   5  -4  132.69    6.20
   6   5   4  122.29    5.20
  -6  -5   4  122.09    6.10
  -6   5  -4  138.59   14.00
   6   5   4  106.59    5.60
   6   5   4  122.39    6.10
  -6   5  -4  130.59    6.30
  -6  -5   4  117.69    6.00
  -6   5  -4  128.49    8.60
  -6   5  -4  127.09    6.00
  -6   5  -4  127.89    6.80
  -6   5  -4  125.29    5.50
  -6   5  -4  134.89    6.60
   6   5   4  120.49    6.10
   6   6  -4  155.48    8.50
   6   6  -4  165.28    6.70
   6   6  -4  176.38    7.80
   6   6  -4  158.28    8.20
   6   6  -4  162.38    6.70
  -6  -6  -4  155.58    5.80
  -6   6   4  152.78    6.70
   6   6  -4  168.18    7.20
   6  -6   4  172.98    8.70
   6   6  -4  163.48    6.70
   6   6  -4  164.78    6.70
   6  -6   4  160.48    6.90
   6   6  -4  160.98    7.10
  -6   6  -4  166.18    8.20
   6   6   4  159.18    7.00
  -6   6  -4  167.58    7.60
   6   6   4  155.88    6.40
  -6   6  -4  164.08    7.30
  -6   6  -4  178.88    8.10
   6   6   4  166.58    7.60
  -6  -6   4  165.08    7.50
  -6   6  -4  165.08    6.50
  -6   6  -4  161.58    7.10
  -6  -6   4  151.38    7.20
   6   6   4  164.38    7.40
   6   7  -4   94.09    4.60
   6   7  -4   94.29    4.70
   6   7  -4   88.29    4.30
  -6   7   4  112.99    5.20
   6   7  -4   92.79    4.60
   6   7  -4   95.09    4.90
   6   7  -4   97.49    6.40
   6   7  -4   94.09    4.90
   6  -7   4  100.79    6.50
   6   7  -4   94.89    5.10
   6   7   4   98.89    4.80
  -6   7  -4   93.09    4.90
  -6   7  -4   89.89    4.30
  -6  -7   4   97.39    5.50
   6   7   4  111.79    5.70
   6   7   4  101.59    5.10
   6   7   4  103.79    5.40
  -6   7  -4   95.89    5.20
  -6   7  -4   90.39    5.50
  -6   7  -4   96.99    5.20
  -6   8   4    0.30    0.80
   6   8  -4   -0.10    0.90
   6   8  -4   -0.20    1.10
   6   8  -4   -0.60    0.80
   6   8  -4    0.00    0.70
   6   8  -4    0.50    1.00
  -6   8  -4    0.40    0.90
  -6   8  -4    1.20    1.00
  -6   8  -4    0.10    1.10
   6   8   4    1.00    1.00
  -6   8  -4   -1.30    2.10
   6   8   4   -0.40    0.80
   6   9  -4   12.60    1.40
   6   9  -4   11.80    1.40
  -6   9  -4   11.50    1.40
  -6   9  -4   11.70    1.60
  -6   9  -4   13.80    1.80
   6   0  -5  400.56   12.60
  -6   0  -5  396.66   12.70
   6   0   5  261.87    9.90
   6   0   5  280.67    9.70
  -6   0   5  283.57    9.60
   6   0  -5  418.66   14.10
   6   0   5  280.07    8.90
   6  -1   5   75.19    3.40
  -6   1   5   67.39    3.60
   6  -1   5   63.89    4.50
  -6  -1  -5   75.89    3.60
   6   1  -5   83.99    4.80
  -6   1   5   62.99    3.30
   6  -1   5   71.79    4.00
   6   1   5   62.49    5.00
  -6  -1   5   72.19    3.90
   6   1   5   72.99    3.30
  -6   1  -5   82.19    5.20
  -6   1  -5   80.69    4.00
   6   1   5   67.09    4.20
   6   1   5   76.59    5.20
   6  -1  -5   79.99    3.90
   6  -2   5  520.65   16.90
   6   2  -5  468.75   21.70
   6  -2   5  520.85   16.90
  -6   2   5  515.95   15.80
   6  -2   5  535.75   15.70
  -6   2   5  532.15   16.00
   6   2  -5  479.55   27.30
   6   2  -5  548.45   16.20
  -6   2  -5  550.04   16.20
  -6  -2   5  541.35   16.90
  -6  -2   5  541.95   16.80
   6   2   5  536.45   16.80
  -6   2  -5  540.25   22.60
   6   2   5  515.55   16.80
  -6   2  -5  577.94   16.70
  -6   2  -5  537.15   30.10
   6   2   5  539.35   15.70
   6   2   5  560.24   16.90
   6   2   5  552.04   16.90
   6  -3   5   60.89    4.00
   6   3  -5   63.19    3.30
   6   3  -5   52.69    8.70
  -6  -3  -5   60.89    3.20
   6   3  -5   68.29    3.80
  -6   3   5   60.59    3.40
   6   3  -5   80.59    7.50
   6   3  -5   63.09    3.60
   6  -3   5   64.79    4.30
  -6   3   5   65.49    3.20
  -6   3  -5   62.99    3.70
   6   3   5   61.29    3.90
  -6   3  -5   68.39    3.80
  -6   3  -5   59.09   11.70
  -6  -3   5   59.89    3.90
  -6   3  -5   60.99    7.40
   6   3   5   60.29    3.70
   6   3   5   58.29    4.00
  -6   3  -5   58.89    4.00
   6  -3  -5   64.99    3.80
   6   3   5   63.99    3.20
   6   3   5   68.99    4.30
   6   4  -5  297.57   13.60
   6   4  -5  262.07    9.00
   6   4  -5  269.37    9.50
   6   4  -5  252.97   10.80
  -6   4   5  255.27    9.00
  -6  -4  -5  258.47    8.60
   6   4  -5  257.67    9.50
   6   4  -5  260.07   17.90
   6   4  -5  255.17   10.10
  -6   4  -5  226.68   20.30
  -6   4  -5  256.57    9.20
   6   4   5  246.08    9.80
  -6  -4   5  257.97   10.00
  -6   4  -5  259.17   14.30
   6   4   5  257.77    8.70
  -6   4  -5  258.37    9.50
   6   4   5  235.38    9.50
  -6   4  -5  260.77   10.10
   6   4   5  258.27   10.10
   6   5  -5   20.60    2.30
  -6   5   5   17.60    2.20
   6  -5   5   22.10    3.30
   6   5  -5   30.10    9.00
   6   5  -5   19.40    2.40
   6  -5   5   21.00    2.80
   6   5  -5   26.10    3.30
   6   5  -5   26.50    2.70
   6   5  -5   25.40    2.90
   6   5  -5   21.70    3.30
   6   5  -5   27.20    3.00
   6   5  -5   22.70    2.60
  -6  -5  -5   25.70    2.00
   6   5   5   25.40    3.40
  -6   5  -5   19.70    2.60
   6   5   5   16.90    2.70
  -6   5  -5   24.60    9.90
   6   5   5   24.90    3.00
  -6   5  -5   23.00    2.90
   6   5   5   19.50    2.10
  -6   5  -5   20.20    2.40
  -6   5  -5   29.20    3.70
  -6   5  -5   33.40    8.50
  -6  -5   5   21.40    2.90
  -6   5  -5   19.10    2.70
   6   6  -5  270.17    9.30
   6   6  -5  257.37    9.30
   6   6  -5  253.17   11.50
  -6   6   5  239.18    8.70
  -6  -6  -5  255.07    8.70
   6   6  -5  250.87    9.20
   6   6  -5  275.67   10.40
   6   6  -5  259.87    9.20
   6   6  -5  253.77    9.60
   6   6  -5  262.67   18.30
   6   6  -5  243.48   11.20
   6  -6   5  206.28   10.30
   6   6  -5  255.27    9.60
   6   6   5  237.78    8.50
  -6   6  -5  255.87   11.60
  -6   6  -5  296.07   18.60
  -6   6  -5  237.88    9.50
   6   6   5  223.48    8.80
  -6   6  -5  265.97   10.70
  -6   6  -5  256.77    9.80
  -6   6  -5  264.77   10.20
   6   6   5  233.88    9.30
  -6   6  -5  258.47    9.10
  -6  -6   5  217.28    9.40
   6   6   5  233.88    9.50
   6   7  -5   10.70    1.60
   6  -7   5    4.10    1.90
   6   7  -5    9.30    1.70
   6   7  -5    9.60    1.60
   6   7  -5    8.20    1.60
   6   7  -5    8.30    1.50
   6   7  -5    8.40    1.50
  -6   7   5    5.70    1.40
  -6   7  -5    9.10    1.50
  -6   7  -5    7.70    1.70
   6   7   5    8.10    1.70
   6   7   5    6.50    1.70
  -6   7  -5    8.10    2.00
   6   7   5    9.50    1.60
  -6   7  -5    8.90    1.80
  -6   7  -5    6.20    1.50
   6   8  -5   23.90    2.20
  -6   8   5   20.00    1.90
   6   8  -5   23.80    2.60
   6   8  -5   20.60    2.00
   6   8  -5   25.80    2.20
  -6   8  -5   24.00    2.90
  -6   8  -5   24.80    2.00
  -6  -8   5   14.30    2.00
  -6   8  -5   20.00    2.40
  -6   8  -5   22.20    2.30
   6   8   5   17.40    2.00
  -6   8  -5   18.60    2.10
   6   8   5   17.20    1.90
  -6   0   6  192.28    7.80
   6   0  -6  202.48    7.60
   6   0   6  191.38    7.00
  -6   0   6  196.78    7.70
   6   0  -6  191.58    7.50
  -6   0  -6  204.78    8.10
   6   0   6  191.48    8.00
   6   0   6  178.18    7.60
  -6   1   6  121.89    5.50
  -6   1   6  117.59    5.10
   6  -1   6  123.39    5.70
   6   1  -6  100.89    4.80
   6  -1   6  124.29    5.10
   6  -1   6  132.99    6.20
  -6   1   6  123.49    5.70
   6   1  -6  101.19    4.70
  -6  -1  -6   99.89    4.50
   6  -1  -6   91.49    4.70
   6   1   6  126.89    5.20
   6   1   6  129.59    6.10
  -6  -1   6  131.09    6.00
   6   1   6  119.29    5.90
  -6   1  -6   91.49    4.70
   6   1   6  127.59    6.10
  -6  -1   6  122.79    6.00
  -6   1  -6   99.49    5.10
  -6  -2  -6   67.09    3.60
   6  -2   6   62.99    3.40
  -6   2   6   63.39    3.50
   6   2  -6   59.89    3.70
  -6   2   6   59.99    3.50
   6  -2   6   64.79    4.20
   6   2   6   64.89    4.00
   6  -2  -6   67.39    3.90
   6   2   6   70.89    4.90
  -6   2  -6   69.79    6.20
   6   2   6   64.69    3.40
   6   2   6   51.29    3.90
   6   2   6   61.19    6.90
  -6  -2   6   60.79    4.50
  -6  -2   6   74.59    4.40
  -6   3   6  198.88    7.40
   6   3  -6  198.28    7.90
   6  -3   6  188.88    8.00
   6   3  -6  204.78    7.30
  -6   3   6  185.18    7.10
   6   3  -6  197.58    7.80
  -6  -3  -6  194.48    7.40
  -6   3  -6  195.08   13.50
   6   3   6  191.58    7.10
  -6   3  -6  195.18    8.20
   6   3   6  193.68    8.30
  -6  -3   6  197.48    8.30
   6   3   6  190.98    8.40
  -6  -3   6  191.18    8.20
  -6   3  -6  198.98    7.90
   6   3   6  192.68    7.80
   6  -3  -6  210.48    7.90
   6   3   6  179.98    7.80
  -6   3  -6  226.48   24.20
   6   4  -6   53.09    3.60
  -6   4   6   57.89    3.50
   6  -4   6   51.19    4.20
   6   4  -6   48.60    3.50
   6   4  -6   59.99   13.20
  -6  -4  -6   53.59    3.10
   6   4  -6   56.59    3.30
   6   4   6   51.09    4.80
  -6   4  -6   55.59    3.70
  -6  -4   6   57.69    4.20
   6   4   6   56.69    3.90
   6   4   6   58.99    3.70
  -6   4  -6   59.19    4.10
  -6   4  -6   54.39    3.50
  -6   4  -6   91.09   15.60
  -6   4  -6   52.69   13.90
   6   4   6   58.39    3.30
  -6   4  -6   53.29    4.70
   6   4   6   47.40    4.70
   6   5  -6   26.80    4.40
   6   5  -6   29.40   11.60
   6   5  -6   30.90    3.40
   6   5  -6   25.70    3.50
  -6  -5  -6   28.30    2.20
   6   5  -6   32.00    3.10
  -6   5  -6   26.10   13.10
   6   5   6   46.30    3.10
  -6  -5   6   46.80    4.40
   6   5   6   38.90    4.40
  -6   5  -6   27.90    3.00
   6   5   6   51.59    4.00
  -6   5  -6   35.30    5.90
   6   5   6   44.30    4.30
   6   6  -6   20.70    2.30
   6   6  -6   15.60   12.20
   6   6  -6   16.90    2.00
   6  -6   6   13.70    2.50
  -6   6   6   15.00    2.10
   6   6  -6   16.20    2.10
   6   6  -6   18.40    2.20
  -6   6  -6   18.60    2.10
   6   6   6   13.50    2.30
  -6  -6   6   17.50    2.70
  -6   6  -6   19.20    2.40
  -6   6  -6   23.20    2.80
  -6   6  -6   11.40   11.60
   6   6   6   17.10    2.50
   6   6   6   17.60    2.40
   6   6   6   16.40    1.90
  -6  -6   6   15.50    2.40
  -6   6  -6   14.90    2.10
  -6   6  -6   17.60    2.80
   6   7  -6   30.90    2.30
   6   7  -6   30.70    2.30
   6   7  -6   34.50    2.20
   6   7  -6   29.70    2.40
  -6   7   6   34.70    2.50
   6   7   6   29.00    2.80
   6   7   6   29.40    2.90
  -6   7  -6   29.80    2.80
  -6   7  -6   33.00    2.70
  -6  -7   6   27.70    3.60
  -6   7  -6   29.40    2.10
  -6   7  -6   27.80    2.50
  -6   7  -6   30.90    3.10
   6   8  -6   23.00    2.80
  -6   8   6   18.70    1.60
   6   8  -6   20.80    1.50
   6   8   6   15.90    1.50
  -6   8  -6   24.10    2.20
  -6   8  -6   20.20    1.60
  -6   8  -6   20.70    1.70
  -6   0   7  414.96   13.90
   6   0  -7  457.45   15.30
  -6   0  -7  436.16   14.80
   6   0  -7  430.66   14.20
   6   0   7  413.66   13.10
   6   0   7  391.96   13.70
  -6   0   7  416.86   13.90
   6   0   7  416.26   14.30
  -6  -1  -7   56.59    3.90
   6  -1   7   63.29    4.20
  -6   1   7   54.19    3.70
   6   1  -7   59.99    3.80
   6  -1   7   54.59    3.30
  -6   1   7   54.39    4.80
   6   1  -7   56.69    3.70
  -6   1   7   51.39    3.20
   6  -1  -7   60.89    3.80
   6  -1  -7   58.49    3.70
   6   1   7   61.79    4.10
  -6  -1   7   50.89    3.80
  -6   1  -7   53.09    3.80
   6   1   7   55.19    3.30
   6   1   7   60.79    4.10
  -6  -1   7   61.59    4.20
  -6  -2  -7  292.07   10.60
   6   2  -7  295.67   10.70
  -6   2   7  266.47   10.00
   6   2  -7  308.07   10.80
   6  -2   7  277.27   10.70
  -6   2   7  297.07    9.90
   6   2   7  295.27   10.80
   6   2   7  289.47    9.80
   6   2   7  279.37   10.90
  -6  -2   7  295.17   11.00
  -6   2  -7  315.27   11.00
   6  -2  -7  309.37   10.80
   6   2   7  281.37   11.00
   6  -2  -7  304.37   10.70
  -6  -2   7  296.07   11.10
  -6   3   7   41.00    2.80
   6   3  -7   38.90    3.50
   6   3  -7   40.10    3.10
   6  -3   7   39.10    3.70
   6   3  -7   31.30    3.30
  -6   3   7   38.80    2.70
  -6  -3  -7   36.40    2.80
   6   3   7   35.60    3.80
   6   3   7   38.70    2.70
  -6  -3   7   37.90    3.90
  -6   3  -7   34.50    3.20
  -6  -3   7   43.10    4.10
   6   3   7   33.80    3.70
   6  -3  -7   36.80    3.30
   6   3   7   40.90    3.20
   6   4  -7   92.39    4.70
  -6   4   7   81.99    4.30
   6   4  -7   85.39    4.70
   6   4  -7   91.89    4.30
   6   4   7   82.19    5.20
  -6   4  -7   83.59    4.80
  -6   4  -7   55.49   17.90
   6   4   7   83.19    4.50
   6   4   7   86.69    4.20
  -6   4  -7   94.99    4.60
  -6  -4   7   87.29    5.20
  -6  -4   7   76.49    4.90
   6   4   7   88.49    5.20
   6   5  -7    2.90    1.00
   6   5  -7   11.90   13.40
   6   5  -7    5.00    1.40
  -6   5   7    2.30    1.00
   6   5  -7    2.70    1.00
  -6  -5   7    1.00    1.10
  -6   5  -7    3.70    1.30
  -6   5  -7    3.40    1.50
  -6  -5   7    3.50    1.40
   6   5   7    2.90    1.30
   6   5   7    3.10    1.40
  -6   5  -7    2.60    0.90
  -6   5  -7   -8.90   14.30
   6   5   7    3.60    1.00
   6   5   7    2.70    1.00
  -6   6   7  115.49    5.00
   6   6  -7  113.99    5.00
   6   6  -7  111.89    4.80
   6   6  -7  115.49    5.20
  -6   6  -7  123.79    5.20
  -6  -6   7  112.79    5.40
  -6   6  -7  106.59    5.30
   6   6   7  120.59    5.90
   6   6   7  110.59    5.40
  -6   6  -7  117.29    5.00
   6   7  -7    6.30    0.90
   6   7  -7    7.30    1.10
  -6   7   7    6.60    1.20
  -6   7  -7    5.00    0.90
   6   7   7    3.70    1.20
  -6  -7   7    4.40    1.10
   6   7   7    6.30    1.20
   6   0   8   76.89    4.00
   6   0  -8   82.59    4.90
  -6   0  -8   90.09    5.10
  -6   0  -8   91.79    5.00
   6   0   8   72.79    4.70
   6   0  -8   82.69    4.60
  -6   0   8   82.39    4.70
   6   1  -8   25.50    2.90
  -6  -1  -8   22.90    3.00
  -6  -1  -8   24.00    4.00
  -6   1   8   12.90    2.30
  -6   1   8   13.90    2.20
  -6   1  -8   19.60    2.60
  -6   1  -8   15.00    2.80
   6   1   8   14.50    2.10
  -6  -1   8   16.90    2.70
   6  -1  -8   19.70    2.50
  -6  -1   8   15.90    2.50
  -6  -2  -8   17.50    2.70
  -6   2   8   24.00    2.60
   6   2  -8   22.60    2.70
   6  -2   8   16.50    2.40
  -6  -2  -8   19.40    2.50
   6   2  -8   17.20    2.40
  -6   2   8   20.10    2.20
   6   2   8   15.50    2.30
   6   2   8   18.30    2.10
   6  -2  -8   22.50    2.70
   6  -2  -8   22.70    2.70
  -6  -2   8   17.10    2.50
  -6   2  -8   21.90    2.60
   6   2   8   17.60    2.50
  -6  -2   8   22.20    2.90
  -6   3   8   33.30    2.50
   6   3  -8   39.10    3.10
  -6  -3  -8   41.40    3.60
   6   3  -8   37.10    2.90
  -6   3  -8   40.10    2.90
  -6  -3   8   39.00    3.80
  -6  -3   8   34.20    3.40
   6   3   8   34.60    2.50
   6  -3  -8   37.50    3.60
   6  -3  -8   39.70    2.90
   6   3   8   37.70    2.90
   6   3   8   29.70    3.40
  -6   4   8   10.00    1.60
  -6  -4  -8   10.70    1.70
   6   4  -8   10.90    1.80
   6   4  -8    8.10    1.60
   6   4  -8   11.30    1.60
   6   4   8    6.00    1.50
  -6  -4   8    8.00    2.10
  -6  -4   8    8.80    1.80
   6   4   8    8.00    1.80
   6   4   8   10.50    1.60
   6   4   8    7.90    1.90
  -6   4  -8   11.20    1.70
   6   5  -8    1.70    0.80
   6   5  -8    1.30    0.90
   6   5  -8   -0.10    0.60
   6   5   8    4.80    1.10
  -6   5  -8    0.90    0.90
  -6  -5   8    3.70    1.40
  -6   6   8    1.40    0.80
  -6  -6  -8   -0.90    0.90
   6   6  -8   -0.40    0.70
   6   6   8   -0.50    0.60
  -6   6  -8    0.00    0.50
  -6  -6   8    0.40    0.70
  -6   0   9  228.98    9.30
   6   0  -9  252.17    9.10
   6   0  -9  247.68    8.90
   6   0   9  265.37    9.10
  -6   0  -9  247.68    9.10
  -6   0  -9  247.18    9.00
   6   0   9  232.38    8.80
  -6   0  -9  250.67    9.00
  -6   1   9   19.10    2.40
  -6  -1  -9   23.70    2.70
   6  -1   9   22.30    2.40
   6   1  -9   18.70    2.20
   6   1  -9   18.30    2.30
  -6  -1  -9   22.50    2.50
  -6   1  -9   25.00    2.50
  -6   1  -9   20.20    2.30
   6   1   9   22.30    2.50
   6  -1  -9   24.20    2.60
  -6   1  -9   19.60    2.40
   6   1   9   16.70    2.20
  -6  -1   9   22.80    3.70
   6  -1  -9   22.10    2.30
   6   2  -9   65.89    3.80
  -6  -2  -9   65.09    3.70
  -6  -2  -9   61.99    3.90
  -6   2   9   64.89    3.30
   6   2  -9   61.49    3.60
  -6  -2   9   60.99    3.80
   6   2   9   55.39    3.30
  -6   2  -9   58.29    3.50
  -6  -2   9   59.09    3.90
   6  -2  -9   68.29    3.60
   6   2   9   72.39    3.80
   6  -2  -9   63.49    3.60
   6   3  -9    2.50    1.20
  -6  -3  -9    4.60    1.40
   6   3  -9    4.80    1.30
  -6   3   9    4.50    1.20
  -6  -3  -9    4.20    1.20
  -6   3  -9    4.80    1.50
   6   3   9    4.20    1.70
   6  -3  -9    4.10    1.10
   6   3   9    2.30    1.10
  -6  -3   9    3.10    1.10
   6   4  -9   39.20    2.60
   6   4  -9   42.40    2.50
  -6   4   9   37.30    2.70
  -6  -4  -9   39.40    4.00
  -6   4  -9   45.20    2.50
  -6  -4   9   43.10    2.70
   6   4   9   40.80    2.80
   6   4   9   40.20    2.40
   6   5  -9    8.00    1.00
  -6  -5  -9    6.90    1.70
   6   5  -9    6.70    1.00
  -6   5   9    7.30    1.50
   6   5   9    8.90    1.70
  -6   5  -9    7.50    1.10
   6   5   9    8.70    1.10
  -6  -5   9    6.80    1.20
  -6   0 -10   13.80    1.60
   6   0 -10   15.70    1.90
  -6   0 -10   11.00    1.50
  -6   0 -10   15.50    1.70
   6   0  10   17.30    2.40
   6   0 -10   15.40    1.80
   6   1 -10   23.00    2.20
   6  -1  10   21.40    1.90
  -6  -1 -10   23.70    2.20
   6   1 -10   28.40    2.10
  -6  -1 -10   27.60    2.00
  -6  -1 -10   24.80    2.20
   6  -1 -10   23.60    2.20
  -6   1 -10   31.70    2.60
   6   1  10   23.50    1.90
   6  -1 -10   23.20    2.10
   6   2 -10    3.40    1.00
  -6  -2 -10    2.80    1.00
   6   2 -10    1.90    0.90
  -6  -2 -10    3.80    1.00
   6  -2 -10    3.90    1.00
   6   2  10    3.10    0.90
   6  -2 -10    3.50    1.00
  -6   2 -10    3.00    0.90
  -6   3  10    2.70    0.70
   6   3 -10    1.70    1.20
  -6  -3 -10   -0.70    1.10
  -6   3 -10    0.60    1.00
   7   0   0    3.40    3.20
   7   0   0    0.20    0.80
   7   0   0    0.80    0.30
  -7   0   0    0.10    0.40
  -7   1   0 1871.11   54.29
   7   1   0 1974.50   54.49
  -7   2   0 1644.24   47.90
   7   2   0 1705.73   48.10
   7   3   0  159.38    6.40
   7  -3   0  156.88    6.10
   7  -3   0  149.88    5.00
  -7  -3   0  148.19    5.00
   7   3   0  149.19    5.20
   7   4   0   11.00    1.90
   7   4   0   15.50    1.80
  -7   4   0   20.20    2.40
  -7  -4   0   15.60    1.30
  -7   4   0   14.30    1.80
   7  -4   0   15.50    1.30
   7   4   0   23.50    1.80
   7   4   0   15.00    1.70
   7  -4   0   14.60    2.10
  -7   4   0   24.40    4.00
   7   5   0  850.81   26.70
   7  -5   0  867.81   23.80
  -7   5   0  874.01   25.50
   7  -5   0  874.81   26.30
   7   5   0  837.72   25.00
  -7   5   0  858.31   25.40
   7   5   0  872.91   24.70
   7   5   0  846.92   24.70
   7   5   0  851.21   25.30
   7   5   0  879.71   24.70
   7   5   0  888.11   24.80
  -7   5   0  863.61   24.80
  -7  -5   0  891.41   24.00
  -7   5   0  855.61   25.20
   7   5   0  856.21   25.00
   7   6   0   45.90    3.20
  -7  -6   0   37.10    2.50
   7   6   0   43.40    3.60
   7   6   0   41.50    3.30
   7   6   0   46.40    4.20
   7   6   0   43.30    3.10
   7  -6   0   45.80    4.30
   7   6   0   36.50    3.20
   7   6   0   38.20    3.00
  -7   6   0   42.30    4.00
  -7   6   0   41.60    3.90
   7  -6   0   43.20    2.40
  -7   6   0   35.20    3.30
   7   7   0   19.60    2.70
  -7   7   0   15.80    2.30
   7   7   0   14.40    2.90
   7   7   0   18.50    2.30
   7   7   0   19.20    2.50
   7   7   0   18.40    2.40
   7   7   0   14.50    2.20
  -7   7   0   16.80    2.70
  -7   7   0   19.80    2.40
   7  -7   0   15.90    2.90
   7   7   0   18.30    2.30
  -7  -7   0   19.70    2.60
  -7  -7   0   19.30    2.10
   7   8   0  225.88    8.60
   7   8   0  222.58    8.40
  -7   8   0  214.18    9.30
  -7  -8   0  191.38    8.30
   7   8   0  218.28    8.30
  -7   8   0  220.78    8.50
   7   8   0  224.98    8.20
   7   8   0  223.38    8.00
  -7   8   0  219.58    8.80
   7   8   0  202.88    9.90
   7   8   0  227.98    8.90
   7   9   0   37.30    2.60
  -7   9   0   38.40    2.50
  -7   9   0   42.00    2.90
   7   9   0   43.60    2.80
   7   9   0   39.80    2.60
   7   9   0   43.00    4.20
  -7   0   1    0.30    0.40
  -7   0   1    0.80    0.40
   7   0   1    0.50    0.20
   7   0  -1    0.80    0.50
  -7   0  -1    1.30    3.80
   7   0  -1    2.60    3.80
  -7   0  -1    0.70    0.40
  -7   0  -1    0.70    1.20
   7   0  -1    0.80    1.00
   7   0   1    0.00    0.50
   7   1  -1  121.69    5.80
  -7  -1  -1  122.99    6.20
  -7  -1  -1  131.59    4.20
   7  -1   1  124.59    4.70
   7   1  -1  134.89    4.90
   7   1  -1  123.89    7.70
  -7  -1   1  119.99    4.10
   7  -1  -1  134.09    4.70
   7   1   1  113.19    4.40
  -7   1  -1  116.29    8.10
  -7   1  -1  121.99    6.10
   7   1   1  122.69    4.80
   7   2  -1  755.82   24.90
   7   2  -1  791.92   22.20
   7  -2   1  642.44   18.30
   7   2  -1  777.22   23.20
   7  -2  -1  770.92   21.60
  -7   2  -1  755.02   25.60
  -7   2  -1  766.02   23.60
  -7  -2   1  595.54   17.60
   7   2   1  638.14   18.40
   7   2   1  626.34   17.20
   7   3  -1   21.80    2.50
   7   3  -1   26.80    1.80
   7  -3   1   19.20    1.40
   7   3  -1   25.20    2.90
   7   3  -1   23.60    1.80
   7  -3   1   14.90    2.00
  -7  -3  -1   27.80    1.50
  -7   3   1   22.50    2.20
   7   3  -1   30.60    4.20
   7   3  -1   26.20    2.20
  -7   3   1   20.30    3.20
  -7   3  -1   28.30    3.40
   7   3   1   21.70    1.50
   7  -3  -1   18.50    1.80
  -7  -3   1   17.70    1.40
   7   3   1   17.90    2.10
  -7   3  -1   32.60    5.00
  -7   3  -1   23.00    2.20
   7   3   1   21.10    1.90
   7   4  -1  423.56   14.70
   7  -4   1  374.66   11.00
   7  -4   1  373.66   12.70
   7   4  -1  436.16   13.90
  -7   4   1  367.06   12.50
   7   4  -1  475.75   16.10
   7   4  -1  453.95   13.40
  -7  -4  -1  450.75   12.70
   7   4  -1  454.05   15.40
   7   4  -1  434.96   16.70
  -7   4   1  353.36   11.30
   7   4  -1  463.65   15.00
  -7   4   1  344.67   12.40
   7   4  -1  444.56   13.30
  -7   4  -1  431.96   15.20
  -7   4  -1  408.46   14.00
   7   4   1  385.76   12.90
   7   4   1  372.36   11.20
  -7  -4   1  363.36   11.10
  -7   4  -1  433.86   13.60
   7   4   1  363.86   12.20
  -7   4  -1  415.26   17.30
   7   4   1  385.26   11.60
   7   4   1  393.26   11.50
   7  -4  -1  454.05   14.20
   7   4   1  350.86   11.90
   7   5  -1  251.77    9.30
   7   5  -1  245.68    8.80
   7  -5   1  250.37   10.10
  -7  -5  -1  259.97    8.00
   7   5  -1  262.67    9.20
  -7   5   1  253.77    9.20
  -7   5   1  238.98    8.90
   7   5  -1  252.77    8.80
   7   5  -1  256.27    8.80
  -7   5   1  250.77    9.20
   7   5  -1  244.18   10.40
   7   5  -1  268.17    8.90
   7  -5   1  248.48    8.20
  -7   5  -1  254.07    9.50
   7   5   1  256.67    8.90
  -7   5  -1  245.58    9.00
   7   5   1  243.98    9.20
  -7   5  -1  257.97    9.10
  -7   5  -1  245.78    9.40
  -7   5  -1  240.88    9.20
   7   5   1  242.38    9.00
   7   5   1  253.17    8.50
   7   5   1  247.38    8.90
   7   5   1  261.67    8.80
  -7   5  -1  251.57   10.80
   7  -5  -1  248.68    9.60
  -7  -5   1  250.57    8.40
  -7   5  -1  250.77    9.40
   7   5   1  256.37   10.30
  -7  -5   1  250.67    9.00
   7   6  -1  236.58    8.60
   7   6  -1  220.78    8.80
   7   6  -1  236.28    8.80
   7   6  -1  243.98    9.20
  -7  -6  -1  237.68    7.70
   7   6  -1  229.98    8.50
  -7   6   1  223.18    8.80
   7  -6   1  209.98    9.80
   7  -6   1  229.68    7.80
  -7   6   1  213.58    8.50
   7   6  -1  250.27    8.70
   7   6  -1  219.38   10.40
  -7   6   1  229.68    9.00
  -7   6  -1  226.38    9.10
  -7   6  -1  243.38    9.40
   7  -6  -1  220.58   10.00
  -7   6  -1  240.28    8.90
  -7  -6   1  228.98    8.80
   7   6   1  223.98   10.10
  -7  -6   1  232.78    8.20
   7   6   1  233.38    9.00
   7   6   1  227.28    8.70
  -7   6  -1  236.98    9.50
   7   6   1  217.58    8.60
   7   6   1  232.58    8.40
   7   6   1  233.18    8.30
   7   6   1  220.58    8.50
  -7   7   1   98.19    5.00
   7   7  -1   93.89    5.00
   7   7  -1  104.09    6.70
   7   7  -1  104.49    5.00
   7   7  -1   99.39    5.10
   7  -7   1   86.29    4.10
  -7  -7  -1  103.79    4.30
   7   7  -1  104.99    5.50
   7  -7   1   86.19    6.00
  -7   7   1   97.19    5.30
  -7   7   1   91.79    4.80
   7   7  -1  102.99    5.10
   7   7  -1  106.29    5.10
   7   7   1   97.79    4.70
   7   7   1   90.39    4.90
  -7   7  -1  100.59    5.20
  -7   7  -1  105.59    5.40
   7   7   1   91.09    6.00
  -7  -7   1   90.09    4.50
   7   7   1   87.49    4.90
  -7  -7   1   79.29    4.80
  -7   7  -1  104.19    5.80
  -7   7  -1  102.89    5.50
   7   7   1   92.09    4.90
   7   7   1   81.99    4.70
   7  -8   1   31.50    4.00
   7   8  -1   18.90    2.20
   7   8  -1   22.30    2.40
   7   8  -1   19.60    2.40
   7   8  -1   27.70    2.80
   7   8  -1   23.80    2.70
  -7  -8  -1   20.20    2.60
  -7   8   1   28.00    3.10
   7   8  -1   16.70    3.10
   7   8  -1   19.80    2.50
  -7   8   1   31.80    2.90
   7   8   1   33.20    3.10
   7   8   1   32.40    3.20
   7   8   1   28.70    2.90
  -7   8  -1   25.00    2.70
  -7   8  -1   25.70    2.70
  -7   8  -1   19.10    2.50
  -7   8  -1   21.40    2.90
   7   8   1   30.70    2.80
   7   8   1   35.10    3.20
  -7  -8   1   27.70    3.10
   7   9  -1   10.20    1.60
   7   9  -1   14.70    1.60
  -7   9   1   14.30    1.90
   7   9  -1   11.90    1.70
   7   9   1   11.90    1.60
  -7   9  -1   12.80    1.60
  -7   9  -1   12.30    1.70
   7   9   1   13.10    1.60
   7   9   1   12.90    1.60
  -7   9  -1   11.90    1.90
   7   0   2    0.30    0.30
  -7   0  -2    1.10    1.30
   7   0  -2    1.50    1.10
  -7   0  -2   -0.30    5.70
  -7   0   2    0.50    0.60
   7   0  -2    0.30    0.50
   7   0   2    0.00    0.50
  -7   0  -2    0.20    0.40
   7   0  -2   -3.20    4.50
   7   1  -2  259.37    8.40
   7  -1   2  265.77    7.60
   7   1  -2  252.77    9.90
  -7  -1  -2  267.57    7.70
   7  -1   2  281.17    9.10
  -7   1   2  272.07    8.00
   7   1  -2  257.37   12.10
  -7   1  -2  235.68   10.40
   7   1   2  281.57    7.90
   7  -1  -2  262.17    8.00
  -7  -1   2  267.87    8.40
  -7   1  -2  264.17   13.40
  -7  -1   2  277.77    8.50
   7   1   2  268.57    8.90
   7   2  -2 1883.91   52.69
   7   2  -2 1738.83   47.70
  -7   2  -2 1791.52   53.99
   7   2   2 1673.73   44.90
   7  -2  -2 1735.83   47.50
   7  -3   2  664.53   22.30
   7   3  -2  596.54   17.20
  -7   3   2  666.63   19.50
   7   3  -2  581.54   21.50
   7   3  -2  601.34   17.00
  -7   3   2  667.23   21.00
   7   3  -2  582.24   19.30
   7   3  -2  622.14   18.40
  -7  -3  -2  606.14   16.40
   7  -3   2  644.74   18.40
   7   3   2  655.03   18.80
   7   3   2  673.93   19.70
  -7   3  -2  567.14   20.20
  -7   3  -2  570.74   17.30
   7   3   2  645.24   18.50
   7   3   2  627.64   18.80
  -7   3  -2  588.44   23.10
  -7  -3   2  655.13   18.70
  -7  -3   2  618.34   20.90
  -7   4   2  147.39    6.40
   7   4  -2  155.08    6.30
   7   4  -2  165.28    7.80
   7  -4   2  148.59    6.80
   7   4  -2  142.89    7.00
   7   4  -2  158.08    5.90
  -7   4   2  149.88    6.10
   7   4  -2  153.48    7.40
   7   4  -2  161.88   10.00
   7  -4   2  143.49    5.50
   7   4  -2  148.99    7.60
   7   4  -2  164.98    6.50
  -7   4   2  154.28    7.00
  -7  -4  -2  164.58    5.30
  -7   4   2  149.79    4.80
   7   4  -2  154.28    6.40
  -7   4   2  157.98    5.70
  -7   4   2  152.38    4.90
  -7  -4   2  148.99    6.10
  -7   4  -2  175.18    7.60
   7   4   2  143.39    5.60
  -7   4  -2  154.18    7.20
  -7   4  -2  157.58    7.40
  -7   4  -2  148.69    8.20
   7   4   2  146.09    5.40
  -7   4  -2  152.58    6.70
   7   4   2  146.49    6.40
   7   4   2  141.39    6.10
   7   4   2  145.89    6.70
  -7  -4   2  152.28    5.80
   7   4   2  145.69    6.20
   7   4   2  138.29    6.30
  -7   4  -2  155.58   11.20
   7   5  -2  142.59    6.30
   7  -5   2  153.28    7.60
   7   5  -2  146.09    7.50
  -7   5   2  171.38    6.80
  -7  -5  -2  141.89    5.10
   7  -5   2  167.08    6.10
   7   5  -2  139.39    5.80
   7   5  -2  147.99    5.90
  -7   5   2  163.58    6.60
   7   5  -2  150.48    5.90
   7   5  -2  138.69    7.00
   7   5  -2  133.59    6.20
   7   5  -2  136.99    6.20
   7   5  -2  141.69    5.80
  -7  -5   2  160.68    6.40
   7   5   2  159.78    6.70
  -7   5  -2  135.89    6.50
  -7   5  -2  148.29    6.60
   7   5   2  149.59    6.70
  -7  -5   2  150.88    6.60
   7   5   2  158.18    6.70
   7   5   2  162.38    6.10
  -7   5  -2  142.19    7.40
   7   5   2  160.88    6.70
   7   5   2  159.18    6.20
  -7   5  -2  149.69    6.80
  -7   5  -2  154.38    6.40
   7   5   2  156.18    7.50
   7  -6   2   69.59    5.20
   7   6  -2   63.19    4.10
   7   6  -2   71.99    4.20
  -7   6   2   66.59    4.20
  -7   6   2   67.69    4.00
   7   6  -2   67.69    5.20
   7   6  -2   65.99    3.80
  -7  -6  -2   66.79    3.10
   7   6  -2   65.39    4.10
   7   6  -2   67.59    3.90
   7  -6   2   66.29    3.60
  -7   6  -2   82.49    8.00
  -7   6  -2   70.69    4.40
   7   6   2   62.89    4.00
   7   6   2   62.99    4.80
  -7   6  -2   69.49    4.70
   7   6   2   68.79    5.10
  -7   6  -2   60.09    4.20
   7   6   2   65.89    4.10
  -7  -6   2   66.29    4.20
   7   6   2   70.19    3.80
  -7  -6   2   66.69    3.90
   7   6   2   72.49    3.80
   7   6   2   65.29    4.10
   7   7  -2    6.40    1.50
  -7   7   2    4.30    1.40
   7   7  -2    6.30    2.10
  -7   7   2    5.80    1.70
  -7  -7  -2    6.80    1.10
   7   7  -2    7.40    1.70
   7   7  -2    6.00    1.60
   7  -7   2    4.60    1.80
   7  -7   2    5.20    1.30
   7   7  -2    5.60    1.40
   7   7  -2    4.80    1.40
   7   7  -2    5.20    1.40
   7   7   2    3.20    1.30
   7   7   2    4.40    1.20
   7   7   2    3.50    1.40
  -7  -7   2    4.00    1.30
   7   7   2    5.90    1.60
  -7  -7   2    3.30    1.30
   7   7   2    2.90    1.20
  -7   7  -2    4.40    1.50
  -7   7  -2    5.00    1.80
   7   7   2    6.00    1.50
  -7   7  -2    6.60    1.60
  -7   7  -2    7.60    1.80
   7   8  -2  102.19    6.60
  -7   8   2  115.09    5.40
   7   8  -2  115.99    5.00
  -7  -8  -2  110.69    6.40
   7   8  -2  116.99    5.60
   7   8  -2  110.49    5.30
   7   8  -2  114.49    5.10
   7   8  -2  112.89    5.20
   7   8  -2  113.99    5.20
   7  -8   2  106.19    6.70
  -7   8  -2  120.79    5.70
   7   8   2  117.19    5.30
   7   8   2  119.19    5.30
  -7   8  -2  113.09    5.30
   7   8   2  115.19    5.60
   7   8   2  112.89    5.40
  -7   8  -2  120.39    6.10
  -7   8  -2  115.09    5.50
   7   9  -2   39.60    2.40
   7   9  -2   41.20    2.70
   7   9  -2   36.20    2.40
   7   9  -2   36.60    2.50
  -7   9  -2   39.40    2.90
  -7   9  -2   37.80    2.60
   7   9   2   31.90    2.20
   7   9   2   33.30    2.20
  -7   9  -2   38.50    2.50
  -7   9  -2   35.90    2.40
   7   0   3    0.30    0.40
   7   0   3    0.00    0.50
  -7   0   3    0.00    0.40
  -7   0  -3   -0.40    1.90
  -7   0  -3   -0.40    0.30
   7  -1   3   84.59    3.60
   7  -1   3   88.69    4.10
   7  -1   3   89.49    3.10
  -7  -1  -3   84.69    3.30
   7   1  -3   93.19    9.20
  -7   1   3   87.29    3.50
   7   1  -3   84.69    5.40
   7   1  -3   81.09    3.70
  -7   1  -3   83.59    6.20
  -7  -1   3   87.09    3.80
   7   1   3   80.79    3.80
   7   1   3   81.69    3.90
   7   1   3   84.99    3.20
  -7   1  -3   80.19    3.90
  -7  -1   3   82.09    3.70
   7   2  -3 1975.20   58.29
   7   2  -3 1988.90   55.29
  -7  -2  -3 1878.81   51.79
  -7   2   3 1704.53   45.50
  -7   2  -3 1976.30   56.99
  -7  -2   3 1774.92   46.40
   7   2   3 1668.83   46.40
  -7   2  -3 1908.21   52.19
   7   3  -3   86.19    8.40
  -7   3   3   74.19    4.10
   7   3  -3   97.69    4.10
   7   3  -3  104.49    5.20
   7   3  -3   83.29    5.80
   7   3  -3  103.29    4.40
   7  -3   3   88.19    4.70
  -7  -3  -3   99.49    3.70
   7   3  -3   98.99    4.90
   7  -3   3   89.89    3.90
  -7   3  -3   87.89    5.30
   7   3   3   90.99    5.10
  -7   3  -3   93.89   10.50
   7   3   3   87.19    4.40
  -7  -3   3   72.29    4.00
   7   3   3   87.29    4.20
   7   3   3   79.79    3.50
  -7   3  -3   97.49    7.00
  -7  -3   3   92.19    4.20
  -7   3  -3   93.39    4.40
   7   4  -3  612.64   19.20
   7   4  -3  622.44   24.40
   7   4  -3  665.43   18.80
   7   4  -3  669.53   19.50
   7   4  -3  632.84   18.90
  -7   4   3  544.75   16.70
  -7   4   3  544.25   16.90
   7   4  -3  661.13   19.80
   7   4  -3  651.93   19.00
   7   4  -3  648.44   20.70
   7   4  -3  645.14   22.20
   7  -4   3  585.44   18.50
   7   4  -3  655.33   18.80
  -7  -4  -3  644.34   17.90
   7   4   3  545.25   17.40
  -7   4  -3  667.03   20.00
  -7  -4   3  522.15   17.30
  -7   4  -3  610.54   19.70
   7   4   3  562.14   16.40
  -7   4  -3  627.04   19.50
  -7   4  -3  644.94   19.30
  -7   4  -3  608.14   24.20
  -7   4  -3  604.34   26.60
  -7  -4   3  604.54   18.60
   7   4   3  560.04   17.30
   7   4   3  574.14   17.40
   7   4   3  573.44   17.90
   7   5  -3    6.10    1.90
   7  -5   3    4.10    1.60
  -7  -5  -3    6.10    1.00
   7   5  -3   -2.50    4.50
   7   5  -3    5.50    1.70
   7  -5   3    6.50    1.40
   7   5  -3    6.60    2.10
   7   5  -3    4.60    1.20
   7   5  -3    4.20    1.20
   7   5  -3    8.10    1.60
  -7   5   3    6.60    1.50
   7   5  -3    3.50    1.30
  -7   5   3    6.70    1.50
   7   5  -3    4.80    1.20
   7   5  -3    7.70    1.60
   7   5   3    5.40    1.50
  -7   5  -3    3.10    1.30
  -7   5  -3    7.90    1.90
  -7  -5   3    4.60    1.40
  -7   5  -3    6.70    1.40
  -7   5  -3    1.20    5.30
   7   5   3    6.20    1.50
  -7  -5   3    3.10    1.20
   7   5   3    4.60    1.10
   7   5   3    7.20    1.70
  -7   5  -3    7.40    1.60
  -7   5  -3    5.70    1.70
  -7   5  -3    6.80    2.30
   7  -6   3   61.49    5.00
   7   6  -3   65.59    4.10
   7   6  -3   60.39    3.70
   7   6  -3   68.79    3.80
   7   6  -3   56.09    3.50
   7  -6   3   61.89    3.70
   7   6  -3   66.49    8.20
   7   6  -3   69.79    5.30
   7   6  -3   67.79    4.20
  -7   6   3   61.69    3.90
  -7   6   3   61.29    3.90
   7   6  -3   52.79    3.60
  -7  -6  -3   59.09    3.10
   7   6  -3   58.79    4.20
   7   6   3   61.49    4.20
   7   6   3   55.59    4.10
  -7  -6   3   59.29    4.00
  -7   6  -3   62.09    4.20
  -7  -6   3   56.99    4.10
  -7   6  -3   61.59    4.00
  -7   6  -3   76.89    5.00
   7   6   3   59.39    3.50
   7   6   3   61.09    3.90
  -7   6  -3   64.69    4.30
  -7   6  -3   64.19    7.60
   7   7  -3  113.19    5.60
  -7   7   3   94.89    4.80
   7   7  -3   98.59    5.30
   7   7  -3  104.59    6.80
   7   7  -3  104.39    5.10
   7  -7   3   91.79    6.20
   7   7  -3  105.19    5.20
   7   7  -3  100.19    5.30
  -7   7   3   82.19    4.70
   7   7  -3  107.79    5.10
   7   7  -3  107.19    4.90
   7   7   3   82.59    4.90
  -7  -7   3   87.29    5.20
   7   7   3   89.59    5.20
  -7   7  -3  112.89    5.50
  -7   7  -3  105.99    6.10
   7   7   3   97.89    4.90
   7   7   3   92.89    4.50
  -7   7  -3  105.59    5.60
  -7   7  -3  106.19    5.60
   7   8  -3   17.70    2.00
   7   8  -3   20.60    2.30
   7   8  -3   19.10    2.20
   7   8  -3   21.10    2.20
   7   8  -3   20.80    2.30
   7   8  -3   16.60    3.20
   7  -8   3   14.70    2.80
   7   8  -3   20.60    2.50
   7   8   3   16.50    2.20
  -7   8  -3   23.20    2.60
   7   8   3   15.60    2.30
  -7   8  -3   20.00    2.70
   7   8   3   15.10    1.90
  -7   8  -3   21.30    2.50
  -7   8  -3   19.90    2.50
   7   9  -3    3.90    0.90
   7   9  -3    3.10    0.90
   7   9  -3    4.30    1.00
   7   9  -3    3.70    0.90
  -7   9  -3    1.20    0.70
  -7   9  -3    4.20    1.00
  -7   9  -3    1.30    0.80
  -7   9  -3    2.20    1.00
   7   0   4    1.10    0.90
   7   0   4   -0.20    0.60
   7   0  -4    0.40    0.60
  -7   0   4    1.10    0.70
   7   0   4    0.40    0.40
  -7   0  -4    1.80    1.40
  -7   0  -4    0.00    0.50
   7  -1   4   80.09    4.20
  -7  -1  -4   71.59    3.20
   7   1  -4   69.79    3.40
   7  -1   4   83.29    3.30
  -7   1   4   82.89    3.70
   7   1   4   82.29    4.10
   7   1   4   88.59    4.50
  -7  -1   4   84.49    4.00
  -7   1  -4   74.59    6.90
   7   1   4   83.49    4.10
  -7   1  -4   64.09   10.60
  -7   1  -4   75.99    3.60
   7  -1  -4   66.69    3.30
   7   2  -4   54.49    4.90
  -7   2   4   55.39    4.30
  -7  -2  -4   51.79    2.60
  -7   2   4   61.89    3.00
   7   2  -4   49.60    3.20
   7   2  -4   48.00    7.40
   7   2  -4   49.20    2.90
   7   2  -4   50.49    2.90
   7  -2   4   63.29    3.30
   7  -2   4   58.49    3.70
   7  -2   4   66.89    5.00
   7   2   4   54.59    3.50
  -7   2  -4   47.80    3.00
  -7   2  -4   45.90    5.90
  -7   2  -4   50.59    3.10
   7   2   4   62.89    4.30
  -7  -2   4   63.99    3.60
  -7   2  -4   32.40    8.30
   7   2   4   56.19    3.50
   7   2   4   63.69    2.90
   7  -3   4  391.66   13.30
   7   3  -4  353.46   18.00
   7   3  -4  340.97   12.10
  -7  -3  -4  363.06   11.50
  -7   3   4  353.36   11.60
   7  -3   4  378.66   12.00
   7   3  -4  350.16   14.50
   7   3  -4  333.87   11.10
   7   3  -4  333.37   10.70
   7   3  -4  333.57   11.70
   7   3  -4  338.37   11.10
   7   3   4  389.06   12.70
   7   3   4  356.36   12.50
  -7   3  -4  328.97   15.70
  -7   3  -4  328.47   11.10
  -7  -3   4  383.86   12.60
   7   3   4  396.76   13.20
  -7   3  -4  335.87   11.80
  -7   3  -4  338.87   21.20
   7   3   4  369.46   12.40
  -7  -3   4  344.97   12.40
   7   3   4  374.66   11.40
  -7   3  -4  333.67   11.30
   7  -4   4  148.59    6.60
   7   4  -4  141.69    6.20
   7  -4   4  141.29    6.00
   7   4  -4  151.08    6.20
   7   4  -4  141.49    8.50
   7   4  -4  147.49    5.90
  -7   4   4  142.49    5.90
   7   4  -4  141.89    6.30
   7   4  -4  158.08    6.40
   7   4  -4  154.98    6.90
  -7   4   4  141.99    6.00
   7   4  -4  150.18    7.40
   7   4  -4  143.59    5.80
   7  -4   4  140.29    7.10
  -7  -4  -4  151.38    5.50
  -7   4  -4  155.28    6.10
  -7   4  -4  184.38   24.70
   7   4   4  140.79    6.50
  -7   4  -4  146.59    6.40
   7   4   4  138.69    6.30
  -7   4  -4  139.59    9.60
  -7   4  -4  155.78    6.70
  -7   4  -4  145.29    7.00
  -7  -4   4  148.59    6.60
  -7  -4   4  155.58    6.80
   7   4   4  136.99    6.50
  -7   4  -4  157.38    7.00
   7   4   4  146.59    5.60
   7   5  -4  123.89    5.60
   7  -5   4  119.99    6.70
   7   5  -4  131.39   12.30
   7   5  -4  127.29    7.90
  -7  -5  -4  122.89    4.90
   7   5  -4  124.59    7.10
   7   5  -4  126.59    6.00
   7   5  -4  128.59    6.40
   7   5  -4  121.69    5.90
   7  -5   4  112.99    5.40
  -7   5   4   98.89    5.00
   7   5  -4  120.89    5.80
   7   5  -4  120.89    5.40
   7   5  -4  131.99    5.60
  -7   5   4  113.09    5.10
  -7  -5   4  108.19    5.80
   7   5   4  112.69    5.60
  -7   5  -4  113.79    8.30
  -7   5  -4  120.39    6.30
   7   5   4  107.89    5.80
   7   5   4  104.39    4.80
  -7   5  -4  131.19    6.20
   7   5   4  113.49    6.10
  -7  -5   4   96.69    5.60
  -7   5  -4  129.09    6.30
  -7   5  -4  124.89    6.60
  -7   5  -4  118.79   13.80
  -7   5  -4  125.19    5.40
   7   6  -4  178.58    7.20
  -7   6   4  176.68    7.30
   7   6  -4  188.18    7.70
   7  -6   4  186.68    9.10
   7   6  -4  181.98    7.10
   7   6  -4  183.78    8.90
   7  -6   4  160.38    7.20
   7   6  -4  197.28    7.90
   7   6  -4  178.98    9.20
  -7  -6  -4  175.28    6.50
   7   6  -4  151.58   18.20
   7   6  -4  185.58    7.30
   7   6  -4  178.98    7.90
   7   6  -4  177.68    7.20
  -7   6  -4  176.08    7.80
   7   6   4  169.48    7.40
  -7   6  -4  183.58    7.70
   7   6   4  177.18    7.90
  -7  -6   4  177.38    8.00
   7   6   4  171.78    7.80
  -7   6  -4  191.28    8.60
  -7  -6   4  174.68    7.90
  -7   6  -4  188.08    8.10
   7   6   4  172.38    6.80
  -7   6  -4  184.48    7.00
  -7   6  -4  178.38    8.70
   7   7  -4   25.10    2.60
   7   7  -4   26.70    4.10
   7   7  -4   25.80    3.80
  -7   7   4   27.80    2.80
   7  -7   4   20.10    3.30
   7   7  -4   24.80    2.80
   7   7  -4   32.30    2.80
   7   7  -4   22.60    2.50
   7   7  -4   21.60    3.70
   7   7   4   27.20    3.40
  -7   7  -4   23.90    2.30
  -7  -7   4   27.10    3.10
  -7   7  -4   26.80    3.00
  -7   7  -4   27.40    3.40
  -7   7  -4   23.40    2.80
   7   7   4   27.60    3.10
   7   7   4   25.10    2.80
   7   7   4   23.80    2.40
  -7   7  -4   24.90    2.80
   7   8  -4   21.10    2.00
  -7   8   4   24.30    2.30
   7   8  -4   16.60    2.40
   7   8  -4   18.80    2.30
   7   8  -4   21.60    2.30
   7   8  -4   17.20    2.20
  -7   8  -4   19.70    2.90
   7   8   4   23.80    2.50
  -7  -8   4   18.20    2.70
   7   8   4   18.90    2.30
  -7   8  -4   26.50    2.70
  -7   8  -4   20.70    3.30
   7   8   4   20.80    2.10
   7   9  -4   28.50    2.10
   7   9  -4   29.00    2.00
   7   9  -4   30.40    1.90
   7   9  -4   26.30    2.50
  -7   9  -4   32.00    2.10
  -7   9  -4   29.50    1.90
  -7   9  -4   27.50    1.90
  -7   0   5    0.00    0.60
  -7   0   5    0.30    1.20
   7   0   5    0.10    1.00
   7   0   5   -0.60    0.80
   7   0   5    0.40    0.50
   7   0   5   -0.90    0.80
   7   0  -5   -0.60    0.80
   7   1  -5   83.09    4.00
  -7   1   5   70.09    4.20
   7  -1   5   69.29    4.00
  -7  -1  -5   77.59    3.60
  -7   1   5   72.19    3.80
   7  -1   5   74.59    3.40
   7  -1   5   81.99    4.50
   7   1  -5   77.69    3.90
   7  -1  -5   75.59    4.30
  -7   1  -5   80.89    4.30
  -7  -1   5   72.09    4.00
  -7  -1   5   76.49    4.30
   7   1   5   68.09    4.30
   7   1   5   77.89    4.20
   7   1   5   73.29    4.30
   7   1   5   71.69    3.40
   7  -1  -5   78.09    4.30
  -7   2   5  737.73   21.90
   7  -2   5  736.13   22.60
  -7   2   5  706.43   21.20
   7   2  -5  810.72   23.20
   7  -2   5  728.93   22.50
   7   2  -5  802.22   23.10
  -7   2   5  748.93   21.40
  -7  -2  -5  793.82   22.70
   7   2   5  768.92   22.50
   7  -2  -5  794.72   23.20
   7   2   5  718.73   22.20
   7   2   5  750.02   22.40
  -7   2  -5  786.92   30.30
   7   2   5  729.93   22.20
  -7   2  -5  805.92   24.00
  -7   2  -5  801.82   23.30
  -7   2  -5  836.32   23.70
  -7  -2   5  749.53   22.30
  -7   2  -5  762.22   36.80
   7   2   5  773.22   21.10
   7   3  -5  104.19    7.70
  -7   3   5   83.39    4.30
   7   3  -5   97.79    4.80
   7  -3   5   80.79    5.00
   7  -3   5   88.29    4.90
  -7   3   5   85.29    4.10
   7   3  -5  107.69   13.30
   7   3  -5   91.29    4.70
   7   3  -5   95.69    4.30
  -7  -3  -5  101.29    4.30
   7   3  -5  103.69    4.80
   7   3   5   86.59    4.90
   7   3   5   86.69    3.90
   7   3   5   80.49    4.40
  -7  -3   5   79.49    4.70
  -7   3  -5   99.49    4.80
  -7   3  -5  102.79    8.90
   7   3   5   75.39    4.70
  -7   3  -5   96.59    4.80
   7   3   5   83.69    4.70
  -7   3  -5  103.69   14.80
  -7   3  -5  100.99    5.30
   7  -4   5   82.69    5.40
   7  -4   5   80.59    4.80
   7   4  -5   99.29    5.00
   7   4  -5  104.09    7.80
  -7  -4  -5   94.59    4.30
   7   4  -5   97.89    5.00
   7   4  -5   98.89    4.90
   7   4  -5  130.49   14.50
   7   4  -5  103.59    4.60
  -7   4   5   84.89    4.30
   7   4   5   86.79    4.90
  -7   4  -5   91.49    5.30
   7   4   5   86.09    4.40
   7   4   5   85.19    5.10
  -7   4  -5  101.79    5.80
  -7  -4   5   82.19    5.00
  -7   4  -5  105.59    9.00
   7   4   5   85.19    4.10
   7   4   5   84.39    5.10
  -7   4  -5  110.69    5.00
  -7   4  -5   96.19    5.10
  -7   4  -5  100.39   15.80
   7   5  -5   10.00    9.20
   7   5  -5   17.00    2.30
   7   5  -5   15.90    2.10
   7   5  -5   13.30    2.70
   7   5  -5   14.80    2.00
  -7   5   5   13.40    2.00
   7   5  -5   13.50    2.00
   7   5  -5   13.80    2.10
   7   5  -5   18.50    3.90
  -7  -5  -5   14.20    1.80
   7  -5   5   11.70    2.60
   7   5  -5   14.10    2.10
  -7   5  -5   12.90    2.10
  -7   5  -5   16.60    2.80
   7   5   5   14.30    1.90
  -7  -5   5   15.10    2.60
  -7   5  -5   15.70    2.10
   7   5   5   11.00    2.10
  -7   5  -5   14.80    2.50
   7   5   5   15.70    2.50
  -7   5  -5    8.10    9.40
  -7   5  -5   19.00    2.50
   7   5   5   12.00    2.40
  -7   5  -5   15.50    3.70
   7   6  -5   44.90    3.00
   7   6  -5   38.40    3.30
   7   6  -5   44.30    3.00
   7   6  -5   41.60    3.20
   7  -6   5   42.30    4.60
   7   6  -5   45.90    3.10
   7   6  -5   34.10    4.30
   7   6  -5   53.89   10.80
   7   6  -5   40.80    3.60
  -7  -6  -5   39.00    2.80
  -7   6   5   39.30    3.00
   7   6  -5   46.00    6.90
   7   6   5   37.10    2.70
  -7   6  -5   35.40    3.50
   7   6   5   40.80    3.90
  -7   6  -5   55.59   10.50
   7   6   5   38.80    3.60
   7   6   5   39.40    4.10
  -7  -6   5   38.10    3.90
  -7   6  -5   33.20    3.50
  -7   6  -5   37.70    2.70
  -7   6  -5   39.10    3.60
  -7   6  -5   42.00    4.20
   7   7  -5   43.00    2.90
   7   7  -5   45.40    3.10
   7  -7   5   31.20    5.00
   7   7  -5   44.50    2.70
   7   7  -5   42.40    2.80
   7   7  -5   36.80    2.80
   7   7  -5   40.80    2.80
  -7   7   5   41.10    2.90
   7   7   5   38.60    2.80
  -7  -7   5   36.10    4.00
  -7   7  -5   45.40    4.10
   7   7   5   35.40    3.50
   7   7   5   39.20    2.80
  -7   7  -5   45.90    2.70
  -7   7  -5   48.00    3.30
  -7  -7   5   41.80    3.20
  -7   7  -5   40.90    3.40
  -7   7  -5   41.20    3.10
   7   7   5   42.30    3.20
  -7   8   5   74.39    3.50
   7   8  -5   77.59    3.90
   7   8  -5   73.09    3.60
   7   8  -5   78.99    3.60
   7   8  -5   77.49    3.50
   7   8  -5   79.99    3.60
   7   8   5   75.39    3.80
  -7   8  -5   80.09    3.90
  -7   8  -5   87.89    4.00
  -7   8  -5   79.59    3.80
   7   8   5   70.39    3.60
  -7   8  -5   70.09    4.00
  -7  -8   5   84.59    5.00
   7   0  -6    1.00    0.80
   7   0  -6    1.10    0.90
  -7   0   6    1.00    0.90
  -7   0   6   -0.30    0.90
  -7   0  -6    0.70    1.00
   7   0   6   -0.40    1.00
   7   0   6    0.30    0.60
   7   0   6    1.30    1.10
   7   0   6    0.90    1.00
  -7  -1  -6   46.10    3.80
  -7   1   6   54.69    3.10
   7   1  -6   53.29    3.30
  -7   1   6   63.79    3.90
  -7   1   6   56.99    3.60
   7  -1   6   51.59    3.80
   7  -1   6   61.69    3.20
   7   1  -6   48.30    3.20
   7  -1  -6   46.60    3.20
  -7   1  -6   40.20    3.10
   7   1   6   63.59    3.30
  -7  -1   6   58.69    3.90
   7   1   6   53.09    3.90
   7  -1  -6   44.90    3.10
   7   1   6   56.59    4.00
  -7  -1   6   65.69    4.10
   7   1   6   58.39    4.00
  -7   1  -6   47.70    3.50
   7   2  -6   21.70    2.50
  -7  -2  -6   23.20    2.30
  -7   2   6   27.00    2.90
  -7   2   6   26.20    2.60
   7   2  -6   21.20    2.40
  -7  -2   6   25.40    3.10
  -7   2  -6   17.00    2.50
   7   2   6   26.00    3.10
  -7   2  -6   21.20    2.50
   7   2   6   22.90    2.80
  -7  -2   6   28.30    3.20
   7   2   6   23.10    3.10
   7   2   6   23.80    2.70
   7  -2  -6   21.40    2.50
   7   2   6   23.90    3.00
   7   3  -6  494.45   15.90
   7   3  -6  526.75   17.10
  -7   3   6  462.55   14.40
   7  -3   6  472.25   15.60
  -7  -3  -6  484.95   15.30
   7   3   6  461.85   14.20
   7   3   6  460.95   15.70
  -7   3  -6  495.55   34.00
   7   3   6  453.55   15.10
  -7  -3   6  457.95   15.70
  -7   3  -6  460.75   25.40
  -7   3  -6  511.15   16.00
  -7   3  -6  500.65   15.80
  -7  -3   6  466.85   15.50
  -7   3  -6  512.25   16.60
   7  -3  -6  495.75   16.40
   7   3   6  443.86   15.30
  -7  -4  -6   96.19    4.50
   7   4  -6  101.89    4.60
   7   4  -6   92.39    4.70
  -7   4   6  106.99    5.00
   7   4  -6   92.59    5.00
   7  -4   6   97.09    5.90
   7   4  -6   70.09   12.30
   7   4  -6  113.19    8.70
   7   4  -6  103.39    5.10
   7   4   6   97.29    5.70
  -7  -4   6  106.39    5.90
  -7   4  -6  100.29    9.50
   7   4   6   97.29    5.30
  -7   4  -6  103.29    5.60
  -7   4  -6  100.99    5.10
  -7   4  -6   99.79    4.90
  -7   4  -6   68.19   15.50
   7   4   6  100.19    5.70
   7   4   6   95.49    4.90
   7   4   6   99.79    4.70
   7   5  -6   18.20    2.30
   7   5  -6   21.20    4.20
  -7   5   6   14.40    2.00
  -7  -5  -6   17.70    2.60
   7  -5   6   15.40    2.70
   7   5  -6   13.10   11.20
   7   5  -6   17.20    2.30
   7   5  -6   15.50    2.20
   7   5  -6   20.50    2.30
   7   5   6   15.90    2.60
  -7   5  -6   13.80    2.30
  -7  -5   6   12.10    2.20
  -7   5  -6   18.80    2.20
   7   5   6   16.30    2.50
  -7  -5   6   14.70    2.50
  -7   5  -6   22.50    4.70
  -7   5  -6   14.20    2.20
   7   5   6   20.20    2.30
  -7   5  -6   16.10    2.80
  -7   5  -6   20.40   13.40
   7   5   6   17.80    2.10
   7   5   6   15.30    2.30
   7   6  -6   31.00    2.80
   7   6  -6   22.10   18.10
   7   6  -6   32.90    2.40
  -7   6   6   27.70    2.80
   7   6  -6   31.50    2.80
   7   6  -6   27.90    2.70
  -7  -6   6   28.30    3.10
   7   6   6   33.00    3.00
   7   6   6   26.10    3.00
  -7   6  -6   32.50    3.10
   7   6   6   27.20    3.20
  -7   6  -6   34.30    2.40
  -7   6  -6   31.60    3.20
  -7   6  -6   31.60    3.60
  -7  -6   6   30.30    3.50
   7   6   6   29.60    2.70
  -7   6  -6   34.00    3.50
   7   7  -6    6.10    1.10
  -7   7   6    5.70    1.30
   7   7  -6    5.30    1.20
   7   7  -6    6.40    1.20
  -7  -7   6    8.40    1.70
  -7   7  -6    2.50    1.30
   7   7   6    8.80    1.60
  -7   7  -6    4.90    1.30
  -7   7  -6    8.00    1.20
   7   7   6    5.70    1.50
  -7   7  -6    6.40    1.40
   7   8  -6   10.30    1.20
   7   8  -6   11.80    1.20
  -7   8   6   10.40    1.10
  -7  -8   6    7.80    1.20
  -7   8  -6   10.60    1.30
   7   8   6    6.60    1.00
  -7   8  -6   11.40    1.50
  -7   0   7   -0.30    1.00
  -7   0  -7    0.20    1.00
   7   0  -7    0.80    1.00
   7   0   7    0.30    0.70
   7   0   7    0.10    1.00
   7   0  -7   -0.40    0.80
   7   0   7    0.20    1.00
  -7   0  -7    0.70    0.90
  -7   0   7    0.00    0.80
  -7   1   7   95.39    5.10
   7   1  -7  120.79    5.50
   7  -1   7   99.09    4.60
   7  -1   7  100.39    5.60
   7   1  -7  112.59    5.50
  -7   1   7  101.89    5.20
  -7   1   7   96.69    4.50
  -7  -1  -7  114.19    5.90
   7  -1  -7  112.79    5.40
  -7   1  -7  113.99    5.70
  -7  -1   7  110.69    5.70
   7   1   7  104.99    4.70
   7   1   7  107.49    5.60
   7  -1  -7  114.99    5.40
  -7   1  -7  112.09    5.40
   7   1   7  108.09    5.70
  -7  -1   7   93.39    5.40
   7  -2   7  295.67   11.00
   7   2  -7  318.37   11.20
  -7   2   7  285.77    9.80
   7   2  -7  317.77   11.20
  -7   2   7  277.97   10.10
  -7  -2   7  287.17   11.10
   7   2   7  285.77   11.00
   7   2   7  295.47    9.80
  -7   2  -7  322.57   11.50
   7  -2  -7  318.47   11.10
   7   2   7  287.07   10.80
   7   2   7  281.37   11.00
  -7  -2   7  279.57   10.80
   7  -2  -7  322.47   11.00
   7  -3   7  100.19    5.40
  -7   3   7   92.69    4.60
   7   3  -7  113.39    5.40
   7   3  -7  110.09    5.40
  -7  -3  -7  102.59    5.10
  -7   3  -7  112.19    5.40
   7   3   7   98.59    5.20
   7  -3  -7  105.39    5.00
   7   3   7  101.29    5.70
   7   3   7   96.29    4.50
  -7  -3   7   98.39    5.70
  -7  -3   7   98.69    5.50
   7  -3  -7  102.59    5.10
   7   3   7   99.89    5.80
  -7   4   7   52.79    3.30
   7   4  -7   52.49    3.50
   7   4  -7   47.30    3.00
   7   4  -7   48.10    3.50
   7   4   7   55.59    4.20
   7   4   7   57.89    4.20
  -7   4  -7   63.09   19.60
   7   4   7   52.99    3.60
  -7  -4   7   50.59    3.80
  -7   4  -7   59.39    3.50
   7   4   7   55.89    3.50
  -7   4  -7   55.69    3.80
  -7  -4   7   50.89    4.00
   7   4   7   52.59    3.20
  -7   5   7    1.60    0.90
   7   5  -7    2.80    1.00
   7   5  -7    1.60    0.90
   7   5  -7    1.30    0.90
   7   5   7    2.20    1.30
   7   5   7    3.90    1.50
   7   5   7    1.30    0.80
  -7  -5   7    0.50    1.10
  -7   5  -7    0.10    0.60
  -7   5  -7    1.20    1.00
   7   5   7    1.90    0.90
  -7  -5   7    1.90    1.20
   7   6  -7    3.00    1.00
   7   6  -7    1.90    0.80
  -7   6   7    0.90    1.20
   7   6  -7    2.40    0.90
   7   6   7    2.80    2.20
  -7   6  -7    1.50    1.30
   7   6   7    2.90    1.20
  -7   6  -7    2.30    0.80
  -7   6  -7    1.70    1.00
   7   7  -7    7.40    1.70
  -7   7   7    8.10    1.20
   7   7  -7    7.90    1.00
  -7   7  -7    7.90    1.40
   7   7   7    7.90    1.40
  -7  -7   7    8.30    1.30
   7   7   7    6.90    1.40
  -7   7  -7    9.00    1.50
   7   0  -8    0.00    0.80
  -7   0  -8    0.80    0.90
   7   0  -8   -0.50    0.80
   7   0   8    0.80    0.80
  -7   0  -8   -0.30    0.90
  -7   0   8    0.40    1.00
  -7   0   8    0.10    1.00
   7   0   8   -0.40    0.80
  -7  -1  -8    4.80    1.50
  -7  -1  -8    3.90    1.50
   7   1  -8    2.90    1.10
   7   1  -8    2.40    1.10
   7  -1   8    6.20    1.70
  -7   1   8    7.60    1.60
  -7   1   8    5.40    1.30
   7  -1  -8    4.50    1.30
   7   1   8    6.30    1.70
   7   1   8    7.70    1.40
  -7  -1   8    9.80    1.90
   7  -1  -8    3.80    1.30
  -7  -1   8    8.90    1.80
  -7   1  -8    4.20    1.30
  -7   1  -8    6.70    1.50
   7   1   8    9.10    1.90
  -7   1  -8    4.90    1.40
  -7  -2  -8   78.09    4.60
   7   2  -8   79.99    4.40
   7  -2   8   81.69    4.70
  -7   2   8   80.09    4.00
  -7  -2  -8   66.59    4.50
   7   2  -8   79.79    4.30
  -7   2   8   80.99    4.20
   7   2   8   79.09    4.70
   7  -2  -8   79.49    4.20
  -7   2  -8   78.89    4.40
   7   2   8   76.19    4.50
  -7  -2   8   79.19    4.90
   7  -2  -8   74.79    4.20
   7   2   8   79.99    4.00
  -7  -2   8   82.99    4.70
  -7   3   8   82.49    4.10
  -7  -3  -8   80.09    4.50
   7  -3   8   82.99    4.40
   7   3  -8   81.19    4.30
   7  -3  -8   75.59    3.90
  -7  -3   8   79.59    4.60
   7  -3  -8   69.89    4.00
   7   3   8   76.99    4.30
   7   3   8   77.99    4.70
  -7   3  -8   79.59    4.20
   7   3   8   80.29    4.00
  -7  -3   8   74.59    4.70
  -7   4   8   10.90    1.60
   7   4  -8    7.40    1.50
   7   4  -8    8.30    1.50
  -7  -4  -8    9.00    1.70
  -7   4  -8   13.30    1.80
  -7  -4   8   12.40    2.50
   7   4   8   11.90    1.70
   7   4   8   10.60    1.70
  -7  -4   8    7.80    1.70
   7   4   8   12.40    2.20
   7   4   8   13.00    2.20
   7   5  -8    3.10    1.00
  -7   5   8    2.30    0.90
   7   5  -8    2.00    0.90
   7   5  -8    3.10    0.90
  -7  -5   8    1.40    1.00
   7   5   8    2.60    0.80
  -7   5  -8    3.40    1.00
   7   5   8    2.60    1.20
  -7   6   8    2.10    0.80
   7   6  -8    2.70    0.80
  -7  -6  -8    2.70    1.10
   7   6  -8    3.50    1.00
   7   6   8    2.50    0.90
  -7  -6   8    1.90    0.90
  -7   6  -8    3.40    0.80
   7   0   9    0.00    0.80
   7   0  -9    0.70    0.90
  -7   0  -9    0.40    0.90
  -7   0  -9    1.40    0.90
   7   0  -9    0.60    0.90
  -7   0  -9    0.60    0.90
  -7   0   9    1.00    1.30
  -7  -1  -9   16.10    2.20
   7  -1   9   20.10    2.30
   7   1  -9   21.80    2.40
   7   1  -9   21.20    2.50
  -7  -1  -9   18.70    2.30
  -7   1   9   16.20    2.20
  -7  -1  -9   19.50    2.40
   7  -1  -9   22.10    2.30
  -7  -1   9   19.70    3.10
   7   1   9   15.00    2.00
   7   1   9   17.10    2.30
  -7   1  -9   21.80    3.20
  -7   1  -9   20.30    2.40
   7  -1  -9   21.50    2.30
  -7  -1   9   15.90    2.10
  -7  -2  -9  152.68    6.80
   7  -2   9  146.89    6.50
   7   2  -9  149.09    6.00
  -7   2   9  142.69    5.50
  -7  -2  -9  141.59    6.30
   7   2  -9  141.89    6.10
   7  -2  -9  140.19    7.40
   7   2   9  141.79    6.00
   7  -2  -9  147.49    5.90
  -7   2  -9  148.29    6.00
   7   3  -9    3.70    1.20
   7   3  -9    4.80    1.20
  -7  -3  -9    3.40    1.30
  -7  -3  -9    3.60    1.20
  -7   3   9    3.60    1.00
   7  -3  -9    3.80    1.00
   7   3   9    3.10    1.00
   7   3   9    3.50    1.30
  -7   3  -9    3.70    1.00
  -7  -3   9    3.30    1.10
  -7   4   9   72.29    3.30
   7   4  -9   73.89    3.50
   7   4  -9   78.09    3.40
  -7  -4  -9   74.79    3.90
  -7   4  -9   71.39    3.30
   7   4   9   76.39    3.40
   7   4   9   68.19    3.60
  -7  -4   9   68.49    3.50
  -7  -5  -9    0.70    0.90
  -7   5   9    0.60    0.60
   7   5  -9    0.60    0.50
  -7   5  -9    0.00    0.60
   7   5   9    0.30    0.50
  -7  -5   9   -0.70    0.50
   7   5   9   -0.30    1.00
  -7   0 -10   -0.40    0.70
   7   0 -10    0.40    1.00
  -7   0 -10    0.50    0.70
   7   0  10    0.60    0.80
   7   0 -10    0.70    0.70
  -7  -1 -10    1.70    0.80
   7  -1  10    2.70    0.90
  -7  -1 -10    1.60    0.90
   7   1 -10    2.20    0.80
   7   1 -10    0.30    0.90
  -7  -1 -10    3.10    0.90
  -7   1 -10    1.40    0.80
   7   1  10    3.60    0.90
   7  -1 -10    1.90    1.10
   7  -1 -10    0.60    0.70
  -7  -2 -10   33.80    2.20
   7   2 -10   33.00    2.10
   7   2 -10   31.90    2.30
  -7  -2 -10   31.90    2.60
  -7   2 -10   31.10    2.00
   7   2  10   29.80    2.00
   7  -2 -10   32.20    1.90
   7   3 -10    3.00    0.70
   7   3 -10    3.20    0.90
  -7  -3 -10    2.00    0.70
  -7   3 -10    1.80    0.60
   7   3  10    2.00    0.60
   8   0   0   33.40    1.50
  -8   0   0   37.40    1.80
   8   0   0   41.50    2.40
   8  -1   0   16.60    1.80
  -8  -1   0   22.40    1.40
   8   1   0   18.50    2.00
   8   1   0   31.80    4.80
  -8   1   0   26.70    4.30
  -8   1   0   27.30    3.00
   8   1   0   30.50    2.00
   8   1   0   28.50    2.70
  -8  -2   0    4.00    0.70
   8   2   0    3.70    1.10
   8   2   0    5.50    2.70
  -8   2   0    4.40    1.60
  -8   2   0    3.50    2.70
   8   2   0    6.20    0.90
   8  -2   0    3.30    0.90
   8   2   0    5.40    2.40
   8   3   0  446.86   14.40
  -8  -3   0  449.76   12.80
  -8   3   0  434.86   15.00
   8  -3   0  440.66   14.00
   8   3   0  463.75   13.10
  -8   3   0  426.86   16.80
   8   3   0  451.65   13.30
  -8   4   0  258.17    9.80
   8   4   0  269.87    8.40
   8  -4   0  255.57    9.50
   8   4   0  238.38    8.50
   8   4   0  254.57    8.50
  -8   4   0  248.48    8.80
  -8   4   0  252.47   11.60
   8   4   0  254.37    8.50
  -8   4   0  238.58    9.10
   8   4   0  248.58    8.70
  -8  -4   0  263.17    8.00
   8   4   0  255.77    9.90
  -8   4   0  249.68    9.10
  -8   4   0  238.48    8.50
   8   4   0  253.27    9.10
   8   5   0   67.29    4.80
   8   5   0   71.39    3.70
  -8   5   0   61.19    3.90
   8   5   0   66.09    3.70
   8  -5   0   64.39    4.40
   8   5   0   64.79    3.90
   8   5   0   60.69    3.60
   8   5   0   64.09    3.70
  -8   5   0   68.19    4.10
  -8   5   0   60.19    3.60
   8   5   0   65.19    3.60
  -8   5   0   68.09    4.00
  -8  -5   0   69.39    3.20
   8   5   0   66.49    3.60
   8   6   0  404.06   13.20
   8  -6   0  396.36   14.70
  -8   6   0  429.66   14.00
   8   6   0  387.46   13.20
  -8   6   0  411.86   13.30
  -8   6   0  400.76   14.00
   8   6   0  421.66   13.90
   8   6   0  405.06   13.30
   8   6   0  404.76   13.50
  -8  -6   0  382.16   12.40
   8   6   0  377.76   15.20
   8   6   0  402.36   13.20
  -8   6   0  415.46   13.70
   8  -7   0    2.50    1.40
  -8  -7   0    2.60    1.10
   8   7   0    3.60    1.20
   8   7   0    3.40    1.10
   8   7   0    1.10    0.90
   8   7   0    2.00    1.10
  -8   7   0    1.80    1.10
   8   7   0    2.00    1.10
   8   7   0    1.80    1.30
  -8  -7   0    2.50    1.00
  -8   7   0    0.40    0.80
   8   7   0    0.80    1.00
  -8   7   0    2.20    1.40
  -8   8   0   35.10    3.20
   8   8   0   33.30    4.10
   8   8   0   38.40    3.00
   8   8   0   36.20    2.80
  -8   8   0   33.30    3.40
   8   8   0   40.40    3.00
  -8  -8   0   32.90    3.30
   8   8   0   37.10    3.20
   8   8   0   33.20    2.80
   8   8   0   32.40    3.10
  -8   9   0   39.00    2.50
  -8   9   0   41.50    2.90
   8   9   0   41.80    2.50
   8   9   0   47.00    2.60
   8   9   0   42.70    2.70
   8   9   0   42.80    2.80
   8   0  -1 3149.78   87.89
  -8   0  -1 3197.78   88.59
   8  -1   1  340.47   10.90
   8   1  -1  285.67    9.60
   8   1  -1  300.47   11.10
   8   1  -1  320.57   13.50
  -8  -1  -1  298.97    8.80
  -8  -1   1  347.07   10.00
  -8  -1   1  349.67   10.20
   8   1   1  332.27   10.90
   8   1   1  355.16    9.80
  -8   1  -1  291.87   13.70
  -8   1  -1  299.67   11.40
   8  -1  -1  293.47    9.40
   8   2  -1  156.08    5.80
   8  -2   1  131.79    5.30
  -8  -2  -1  132.29    4.50
   8   2  -1  130.79    5.50
   8   2  -1  124.29    4.70
  -8   2   1  127.49    7.60
   8   2  -1  138.49    8.20
   8   2  -1  135.59    8.50
  -8   2   1  119.29    5.80
   8  -2  -1  137.29    5.20
   8   2   1  121.79    4.30
  -8   2  -1  121.49    9.00
   8   2   1  122.09    5.30
  -8   2  -1  117.09    6.80
  -8  -2   1  126.79    4.50
   8  -3   1  275.57    9.80
   8   3  -1  293.27    9.10
   8   3  -1  305.87   10.40
   8  -3   1  275.87    8.60
  -8   3   1  274.87   10.00
   8   3  -1  276.97   10.80
  -8  -3  -1  289.97    8.60
  -8   3   1  270.57   11.60
   8   3  -1  254.07   12.50
   8   3   1  285.17    9.80
  -8  -3   1  286.47    8.70
   8   3   1  282.67    8.90
  -8   3  -1  287.87    9.30
  -8   3  -1  267.07   13.60
   8   3   1  273.97    8.50
   8  -3  -1  282.17    9.50
   8   3   1  275.87    9.90
  -8   3  -1  279.97   11.40
   8   4  -1   34.70    2.30
   8   4  -1   33.50    2.40
  -8   4   1   28.40    2.40
   8   4  -1   39.40    5.50
   8   4  -1   33.90    3.60
   8   4  -1   37.60    3.30
  -8  -4  -1   34.70    2.00
   8   4  -1   35.20    2.50
   8  -4   1   22.70    2.70
   8   4  -1   33.50    3.10
  -8   4   1   23.40    3.70
  -8   4   1   27.90    2.70
   8  -4   1   28.00    1.90
  -8  -4   1   25.10    1.90
   8   4   1   38.80    4.20
  -8   4  -1   38.00    4.70
   8   4   1   27.60    2.50
   8  -4  -1   35.40    4.40
   8   4   1   30.70    2.90
  -8   4  -1   35.00    3.20
  -8   4  -1   40.40    3.70
  -8   4  -1   37.90    5.80
   8   4   1   27.40    1.90
   8   4   1   27.10    2.40
  -8   4  -1   35.60    2.60
  -8   4  -1   31.60    2.60
   8   5  -1   99.29    4.50
   8  -5   1  111.49    4.50
   8   5  -1   88.69    4.40
  -8  -5  -1   96.89    3.90
   8   5  -1   98.19    4.50
  -8   5   1  101.99    5.10
  -8   5   1  105.89    5.20
   8   5  -1  100.99    6.00
  -8   5   1  103.79    5.00
   8   5  -1   88.09    4.70
   8   5  -1   89.99    4.60
   8  -5   1  112.69    6.00
   8   5  -1   92.29    4.50
   8   5   1  105.69    6.10
   8   5   1  107.69    4.90
   8   5   1  110.29    4.80
   8   5   1  103.39    4.60
  -8  -5   1  101.69    4.50
   8   5   1  101.39    4.90
  -8   5  -1   88.59    4.60
  -8   5  -1   98.59    5.10
  -8  -5   1  107.39    5.00
  -8   5  -1   89.59    4.90
  -8   5  -1   88.39    7.40
  -8   5  -1   88.49    4.80
  -8   5  -1   88.49    4.90
   8  -5  -1   90.79    5.10
   8   5   1  107.59    5.10
   8   5   1  103.89    5.30
  -8   5  -1   89.79    5.00
   8   6  -1  184.58    7.40
  -8   6   1  166.48    7.50
   8   6  -1  170.18    7.60
  -8  -6  -1  177.58    6.40
   8   6  -1  185.78    7.50
  -8   6   1  179.68    7.50
   8   6  -1  191.38    8.60
   8  -6   1  179.48    6.60
   8   6  -1  185.58    7.20
   8  -6   1  178.68    8.60
   8   6  -1  184.68    9.30
   8   6  -1  183.38    7.40
  -8   6   1  177.48    7.30
   8   6   1  168.08    7.60
  -8  -6   1  173.58    7.30
  -8   6  -1  185.18    7.60
   8   6   1  180.78    7.40
  -8   6  -1  175.48    7.90
   8   6   1  171.88    7.10
  -8   6  -1  189.48    7.90
  -8   6  -1  169.18    7.40
   8   6   1  172.98    7.00
   8   6   1  160.28    6.80
  -8  -6   1  173.38    6.90
   8   6   1  181.68    7.60
   8   6   1  157.88    8.40
  -8   6  -1  185.98    8.00
  -8  -7  -1    7.90    1.40
   8   7  -1    9.70    1.80
   8   7  -1    8.50    2.40
   8   7  -1    7.10    1.60
   8  -7   1    3.80    1.70
   8   7  -1    7.10    1.60
   8   7  -1    4.30    1.40
  -8   7   1    2.40    1.20
   8   7  -1    6.90    1.50
  -8   7   1    3.10    1.40
   8   7  -1    6.50    1.50
  -8   7   1    4.70    1.40
   8   7   1    2.30    1.20
  -8   7  -1    7.40    1.90
   8   7   1    2.70    1.60
  -8  -7   1    7.10    1.50
  -8   7  -1    8.90    1.90
  -8   7  -1    4.40    1.50
   8   7   1    4.60    1.30
  -8   7  -1    7.10    1.70
  -8  -7   1    6.90    1.70
   8   7   1    2.70    1.30
   8   7   1    5.70    1.60
   8   7   1    3.40    1.30
   8  -8   1   15.20    3.70
   8   8  -1   11.10    1.80
   8   8  -1   13.40    1.90
   8   8  -1   16.10    2.10
  -8   8   1   12.40    2.10
   8   8  -1   13.30    2.60
   8   8  -1   12.70    2.20
  -8  -8  -1   14.00    2.50
  -8   8   1   15.60    2.00
   8   8  -1   14.60    1.90
   8   8  -1   17.50    2.20
  -8   8  -1   15.20    2.10
  -8   8  -1   12.30    2.30
  -8   8  -1   15.10    2.10
  -8  -8   1   10.80    2.50
   8   8   1   10.50    1.70
   8   8   1   12.50    2.00
  -8   8  -1   15.60    2.10
   8   8   1   14.60    2.10
   8   8   1   14.20    2.10
   8   8   1   16.20    2.30
   8   9  -1   19.50    1.80
  -8   9   1   25.30    2.40
   8   9  -1   20.00    2.10
   8   9  -1   22.30    2.10
   8   9  -1   21.10    2.10
   8   9  -1   23.70    1.70
   8   9   1   22.30    2.10
   8   9   1   21.90    2.10
  -8   9  -1   20.60    2.10
   8   9   1   23.00    2.10
  -8   9  -1   23.30    2.70
   8   0  -2 1099.99   37.10
  -8   0  -2 1169.98   34.70
   8   0  -2 1154.88   32.70
   8   0  -2 1114.89   33.50
  -8   0  -2 1145.49   40.00
   8   0   2 1046.00   28.80
  -8   0   2 1010.30   27.80
   8   1  -2  457.65   15.80
   8  -1   2  519.95   15.10
   8   1  -2  488.85   14.00
  -8   1   2  453.85   13.70
  -8   1  -2  440.86   13.60
   8   1   2  524.55   15.00
  -8  -1   2  480.35   14.20
  -8  -1   2  479.75   14.30
   8   1   2  498.05   13.60
  -8   1  -2  418.56   16.40
   8  -1  -2  481.15   13.50
  -8   1  -2  467.85   19.90
   8   2  -2 1468.25   40.30
   8   2  -2 1550.44   43.20
   8   2  -2 1524.65   45.70
  -8   2  -2 1463.75   44.10
  -8   2  -2 1477.45   40.50
  -8   2  -2 1475.25   47.30
   8   2   2 1401.06   37.30
   8   2   2 1316.27   37.00
   8  -3   2  363.66   12.20
   8   3  -2  332.97   15.40
   8  -3   2  358.06   10.90
  -8   3   2  347.27   12.00
   8   3  -2  363.86   11.00
   8   3  -2  373.46   12.40
  -8  -3  -2  371.36   10.40
   8   3  -2  357.56   10.90
  -8   3   2  352.26   13.70
   8   3  -2  342.47   13.20
  -8  -3   2  340.47   11.10
   8   3   2  373.66   13.10
   8   3   2  346.97   10.90
   8   3   2  367.56   11.30
  -8   3  -2  318.07   16.70
   8   3   2  354.06   10.70
  -8   3  -2  331.17   14.00
  -8   3  -2  362.56   11.40
  -8  -3   2  352.46   11.30
  -8   4   2  414.96   12.70
   8   4  -2  369.06   15.40
   8   4  -2  429.76   15.10
   8   4  -2  440.56   13.40
  -8   4   2  419.96   13.90
  -8  -4  -2  446.16   12.80
   8   4  -2  437.16   13.30
   8   4  -2  426.46   18.10
  -8   4   2  403.36   13.80
   8  -4   2  391.16   14.20
   8   4  -2  424.76   13.30
   8   4  -2  446.36   15.80
   8   4  -2  429.16   13.70
   8  -4   2  430.26   12.70
  -8   4   2  417.26   13.10
   8   4   2  390.86   13.10
  -8   4  -2  453.75   20.00
  -8   4  -2  401.66   14.10
   8   4   2  421.06   12.50
  -8   4  -2  439.66   14.10
  -8   4  -2  432.16   13.70
   8   4   2  413.26   13.30
  -8   4  -2  439.46   16.70
  -8  -4   2  425.26   13.30
   8   4   2  419.16   13.20
   8   4   2  403.46   14.20
   8   4   2  436.66   14.40
  -8  -4   2  402.66   12.90
   8   4   2  403.26   12.70
  -8   4  -2  432.16   14.30
  -8  -5  -2  188.28    6.50
   8   5  -2  186.28   11.20
   8   5  -2  175.98    7.40
   8   5  -2  197.68    9.10
   8  -5   2  221.88    9.60
   8   5  -2  177.88    7.40
   8   5  -2  183.08    8.50
  -8   5   2  211.08    8.20
  -8   5   2  220.18    8.40
   8   5  -2  183.38    7.00
   8   5  -2  177.08    7.00
   8   5  -2  189.48    7.10
   8   5  -2  185.78    7.10
   8  -5   2  220.88    7.80
  -8   5  -2  181.08    7.60
  -8   5  -2  181.38    7.70
   8   5   2  210.48    8.40
  -8   5  -2  188.28    9.00
   8   5   2  216.88    9.50
  -8   5  -2  191.88    7.50
  -8   5  -2  181.68    7.80
   8   5   2  229.48    8.00
  -8  -5   2  219.08    8.50
  -8  -5   2  200.38    8.00
   8   5   2  224.28    8.50
   8   5   2  212.18    8.30
   8   5   2  222.68    8.40
  -8   5  -2  186.78   12.20
  -8   5  -2  189.08    8.00
   8   5   2  225.58    7.80
   8   6  -2   45.40    5.20
  -8   6   2   57.29    3.90
   8   6  -2   48.50    3.50
   8  -6   2   58.49    3.60
  -8   6   2   54.49    3.70
  -8  -6  -2   47.30    2.80
   8   6  -2   45.10    3.40
   8   6  -2   45.00    3.20
   8   6  -2   43.90    3.20
   8   6  -2   48.00    3.30
   8   6  -2   51.59    3.30
   8  -6   2   52.19    4.50
   8   6   2   55.19    3.80
  -8   6  -2   53.89    3.90
  -8  -6   2   54.09    3.90
  -8   6  -2   50.79    3.70
   8   6   2   59.49    3.50
   8   6   2   59.09    4.60
   8   6   2   58.59    3.90
   8   6   2   62.29    5.50
   8   6   2   60.39    4.00
  -8  -6   2   57.99    4.00
   8   6   2   56.19    3.80
  -8   6  -2   43.40    3.90
  -8   6  -2   47.50    4.60
   8   7  -2   95.79    6.10
  -8   7   2   95.99    5.20
   8   7  -2   95.39    6.70
   8   7  -2  117.89    5.30
   8   7  -2  112.39    5.30
   8  -7   2   93.79    6.80
  -8   7   2  117.79    7.10
  -8  -7  -2  109.99    4.50
   8   7  -2  118.49    7.50
  -8   7  -2  113.09    5.60
  -8  -7   2   97.49    5.20
   8   7   2   94.89    5.80
   8   7   2  118.59    7.00
  -8   7  -2  115.99    7.20
   8   7   2  100.39    5.30
  -8  -7   2   95.49    6.00
   8   7   2   94.29    5.30
  -8   7  -2  105.79    9.80
   8   7   2   94.29    4.70
   8   8  -2   12.30    1.70
   8   8  -2   11.00    1.80
   8  -8   2    9.30    2.80
  -8  -8  -2   10.70    2.40
   8   8  -2    6.20    2.40
  -8   8   2   10.10    1.90
   8   8  -2    8.80    1.60
   8   8  -2   12.80    1.80
   8   8  -2    7.50    1.60
   8   8  -2   10.10    1.70
  -8   8  -2    7.20    1.60
  -8   8  -2    8.30    1.60
   8   8   2   11.30    1.80
   8   8   2   10.20    1.80
   8   8   2    8.60    1.80
   8   8   2   11.50    1.80
  -8   8  -2   12.50    2.00
  -8   8  -2    9.50    2.10
  -8  -8   2   11.70    2.20
   8   9  -2   10.20    1.50
   8   9  -2   12.30    1.60
   8   9  -2   13.10    1.50
   8   9  -2   11.90    1.50
   8   9   2   11.90    1.40
  -8   9  -2   14.50    1.70
  -8   9  -2   13.70    1.60
  -8   9  -2   11.50    1.60
  -8   9  -2   10.60    1.80
   8   9   2   13.00    1.60
   8   0   3  560.64   16.40
   8   0  -3  651.63   18.90
   8   0   3  540.15   14.90
  -8   0  -3  654.43   18.30
  -8   0   3  516.25   15.50
   8   1  -3  210.58    9.40
   8  -1   3  210.08    7.80
  -8   1   3  205.18    6.90
   8   1  -3  205.88   12.70
   8  -1   3  221.08    7.30
  -8  -1  -3  189.98    6.20
   8   1  -3  187.98    7.00
  -8   1  -3  180.98    6.80
  -8   1  -3  197.08   10.30
  -8   1  -3  177.28   14.70
  -8  -1   3  210.48    7.30
   8   1   3  203.38    7.70
   8   1   3  227.38    6.70
   8  -2   3  139.99    6.00
   8   2  -3  183.98    7.10
   8   2  -3  170.78    8.70
   8  -2   3  135.79    5.20
  -8  -2  -3  172.38    6.20
  -8  -2  -3  180.08    5.90
   8   2  -3  181.48    6.40
   8   2  -3  172.68    7.00
  -8   2  -3  185.98    6.70
  -8   2  -3  177.88   13.70
  -8   2  -3  157.08    9.40
   8   2   3  139.79    5.60
  -8  -2   3  139.99    5.50
   8   2   3  130.09    5.40
  -8  -2   3  125.09    5.30
   8   2   3  131.49    5.70
   8   3  -3  242.68    9.40
   8   3  -3  245.28    8.40
   8  -3   3  234.08    9.10
   8   3  -3  243.58    8.60
   8   3  -3  237.28    8.80
  -8  -3  -3  254.97    7.70
  -8   3   3  227.18    8.40
   8   3  -3  231.28   13.60
   8   3  -3  242.78   10.90
   8  -3   3  220.68    7.80
   8   3  -3  244.88    8.10
  -8  -3   3  233.38    8.30
   8   3   3  224.28    8.70
  -8   3  -3  221.48    8.80
  -8   3  -3  241.08   15.90
   8   3   3  229.98    9.50
  -8   3  -3  256.77    8.70
  -8   3  -3  226.68   11.80
  -8  -3   3  235.38    8.40
   8   3   3  239.48    7.60
   8   3   3  228.38    8.30
   8  -4   3   50.99    3.00
   8   4  -3   73.89    9.10
   8   4  -3   64.09    4.00
   8   4  -3   57.89    3.20
   8   4  -3   58.09    5.00
   8   4  -3   55.99    3.60
   8   4  -3   62.19    3.40
  -8  -4  -3   59.19    2.90
   8   4  -3   61.49    3.40
   8   4  -3   60.09    3.40
  -8   4   3   46.00    3.10
  -8   4   3   47.60    4.20
   8  -4   3   41.30    3.60
  -8   4   3   45.00    2.90
   8   4  -3   56.19    3.50
   8   4  -3   60.09    4.40
  -8   4  -3   49.99    8.70
  -8   4  -3   56.49    5.70
  -8  -4   3   50.59    3.40
   8   4   3   45.20    3.00
   8   4   3   43.50    3.20
  -8   4  -3   62.39    3.70
   8   4   3   44.00    3.50
   8   4   3   48.20    3.40
   8   4   3   48.00    2.70
   8   4   3   46.30    3.40
   8   4   3   44.60    3.20
  -8   4  -3   59.79    3.90
  -8  -4   3   49.50    3.30
  -8   4  -3   67.59    4.00
  -8   4  -3   54.79    4.00
  -8   4  -3   55.89    3.80
  -8  -5  -3   40.80    2.50
   8  -5   3   53.29    4.50
   8   5  -3   37.20    2.80
   8   5  -3   39.30    2.90
   8   5  -3   49.60    6.80
   8   5  -3   45.00    4.40
   8   5  -3   45.20    6.10
  -8   5   3   53.89    3.40
   8   5  -3   43.90    3.00
   8  -5   3   41.30    3.00
   8   5  -3   43.50    3.00
   8   5  -3   51.79    7.90
   8   5  -3   48.20    3.40
   8   5   3   52.09    3.50
   8   5   3   44.40    3.90
  -8   5  -3   49.40    3.60
  -8   5  -3   40.40    3.60
   8   5   3   48.20    3.60
   8   5   3   51.99    3.10
  -8   5  -3   51.39    5.90
  -8   5  -3   48.10    5.00
  -8   5  -3   46.80    8.30
   8   5   3   47.10    3.40
  -8  -5   3   54.99    3.70
  -8  -5   3   58.39    4.20
  -8   5  -3   44.10    3.50
  -8   5  -3   47.50    3.50
   8   5   3   49.30    3.60
   8   6  -3   14.80    5.50
   8  -6   3   15.00    2.10
   8   6  -3    9.90    1.70
   8   6  -3    5.40    1.50
   8  -6   3   13.90    2.70
  -8  -6  -3   10.40    1.50
   8   6  -3    8.00    1.80
  -8   6   3   17.30    2.40
   8   6  -3    8.70    2.40
  -8   6   3   16.80    2.40
   8   6  -3   10.70    1.90
   8   6  -3    6.80    1.50
   8   6  -3   12.00    2.20
   8   6  -3    8.00    1.60
   8   6  -3    9.30    2.10
  -8  -6   3   13.80    2.30
   8   6   3   13.70    2.30
   8   6   3   14.50    1.90
   8   6   3   17.80    2.40
  -8   6  -3    9.70    1.90
  -8   6  -3    9.20    1.90
   8   6   3   18.10    2.50
  -8   6  -3   18.20    5.30
   8   6   3   11.40    2.20
  -8  -6   3   14.80    2.50
  -8   6  -3    7.50    1.70
  -8   6  -3    6.10    1.70
  -8   6  -3    8.10    2.10
  -8   7   3   86.49    4.60
   8   7  -3  101.69    5.00
  -8  -7  -3   97.99    4.70
   8  -7   3   87.39    5.20
   8   7  -3  102.59    4.90
   8  -7   3   86.29    6.00
   8   7  -3   98.29    6.60
   8   7  -3  112.29    4.90
   8   7  -3  100.29    5.30
   8   7  -3  101.39    5.00
  -8   7   3   87.89    4.70
   8   7  -3  109.19    5.30
   8   7   3   89.99    5.00
   8   7   3   82.69    4.60
  -8   7  -3  101.79    5.50
  -8   7  -3   98.79    5.40
   8   7   3   86.69    5.10
  -8  -7   3   86.79    6.10
  -8   7  -3  100.99    5.30
   8   7   3   89.59    4.40
  -8   7  -3  108.79    6.10
  -8  -7   3   80.39    5.00
  -8   8   3   30.90    2.40
   8   8  -3   36.80    2.60
   8   8  -3   37.40    2.60
   8   8  -3   39.60    2.80
   8   8  -3   35.50    2.60
   8   8  -3   36.60    3.00
   8   8  -3   36.40    3.00
   8   8   3   34.40    2.50
   8   8   3   31.40    2.90
  -8   8  -3   38.20    2.90
  -8   8  -3   31.20    3.40
  -8   8  -3   39.40    2.90
   8   8   3   30.60    3.10
  -8   8  -3   35.30    3.20
   8   9  -3    8.30    1.30
   8   9  -3    7.90    1.20
   8   9  -3    8.80    1.30
   8   9  -3    8.20    1.10
  -8   9  -3    8.40    1.30
  -8   9  -3    7.90    1.40
  -8   9  -3    6.60    1.20
   8   9   3    8.40    1.20
  -8   0  -4 1233.38   33.20
   8   0   4 1251.07   32.30
   8   0   4 1225.48   33.80
  -8   0   4 1166.18   33.20
  -8   0  -4 1205.48   32.80
   8   0   4 1140.89   33.10
   8   0  -4 1179.18   32.90
  -8   1   4  612.94   17.80
   8   1  -4  638.94   18.40
   8  -1   4  638.64   17.20
   8  -1   4  632.14   18.80
   8  -1   4  557.74   19.00
  -8  -1  -4  638.84   18.10
  -8  -1   4  608.44   18.30
   8   1   4  615.74   18.40
   8   1   4  632.04   17.30
   8   1   4  641.84   18.60
  -8  -1   4  580.34   18.50
   8   1   4  600.94   18.50
   8  -1  -4  612.14   18.10
  -8   1  -4  644.24   18.70
   8  -2   4   54.99    4.20
  -8  -2  -4   70.19    3.20
  -8   2   4   59.89    3.00
   8   2  -4   59.09    8.60
   8   2  -4   63.59    4.40
   8  -2   4   61.49    3.90
   8   2  -4   68.69    3.80
   8   2  -4   77.19    6.00
  -8   2   4   63.49    3.80
   8   2  -4   73.89    4.30
  -8   2  -4   76.39   12.10
  -8   2  -4   51.99    6.50
   8   2   4   61.79    2.90
   8   2   4   56.39    5.00
   8   2   4   59.09    3.70
  -8   2  -4   74.59    3.80
  -8  -2   4   59.29    4.00
  -8   2  -4   71.79    5.30
   8   2   4   49.70    5.10
  -8  -2   4   54.19    3.40
   8   2   4   55.49    3.60
   8   2   4   51.99    3.40
  -8   3   4   59.99    3.30
   8   3  -4   69.59    4.30
   8   3  -4   54.09    3.40
   8  -3   4   57.99    3.40
   8   3  -4   55.99    3.40
  -8  -3  -4   59.69    2.90
   8  -3   4   67.79    4.30
   8   3  -4   61.59    5.50
  -8   3   4   59.59    3.50
   8   3  -4   62.09    3.50
   8   3  -4   45.70    7.60
   8  -3   4   52.89    3.80
  -8   3  -4   51.89    3.80
   8   3   4   56.29    3.60
  -8   3  -4   48.10    6.40
   8   3   4   59.99    3.80
   8   3   4   59.39    3.00
  -8  -3   4   59.89    4.20
  -8   3  -4   63.39    3.50
  -8  -3   4   56.99    3.70
  -8   3  -4   65.39    3.70
   8   3   4   61.89    3.70
   8   3   4   56.49    3.80
  -8   3  -4   71.69   12.50
   8   4  -4   40.70    5.20
  -8   4   4   45.50    3.10
   8   4  -4   37.80    3.60
  -8   4   4   48.10    2.40
   8   4  -4   28.90    7.30
   8   4  -4   37.70    3.30
   8   4  -4   36.50    3.10
   8   4  -4   39.80    2.60
  -8  -4  -4   37.80    2.30
   8   4  -4   30.80    2.90
   8  -4   4   44.80    4.10
   8  -4   4   43.70    3.10
   8   4  -4   36.40    2.80
  -8   4   4   46.80    4.10
  -8   4   4   49.10    3.10
   8  -4   4   50.09    4.10
   8   4   4   46.50    2.80
   8   4   4   50.89    3.70
  -8   4  -4   36.40    3.40
  -8   4  -4   36.80    3.10
  -8   4  -4   35.90    3.40
   8   4   4   45.20    3.60
  -8   4  -4   42.90   10.00
  -8  -4   4   42.90    3.40
   8   4   4   47.70    3.40
  -8  -4   4   39.40    3.30
  -8   4  -4   41.00    3.80
  -8   4  -4   38.00    5.70
  -8   4  -4   40.30    4.00
   8   5  -4   33.50    3.60
   8   5  -4   28.20    7.50
   8   5  -4   36.80    5.10
   8   5  -4   36.80    2.70
   8   5  -4   26.10    2.90
  -8   5   4   41.50    3.00
   8   5  -4   31.00    3.20
  -8   5   4   38.10    3.50
   8   5  -4   25.20    3.70
   8   5  -4   26.80    2.70
   8  -5   4   44.70    3.20
   8   5  -4   23.90    2.60
   8  -5   4   42.50    4.60
  -8  -5  -4   31.30    2.20
   8   5   4   44.70    2.90
  -8  -5   4   35.20    3.70
  -8   5  -4   28.30    3.70
  -8   5  -4   33.40    2.90
  -8  -5   4   33.20    3.60
  -8   5  -4   22.40    3.10
   8   5   4   30.60    3.50
  -8   5  -4   24.60    2.80
   8   5   4   36.00    3.70
   8   5   4   42.10    3.70
  -8   5  -4   34.80    8.90
  -8   5  -4   31.90    3.30
  -8   5  -4   31.20    5.00
   8   6  -4    8.30    1.60
   8  -6   4   12.80    2.10
   8   6  -4   10.70    1.80
   8   6  -4   16.70    7.10
   8   6  -4    8.90    2.50
  -8  -6  -4    9.10    1.40
   8  -6   4   11.20    2.60
  -8   6   4   13.40    2.10
  -8   6   4   11.70    2.00
   8   6  -4   12.90    2.70
   8   6  -4   10.10    1.80
   8   6  -4    9.80    1.80
   8   6  -4   10.60    2.00
   8   6  -4    9.90    1.70
   8   6   4   13.00    1.80
  -8   6  -4    8.70    1.90
   8   6   4   14.00    2.20
   8   6   4   12.80    2.30
  -8   6  -4    9.30    2.00
  -8   6  -4   17.20    7.50
  -8   6  -4   13.50    1.90
  -8   6  -4   13.50    2.80
   8   6   4    9.30    2.10
  -8   6  -4    7.60    2.20
  -8  -6   4    9.80    2.10
  -8   6  -4   14.00    2.50
  -8  -6   4   13.80    2.40
   8   7  -4  120.89    5.80
   8   7  -4  117.69    5.20
   8  -7   4  113.69    6.80
   8   7  -4  130.59    5.50
  -8   7   4  119.79    5.40
   8   7  -4  124.39    5.70
   8   7  -4  125.29    5.50
   8   7  -4  112.69    7.00
   8   7  -4  130.39    5.60
   8   7   4  107.99    5.00
  -8  -7   4  108.09    5.90
   8   7   4  121.09    5.50
   8   7   4  108.39    6.00
  -8   7  -4  116.69    6.30
  -8   7  -4  117.59    5.90
   8   7   4  121.49    5.80
  -8   7  -4  121.89    5.90
  -8   7  -4  130.49    6.90
   8   8  -4    9.30    1.30
   8   8  -4   10.80    1.60
   8   8  -4   10.80    1.70
   8   8  -4   10.30    1.60
   8   8  -4    9.80    1.50
  -8   8   4   11.20    1.60
  -8  -8   4    9.90    1.70
  -8   8  -4   12.80    1.80
   8   8   4   10.10    1.60
  -8   8  -4    8.40    1.60
   8   8   4    9.90    1.50
  -8   8  -4   11.00    2.00
  -8   8  -4   12.30    1.90
   8   8   4   10.10    2.20
   8   9  -4   15.30    1.40
   8   9  -4   15.80    1.30
   8   9  -4   17.30    1.50
  -8   9  -4   15.90    1.50
  -8   9  -4   15.00    1.60
  -8   9  -4   17.00    1.50
  -8   0   5  272.97    9.60
   8   0   5  267.27    8.70
  -8   0   5  271.37    9.80
   8   0   5  264.17   10.10
   8   0   5  282.57    9.90
   8   0  -5  330.97   10.40
   8   0  -5  303.57   10.40
   8  -1   5   48.60    3.60
  -8  -1  -5   70.09    3.50
  -8   1   5   49.80    3.40
   8  -1   5   49.40    3.40
   8   1  -5   71.09    3.70
  -8   1   5   48.20    3.00
   8  -1   5   53.39    2.70
   8   1  -5   66.79    3.60
  -8  -1   5   49.60    3.50
   8  -1  -5   65.39    3.60
   8   1   5   47.80    3.50
  -8   1  -5   75.49    4.30
  -8   1  -5   70.99    4.10
  -8  -1   5   56.79    3.50
  -8   1  -5   71.79    3.90
   8   1   5   52.09    2.70
   8   1   5   49.20    3.40
   8   1   5   50.59    3.60
   8   1   5   51.29    3.50
   8   2  -5   76.49    4.10
   8  -2   5   66.19    4.30
  -8  -2  -5   77.19    3.70
   8   2  -5   86.09    4.20
  -8   2   5   70.49    4.00
  -8   2   5   69.49    3.50
  -8   2   5   60.29    3.30
   8  -2   5   74.09    4.50
   8   2   5   61.49    4.00
  -8   2  -5   57.19   16.10
   8   2   5   73.69    4.30
  -8  -2   5   65.69    4.10
  -8  -2   5   72.79    4.30
   8   2   5   72.39    3.40
  -8   2  -5   74.79    4.50
   8   2   5   69.39    4.10
  -8   2  -5   78.99    4.20
   8   2   5   67.09    4.20
  -8   2  -5   90.79   14.30
  -8   2  -5   85.39    4.40
  -8   3   5   24.50    2.70
   8   3  -5   23.80    2.70
   8   3  -5   22.50    4.40
  -8  -3  -5   18.70    2.00
   8  -3   5   19.00    2.90
  -8   3   5   20.40    2.20
   8   3  -5   17.20    2.20
   8  -3   5   23.60    3.00
   8   3  -5   21.70    2.40
   8   3   5   19.00    2.70
  -8   3  -5   20.20    2.80
  -8  -3   5   14.40    2.30
   8   3   5   18.20    2.50
  -8   3  -5   27.20    5.50
  -8   3  -5   14.20    2.10
   8   3   5   19.00    2.70
  -8   3  -5   20.80   12.40
  -8  -3   5   20.60    2.70
   8   3   5   20.40    2.10
  -8   3  -5   19.40    2.40
   8   3   5   16.80    2.40
   8   4  -5   88.29    7.40
   8  -4   5   69.49    5.10
   8   4  -5  116.09   14.10
   8   4  -5   96.19    4.40
  -8   4   5   92.79    4.50
  -8   4   5   84.49    4.40
  -8  -4  -5   87.49    4.10
   8   4  -5   82.49    4.50
   8  -4   5   81.09    4.90
   8   4  -5   86.29    4.60
  -8  -4   5   82.19    5.10
  -8   4  -5   94.89    5.50
  -8   4  -5   79.29    5.60
   8   4   5   98.29    5.20
   8   4   5   78.09    4.90
  -8   4  -5   90.29    8.60
   8   4   5   85.89    4.10
   8   4   5   78.19    4.30
  -8   4  -5   85.89    5.10
  -8   4  -5   85.59   15.90
  -8   4  -5   81.79    4.40
   8   5  -5   89.49    4.70
  -8   5   5   77.19    4.70
  -8   5   5   82.09    4.30
  -8  -5  -5   92.59    4.30
   8   5  -5   93.39    4.60
   8   5  -5   90.49    4.70
   8   5  -5   92.89    4.90
   8   5  -5   83.49    4.40
   8   5  -5   97.39    7.50
   8  -5   5   74.19    5.30
  -8   5  -5   93.79    5.10
  -8   5  -5   86.89    5.50
  -8   5  -5   95.39    8.20
  -8   5  -5  100.79    5.60
   8   5   5   77.79    4.00
   8   5   5   66.99    4.80
  -8  -5   5   74.39    4.90
  -8   5  -5   90.29    4.50
   8   5   5   75.89    4.80
   8   5   5   76.09    4.60
  -8   5  -5   95.69    5.20
   8   6  -5    6.10    1.60
   8   6  -5    6.30    1.50
   8   6  -5    7.20    1.40
   8   6  -5    7.40    2.30
   8   6  -5    6.90    1.40
  -8  -6  -5    6.90    1.30
   8  -6   5    4.60    1.70
   8   6  -5    7.10    1.60
   8   6  -5    8.80   10.10
  -8   6   5    4.30    1.30
   8   6  -5    7.10    1.60
  -8  -6   5    4.70    1.50
  -8   6  -5    5.10    2.10
  -8   6  -5    8.70    1.40
   8   6   5    3.90    1.10
  -8   6  -5    7.50    1.80
  -8  -6   5    7.20    1.80
   8   6   5    5.00    1.60
   8   6   5    4.10    1.60
   8   6   5    5.90    1.60
  -8   6  -5    7.10    2.00
  -8   6  -5    9.40    2.00
  -8   6  -5    8.50    1.70
  -8   6  -5    5.10    9.90
   8   7  -5   48.30    3.00
   8   7  -5   47.60    3.10
   8   7  -5   49.50    3.00
   8   7  -5   52.89    2.90
  -8   7   5   48.90    3.00
   8   7  -5   47.60    3.30
   8   7  -5   45.60    2.90
   8  -7   5   34.70    4.70
  -8  -7   5   47.30    3.30
   8   7   5   47.20    3.00
  -8   7  -5   54.49    3.50
   8   7   5   38.10    3.60
  -8   7  -5   40.70    3.80
  -8   7  -5   50.29    3.30
   8   7   5   47.10    3.30
  -8   7  -5   47.80    4.30
  -8   7  -5   49.80    3.30
   8   8  -5   19.80    2.40
   8   8  -5   19.00    1.80
   8   8  -5   20.80    2.00
   8   8  -5   18.40    1.80
   8   8  -5   19.60    1.90
  -8   8   5   17.30    1.80
  -8   8  -5   19.20    2.20
  -8   8  -5   22.20    2.10
   8   8   5   15.80    1.90
   8   8   5   16.00    1.80
  -8  -8   5   13.40    1.70
  -8   8  -5   19.60    2.00
  -8   8  -5   16.80    1.80
  -8   0   6  637.14   20.00
  -8   0  -6  664.73   22.90
   8   0   6  669.83   22.70
   8   0  -6  630.54   19.40
   8   0  -6  659.03   19.50
   8   0   6  618.44   19.50
   8   0   6  652.03   18.60
  -8   0   6  615.14   19.60
  -8   1   6   80.79    5.50
   8  -1   6   84.59    3.90
   8  -1   6   97.39    6.70
  -8   1   6   86.19    4.00
  -8   1   6   88.39    4.60
   8   1  -6   74.29    4.10
  -8  -1   6   95.39    5.70
   8   1   6   92.29    5.20
   8   1   6   89.69    5.70
   8   1   6   81.99    4.90
   8  -1  -6   76.89    4.10
  -8   1  -6   74.69    4.50
   8  -1  -6   73.49    4.00
   8   1   6   85.69    4.00
   8   2  -6   23.40    2.70
  -8   2   6   30.50    2.80
   8   2  -6   21.70    2.60
  -8   2   6   30.50    3.10
  -8  -2  -6   20.40    2.30
   8  -2   6   27.70    3.30
  -8  -2   6   26.70    3.10
   8   2   6   29.50    3.30
   8   2   6   27.20    3.00
   8   2   6   22.70    3.00
   8   2   6   27.60    2.20
  -8   2  -6   21.40    2.60
   8  -2  -6   21.00    2.40
  -8  -2   6   23.90    3.00
  -8   2  -6   26.20    3.20
   8   2   6   19.90    2.80
   8  -3   6   37.70    3.50
   8   3  -6   39.90    3.70
   8   3  -6   37.70    3.40
  -8  -3  -6   34.10    3.60
   8  -3   6   32.80    3.60
  -8   3   6   38.30    3.40
  -8   3   6   34.30    2.70
   8   3   6   25.70    3.20
   8   3   6   34.90    2.50
   8   3   6   34.10    3.50
  -8  -3   6   34.40    3.70
   8   3   6   28.00    3.40
  -8   3  -6   69.59   19.10
  -8   3  -6   38.40    3.40
   8   3   6   34.00    3.40
  -8   3  -6   32.60    3.50
  -8  -3   6   34.90    3.60
   8  -4   6   21.60    3.20
   8   4  -6   26.40    2.80
   8   4  -6   27.30    2.60
   8   4  -6   17.30    3.90
   8  -4   6   26.20    3.10
  -8   4   6   21.10    2.40
  -8  -4  -6   24.90    2.50
   8   4  -6   25.80    2.80
   8   4  -6   26.50    2.70
   8   4   6   19.60    2.90
  -8   4  -6   34.40    6.70
  -8   4  -6   25.80    2.90
   8   4   6   20.90    2.80
  -8   4  -6   29.10    3.50
  -8  -4   6   23.30    3.10
   8   4   6   17.00    2.00
  -8   4  -6   21.20    2.50
  -8  -4   6   23.00    2.90
   8   4   6   26.60    2.80
   8   4   6   19.20    2.80
   8   5  -6   12.40   11.00
   8   5  -6    3.10    1.30
   8  -5   6    4.90    1.60
   8   5  -6    4.30    3.00
   8   5  -6    5.10    1.40
   8   5  -6    6.10    1.40
   8   5  -6    5.30    1.50
  -8   5   6   10.30    1.70
  -8   5  -6    3.40    1.40
   8   5   6    8.20    1.70
  -8   5  -6    3.90    1.10
  -8   5  -6    2.10    1.40
  -8  -5   6    8.60    1.90
   8   5   6   10.10    1.60
  -8   5  -6    4.30    3.10
   8   5   6    6.10    1.90
   8   5   6    6.70    1.30
  -8   5  -6    3.80   12.90
   8   5   6    2.70    1.40
  -8   5  -6    6.20    1.70
  -8  -5   6    6.50    1.70
   8   6  -6    8.90    1.50
  -8   6   6    9.00    1.70
   8   6  -6    6.20    1.30
   8  -6   6    7.40    2.30
   8   6  -6    6.90    1.30
   8   6  -6    8.00    1.50
   8   6   6    8.10    1.60
  -8   6  -6    4.00    1.30
  -8  -6   6    8.10    1.80
  -8  -6   6    7.80    2.00
  -8   6  -6    7.80    1.70
   8   6   6    8.20    1.90
  -8   6  -6    7.00    1.80
   8   6   6    6.30    1.40
  -8   6  -6   10.00    1.50
   8   6   6    8.40    1.80
   8   7  -6   65.59    3.10
   8   7  -6   57.19    2.90
   8   7  -6   59.89    3.10
   8   7  -6   57.59    3.00
  -8   7   6   60.89    3.20
  -8   7  -6   59.69    3.70
   8   7   6   54.59    3.30
  -8   7  -6   56.09    3.20
  -8  -7   6   56.29    3.40
  -8   7  -6   64.99    2.90
  -8   7  -6   56.99    3.90
  -8   7  -6   62.09    3.50
   8   8  -6   10.70    1.10
  -8   8  -6   10.50    1.30
  -8   8  -6    9.60    1.20
  -8  -8   6   10.00    1.20
   8   8   6    9.40    1.10
   8   0   7  219.88    7.70
   8   0  -7  230.18    8.80
  -8   0   7  197.38    8.40
  -8   0  -7  232.38    9.10
  -8   0  -7  238.68    9.50
   8   0   7  207.88    8.30
  -8   0   7  208.48    8.50
   8   0   7  217.68    9.10
   8   0  -7  250.37    9.10
   8  -1   7   15.40    2.60
   8   1  -7   16.00    2.20
   8   1  -7   19.50    2.50
  -8  -1  -7   14.20    2.40
  -8   1   7   12.80    2.00
  -8   1   7   18.60    2.70
  -8   1   7   15.50    2.30
   8   1   7   16.00    2.50
  -8  -1   7   16.50    2.50
   8  -1  -7   22.00    2.50
   8   1   7   17.40    2.00
  -8  -1   7   18.70    2.80
   8   1   7   17.20    2.60
   8  -1  -7   15.70    2.20
  -8   1  -7   17.30    2.40
   8   2  -7   98.29    5.10
   8  -2   7   99.19    5.60
   8   2  -7  100.09    5.10
  -8   2   7   96.09    4.90
  -8   2   7   91.49    4.50
  -8   2   7  104.09    4.90
   8   2   7   86.99    5.30
   8   2   7   97.69    4.50
  -8   2  -7  100.29    5.30
  -8  -2   7  113.89    5.70
   8  -2  -7  104.49    5.00
  -8  -2   7   96.29    5.50
   8   2   7   92.89    5.40
   8   2   7   96.89    5.40
   8  -2  -7  105.59    5.00
  -8  -3  -7   99.79    5.00
   8   3  -7  107.29    5.70
   8   3  -7  108.69    5.40
  -8   3   7  109.99    6.00
   8   3   7  110.49    6.50
  -8  -3   7  113.89    6.40
  -8   3  -7  117.19    5.50
   8   3   7  106.89    6.00
  -8  -3   7  100.89    5.80
   8   3   7  110.29    4.90
   8   3   7  107.09    5.60
   8   4  -7   18.40    2.30
   8   4  -7   22.00    2.60
  -8   4   7   17.20    2.20
  -8  -4   7   19.60    2.90
   8   4   7   21.10    2.90
   8   4   7   20.80    2.20
  -8   4  -7   20.50    2.60
   8   4   7   20.60    2.80
   8   4   7   21.00    2.40
  -8   4  -7   22.10    2.40
   8   4   7   17.90    2.40
  -8  -4   7   18.90    2.80
  -8   4  -7   -5.10   20.10
  -8   5   7   78.49    4.10
   8   5  -7   85.69    4.20
   8   5  -7   75.89    3.80
   8   5  -7   78.89    4.10
  -8  -5   7   68.59    4.80
  -8  -5   7   79.69    4.50
   8   5   7   79.29    3.70
   8   5   7   75.59    4.30
  -8   5  -7   91.29    4.70
  -8   5  -7   85.29    4.10
   8   5   7   69.79    4.60
   8   5   7   72.19    4.50
  -8   6   7   30.90    2.40
   8   6  -7   33.60    3.00
   8   6  -7   27.30    2.00
   8   6  -7   34.60    2.20
  -8   6  -7   33.90    2.60
   8   6   7   28.50    2.80
  -8  -6   7   28.60    2.70
   8   6   7   28.00    3.00
  -8   6  -7   33.50    2.10
   8   7  -7    2.40    0.70
   8   7  -7    0.90    0.50
   8   7   7    2.30    1.00
  -8   7  -7    1.00    0.70
  -8   7  -7    2.30    0.60
   8   0  -8  122.19    5.50
  -8   0  -8  113.79    5.80
  -8   0  -8  113.09    5.60
   8   0  -8  113.69    5.40
  -8   0   8  109.19    5.50
   8   0   8  106.09    4.70
  -8   0   8  108.69    5.40
   8   0   8  110.79    5.70
  -8   1   8    5.10    1.40
  -8   1   8    5.80    1.40
   8  -1   8    3.20    1.40
  -8  -1  -8    5.30    1.60
  -8  -1  -8    4.80    1.50
   8   1  -8    5.20    1.50
   8   1  -8    4.00    1.30
  -8  -1   8    5.30    1.50
   8   1   8    4.60    1.40
   8  -1  -8    4.40    1.40
   8   1   8    5.80    1.60
   8  -1  -8    3.80    1.30
  -8   1  -8    2.20    1.10
   8   1   8    4.80    1.20
  -8  -1   8    4.80    1.40
  -8  -2  -8   22.30    3.00
   8   2  -8   24.30    2.70
  -8   2   8   31.30    2.40
   8   2  -8   24.80    2.90
  -8  -2  -8   30.90    3.30
   8  -2   8   30.60    3.30
  -8  -2   8   28.50    3.30
  -8   2  -8   26.40    2.90
   8   2   8   27.20    3.10
   8   2   8   29.50    3.10
   8  -2  -8   28.40    2.70
  -8  -2   8   30.80    3.30
   8   2   8   29.00    2.30
  -8  -3  -8   27.40    3.00
   8   3  -8   31.80    3.10
  -8   3   8   32.00    2.40
   8  -3   8   28.80    2.90
   8   3  -8   35.60    3.20
  -8  -3   8   31.00    3.20
   8   3   8   28.60    2.20
  -8   3  -8   32.60    3.00
   8   3   8   26.70    3.10
   8   3   8   26.80    2.80
  -8  -3   8   22.40    2.90
   8   4  -8    2.00    1.00
  -8  -4  -8    2.40    1.40
  -8   4   8    1.30    0.90
   8   4  -8    4.10    1.20
   8   4   8    1.10    1.10
  -8   4  -8    4.90    1.20
   8   4   8    4.20    1.50
   8   4   8    1.60    0.80
  -8  -4   8    2.10    1.00
  -8  -5  -8    9.20    1.50
   8   5  -8    6.80    1.20
  -8   5   8    8.90    1.40
  -8   5  -8    7.30    1.20
   8   5   8    8.90    1.60
   8   5   8    9.90    1.30
  -8  -5   8    8.70    1.60
   8   6  -8   23.90    1.60
   8   6  -8   22.60    1.70
  -8   6  -8   24.10    1.60
   8   0  -9   40.40    2.90
   8   0  -9   41.60    2.90
   8   0   9   45.50    3.20
  -8   0  -9   43.50    3.10
  -8   0  -9   44.10    2.90
  -8   0  -9   42.80    3.10
   8   1  -9   21.90    2.30
   8  -1   9   19.80    2.30
  -8  -1  -9   18.20    2.20
  -8  -1  -9   17.70    2.30
   8   1  -9   17.80    2.20
  -8  -1  -9   20.20    2.40
  -8   1  -9   21.30    2.50
   8  -1  -9   21.30    2.20
   8   1   9   20.00    2.30
   8  -1  -9   17.70    2.10
   8   2  -9   32.80    3.00
  -8   2   9   37.00    2.30
   8  -2   9   43.60    2.90
  -8  -2  -9   41.40    3.00
   8   2  -9   37.10    3.00
  -8  -2  -9   39.10    3.30
   8   2   9   44.90    3.00
   8  -2  -9   41.30    2.70
   8  -2  -9   42.90    2.60
  -8   2  -9   41.40    2.90
  -8  -2   9   34.00    2.60
  -8   3   9    9.70    1.40
   8   3  -9    7.70    1.40
  -8  -3  -9   10.70    1.60
  -8  -3  -9    8.20    2.10
   8   3  -9    8.70    1.50
   8   3   9   10.90    1.50
  -8   3  -9    6.20    1.30
  -8  -3   9    6.70    1.40
   8   3   9    8.80    1.70
  -8  -4  -9    3.10    1.10
  -8   4   9    1.20    0.80
   8   4  -9    1.20    0.80
   8   4  -9    2.40    0.80
  -8   4  -9    2.30    0.80
  -8  -4   9    1.40    0.80
   8   4   9    4.10    1.10
   8   4   9    2.40    0.70
  -8   5   9   17.40    1.40
   8   5  -9   16.30    1.20
  -8  -5   9   14.90    1.50
  -8   5  -9   16.20    1.20
   8   5   9   16.40    1.50
  -8   0 -10    3.10    0.90
   8   0  10    2.20    0.90
   8   0 -10    4.50    1.00
   8   0 -10    2.90    1.00
   8   1 -10   11.10    1.40
   8   1 -10    9.40    1.30
  -8  -1 -10    7.80    1.60
  -8   1 -10   11.00    1.40
   8   1  10   11.00    1.40
   8   2 -10    7.50    1.40
  -8  -2 -10    8.00    1.10
   8   2 -10    7.50    1.20
  -8  -2 -10    8.10    1.50
  -8  -2 -10    6.80    1.00
  -8   2 -10    9.10    1.40
   8   2  10    6.60    1.00
   8   3 -10    1.40    0.60
  -8  -3 -10    2.90    0.70
   8   3  10    1.70    0.60
  -8   3 -10    1.90    0.60
  -9   0   0    0.30    0.40
   9   0   0    0.10    0.60
   9   1   0   16.10    1.10
  -9   1   0   13.10    3.80
  -9   1   0   16.50    2.40
   9   1   0   19.30    2.00
  -9  -1   0   15.50    1.20
  -9   2   0 1788.32   52.29
   9   2   0 1760.52   47.20
   9  -3   0  771.82   22.30
   9   3   0  770.72   21.30
   9   3   0  730.43   22.60
  -9   3   0  731.33   23.50
  -9   3   0  754.22   21.50
   9   3   0  757.12   21.20
  -9   3   0  723.43   25.80
   9   3   0  774.32   21.40
  -9   4   0   66.19    4.80
  -9  -4   0   66.59    3.10
   9   4   0   62.49    4.30
  -9   4   0   62.39    3.50
   9   4   0   59.89    4.30
   9   4   0   57.79    3.70
   9   4   0   67.49    4.10
  -9   4   0   73.29    4.70
   9   4   0   69.49    3.90
  -9   4   0   71.69    7.20
   9   4   0   72.09    3.40
   9  -4   0   60.59    4.00
   9   5   0   62.79    3.50
   9   5   0   55.19    3.30
   9   5   0   57.19    3.60
  -9   5   0   60.99    3.80
   9   5   0   63.59    3.50
  -9   5   0   57.39    3.80
   9   5   0   58.29    3.40
  -9   5   0   61.49    2.60
   9   5   0   57.19    3.40
  -9   5   0   48.10    3.30
  -9   5   0   53.79    3.70
  -9  -5   0   55.19    3.00
   9   5   0   50.29    4.30
   9  -5   0   52.59    4.00
   9   5   0   62.69    3.90
   9   6   0   86.79    4.90
   9   6   0   89.39    6.00
   9   6   0   83.99    4.90
  -9   6   0   82.39    5.40
   9   6   0   90.29    4.60
   9  -6   0   86.39    5.60
   9   6   0   83.09    4.60
   9   6   0   77.99    4.50
  -9   6   0   97.09    5.30
  -9  -6   0   84.59    4.10
   9   6   0   84.49    4.50
  -9   6   0   75.39    4.70
  -9  -6   0   88.19    4.70
  -9   6   0   83.99    4.70
  -9   7   0    2.70    1.40
   9   7   0    1.90    1.40
   9   7   0    4.50    1.40
  -9  -7   0    0.90    1.00
   9   7   0    3.10    1.20
   9   7   0    3.10    1.20
   9   7   0    2.40    1.40
  -9  -7   0    2.40    1.00
   9   7   0    3.20    1.90
   9  -7   0    3.40    1.80
  -9   7   0    6.30    1.50
  -9   7   0    1.30    1.30
   9   7   0    4.10    1.40
   9   8   0   34.10    5.10
  -9   8   0   36.50    3.70
   9   8   0   39.00    2.60
   9   8   0   35.30    2.90
   9   8   0   34.70    3.20
   9   8   0   40.50    2.90
  -9  -8   0   34.30    3.60
   9   8   0   39.50    2.90
  -9   8   0   38.30    2.90
   9   8   0   36.60    3.10
   9   9   0   37.10    2.50
   9   9   0   38.90    2.40
  -9   9   0   43.40    2.50
  -9   9   0   42.90    2.80
   9   9   0   38.10    2.70
   9   9   0   39.50    2.40
   9   9   0   41.60    2.60
   9   0  -1    1.40    1.20
  -9   0   1    0.40    0.40
  -9   0  -1    1.80    5.00
   9   0  -1   -0.30    0.50
   9   0   1   -0.20    0.50
  -9   0  -1   -1.20    1.10
  -9   0  -1    0.30    0.50
   9   0   1    0.90    0.30
   9   0  -1   -1.50    4.70
   9   1  -1  692.93   21.90
   9   1  -1  682.63   24.40
   9   1  -1  713.33   20.20
  -9  -1  -1  704.63   19.30
   9  -1   1  670.83   19.80
  -9  -1   1  678.53   18.70
   9  -1  -1  694.93   19.90
   9   1   1  671.93   18.40
  -9   1  -1  670.93   22.30
  -9  -1   1  693.63   18.90
  -9   1  -1  686.13   25.10
   9   1   1  670.23   19.80
  -9   2   1 2134.29   61.69
   9   2  -1 2036.60   59.99
  -9   2  -1 2043.60   58.09
   9   2   1 2106.69   56.79
  -9   2  -1 2093.19   61.19
   9  -3   1  463.35   15.30
   9   3  -1  464.25   15.00
  -9  -3  -1  450.35   13.10
   9   3  -1  443.16   15.60
   9   3  -1  455.95   13.50
   9   3  -1  423.66   13.30
  -9   3   1  490.45   18.00
  -9   3   1  469.85   15.80
   9   3  -1  446.46   18.00
   9   3   1  473.45   14.20
  -9   3  -1  475.65   16.70
   9   3   1  449.76   15.30
   9   3   1  458.45   14.20
  -9   3  -1  449.95   19.10
  -9  -3   1  500.85   14.10
   9   3   1  505.05   13.90
  -9   3  -1  442.16   13.70
   9  -3  -1  430.66   14.00
   9   4  -1  194.78    8.60
   9   4  -1  206.78    7.30
  -9   4   1  185.68    7.70
   9   4  -1  196.18   11.00
   9  -4   1  194.78    6.70
   9   4  -1  205.48    7.20
  -9   4   1  178.28    7.10
   9   4  -1  200.88    7.60
   9   4  -1  185.78    7.00
  -9   4   1  186.48    7.50
  -9  -4  -1  196.78    6.70
   9   4  -1  199.58    8.80
   9   4  -1  202.48    7.80
   9  -4   1  186.48    8.00
  -9   4   1  172.18    9.40
  -9   4   1  183.28    7.20
  -9   4  -1  198.88    9.40
  -9   4  -1  194.08   12.20
  -9   4  -1  203.38    8.80
   9   4   1  193.28    7.00
  -9  -4   1  187.98    7.00
   9   4   1  183.28    7.00
  -9  -4   1  189.08    6.70
   9   4   1  191.58    7.10
  -9   4  -1  200.88    8.80
   9  -4  -1  201.58    7.90
   9   4   1  177.28    7.30
  -9   4  -1  190.08    7.80
  -9   4  -1  183.08    7.60
   9   4   1  187.08    6.60
   9   4   1  189.08    8.30
   9   5  -1   86.69    4.40
   9   5  -1   84.39    4.60
   9   5  -1   77.59    4.00
   9   5  -1   81.09    4.20
   9  -5   1   68.89    4.70
  -9   5   1   68.19    4.10
   9   5  -1   82.79    5.60
  -9   5   1   66.99    4.00
   9   5  -1   84.49    4.40
  -9   5   1   77.19    4.40
  -9  -5  -1   82.59    3.60
   9  -5   1   70.49    3.60
   9   5  -1   81.29    4.10
  -9   5  -1   75.79    4.60
   9   5   1   72.09    5.00
   9   5   1   72.89    4.00
   9   5   1   76.19    3.80
  -9   5  -1   86.29    4.80
   9  -5  -1   81.49    4.80
  -9   5  -1   75.79    7.80
  -9   5  -1   78.19    4.40
  -9  -5   1   72.69    4.00
   9   5   1   76.79    4.10
   9   5   1   71.39    3.90
   9   5   1   71.99    4.10
  -9   5  -1   85.19    4.50
  -9   5  -1   78.69    4.90
   9   5   1   65.89    4.10
  -9   5  -1   83.49    4.70
  -9  -5   1   77.69    3.80
   9   6  -1  100.49    6.70
  -9  -6  -1  114.79    4.80
   9   6  -1  110.89    5.20
   9   6  -1  109.49    5.30
  -9   6   1  112.89    5.80
   9   6  -1  107.39    5.30
  -9   6   1  100.99    5.30
   9   6  -1  102.99    5.60
   9   6  -1  108.39    5.10
  -9   6   1  105.69    5.50
   9  -6   1  109.29    6.50
   9   6  -1  102.79    5.20
  -9   6  -1  111.89    6.00
  -9  -6   1  103.49    5.40
   9   6   1  107.29    5.40
   9   6   1  107.99    5.20
  -9   6  -1  108.89    5.70
   9   6   1  104.59    5.30
  -9   6  -1  120.09    6.00
  -9  -6   1  101.99    5.10
   9   6   1  116.19    5.70
   9   6   1  109.29    5.10
  -9   6  -1  113.89    5.70
  -9   6  -1  109.89    5.50
   9   6   1   98.89    5.00
   9   6   1   99.29    6.50
  -9   7   1    4.20    1.50
  -9  -7  -1    8.10    1.80
   9   7  -1    7.00    2.30
  -9   7   1    3.90    1.50
  -9  -7  -1    8.00    1.40
   9   7  -1    7.70    1.60
   9   7  -1   10.80    2.70
   9   7  -1    8.70    1.70
   9  -7   1    3.20    2.00
  -9  -7   1    3.70    1.20
  -9  -7   1    3.20    1.40
   9   7   1    4.50    1.40
   9   7   1    3.70    1.20
  -9   7  -1    6.20    1.80
  -9   7  -1    7.20    1.70
   9   7   1    2.90    2.10
   9   8  -1   49.20    3.20
  -9   8   1   51.29    3.20
   9   8  -1   50.19    3.20
   9   8  -1   51.59    6.30
  -9  -8  -1   37.30    4.90
   9   8  -1   53.09    3.40
   9   8  -1   49.10    3.40
   9   8  -1   48.40    3.00
  -9   8   1   50.19    3.50
   9   8  -1   49.00    3.20
  -9   8  -1   51.79    3.40
  -9   8  -1   49.10    3.20
   9   8   1   47.90    3.40
   9   8   1   43.10    3.10
  -9   8  -1   48.20    3.70
   9   8   1   49.10    3.00
   9   8   1   47.80    3.20
   9   8   1   45.50    3.20
  -9   8  -1   41.80    3.00
   9   9  -1   -0.40    1.00
   9   9  -1    0.50    0.60
   9   9  -1    0.10    0.80
   9   9  -1    1.70    0.80
   9   9  -1    1.20    0.80
  -9   9   1    0.90    0.80
   9   9  -1    1.40    0.80
   9   9   1    0.50    0.80
  -9   9  -1    1.80    0.80
   9   9   1   -0.60    0.50
   9   9   1    0.10    0.70
   9   9   1    0.20    0.70
  -9   9  -1    0.70    1.00
  -9   0   2    0.00    0.40
   9   0  -2    0.00    0.50
  -9   0  -2    0.30    0.50
  -9   0  -2   -3.70    6.80
   9   0   2   -0.20    0.60
   9   0   2    0.40    0.40
  -9   0  -2   -1.60    1.20
   9   1  -2   95.59    4.40
   9   1  -2   93.19    8.20
   9  -1   2  109.09    4.80
  -9  -1  -2   89.49    3.90
   9   1  -2   87.59    5.60
  -9  -1  -2   92.49    3.60
  -9   1  -2   86.39    6.20
  -9   1  -2   89.49   10.50
   9  -1  -2   93.09    3.90
   9   1   2  109.79    4.80
  -9  -1   2   98.99    4.20
  -9  -1   2   99.29    4.10
   9   1   2  107.39    3.70
   9   2  -2  806.42   22.60
  -9  -2  -2  806.42   22.00
   9  -2   2  779.12   22.60
   9   2  -2  767.72   22.20
   9   2  -2  839.12   25.50
   9   2  -2  803.62   23.40
   9  -2  -2  778.72   22.40
  -9   2  -2  787.82   22.60
  -9   2  -2  785.22   26.40
  -9  -2   2  725.43   21.60
  -9   2  -2  766.32   30.00
  -9  -2   2  788.72   21.60
   9   2   2  747.63   22.40
   9   2   2  758.22   21.50
   9   2   2  767.82   20.90
  -9   3   2   17.00    2.50
   9   3  -2    5.00    3.90
   9   3  -2   10.10    1.50
   9   3  -2    8.80    1.50
   9  -3   2   17.60    1.80
  -9   3   2   14.80    3.80
  -9  -3  -2    8.80    1.10
  -9   3   2   19.50    2.30
   9   3  -2    7.50    1.70
   9   3  -2    8.50    2.20
   9   3  -2    7.80    1.20
  -9   3   2   12.40    1.80
   9  -3   2   18.70    2.50
  -9   3  -2    6.00    2.20
   9   3   2   21.50    2.30
  -9  -3   2   18.50    2.00
   9   3   2   18.70    1.70
  -9   3  -2    7.50    5.20
  -9   3  -2    8.60    1.50
   9   3   2   19.60    2.00
  -9   3  -2    5.50    1.60
   9   3   2   18.80    2.40
  -9  -3   2   14.80    1.80
   9   3   2   17.50    2.10
  -9  -4  -2   44.10    2.50
  -9   4   2   48.00    3.10
   9   4  -2   44.60    2.80
   9   4  -2   41.50    2.70
   9   4  -2   40.30    3.00
   9   4  -2   41.70    2.80
  -9   4   2   43.10    3.00
   9   4  -2   36.50    2.60
   9   4  -2   42.90    3.70
   9  -4   2   38.60    3.40
  -9   4   2   44.60    3.10
   9  -4   2   45.10    2.80
  -9   4   2   49.00    5.20
   9   4  -2   41.90    3.00
   9   4  -2   38.40    6.50
  -9   4  -2   62.89    9.00
  -9   4  -2   42.30    3.60
  -9   4  -2   45.60    3.40
   9   4   2   45.50    3.20
   9   4   2   44.70    3.10
  -9   4  -2   41.70    3.20
  -9   4  -2   37.80    3.60
   9   4   2   44.50    2.80
   9   4   2   44.60    3.60
   9   4   2   49.90    3.20
  -9  -4   2   50.19    3.20
   9   4   2   46.90    2.70
  -9   4  -2   41.00    3.00
   9   4   2   46.20    3.10
  -9  -4   2   47.10    4.90
   9   5  -2   63.89    5.00
  -9   5   2   66.09    4.00
  -9   5   2   64.69    4.00
   9   5  -2   68.19    5.10
  -9   5   2   66.39    4.00
   9   5  -2   60.79    7.50
   9   5  -2   66.49    3.70
   9  -5   2   70.19    4.90
   9   5  -2   69.89    4.20
   9   5  -2   62.69    4.00
   9   5  -2   61.29    3.60
   9   5  -2   65.49    3.70
  -9  -5  -2   67.29    3.30
   9   5  -2   62.19    4.80
   9  -5   2   62.69    3.60
  -9  -5   2   62.69    3.80
   9   5   2   67.39    4.80
   9   5   2   72.39    4.40
   9   5   2   57.29    4.40
   9   5   2   69.69    3.70
  -9   5  -2   62.59    4.10
  -9   5  -2   67.79    4.10
  -9   5  -2   60.69    4.20
  -9   5  -2   63.59    5.20
   9   5   2   67.19    4.00
  -9   5  -2   73.19    4.70
   9   5   2   62.79    3.50
  -9  -5   2   69.89    4.10
   9   5   2   63.09    4.00
  -9   5  -2   62.19    8.30
  -9   5  -2   70.09    4.60
   9   6  -2   23.30    2.70
   9   6  -2   22.20    2.80
   9   6  -2   22.40    2.60
   9   6  -2   29.70    2.80
  -9  -6  -2   28.60    2.00
   9  -6   2   25.00    2.60
   9   6  -2   22.00    3.60
   9  -6   2   31.20    4.10
  -9   6   2   29.90    3.10
  -9   6   2   29.30    3.30
  -9   6   2   26.80    3.20
   9   6  -2   23.90    2.70
   9   6  -2   20.00    2.40
  -9   6  -2   21.20    2.80
  -9  -6   2   21.40    2.80
   9   6   2   25.30    2.60
  -9   6  -2   25.10    3.20
   9   6   2   24.60    2.90
  -9   6  -2   23.40    3.40
   9   6   2   22.50    2.90
   9   6   2   22.50    2.80
  -9  -6   2   24.30    2.80
   9   6   2   28.30    3.20
  -9   6  -2   22.60    2.80
   9   6   2   23.90    2.60
  -9   6  -2   23.40    2.90
   9   6   2   25.00    3.50
   9   7  -2  110.59    5.40
   9   7  -2  104.29    5.20
   9   7  -2  111.29    5.30
   9   7  -2  113.49    5.20
  -9   7   2  115.39    5.70
  -9   7   2  103.69    5.30
   9   7  -2  102.89    6.80
  -9  -7  -2  108.09    6.20
   9   7  -2  116.89    5.80
   9   7  -2  111.79    5.40
   9  -7   2  101.69    6.60
   9   7   2  114.59    5.30
  -9  -7   2   99.69    7.80
   9   7   2   98.19    4.90
  -9  -7   2  109.99    5.80
  -9   7  -2  103.59    6.00
   9   7   2  117.89    5.70
  -9   7  -2  108.29    5.50
   9   7   2  108.89    5.60
   9   7   2  107.69    5.40
  -9   7  -2  119.19    6.00
   9   7   2  109.49    5.40
  -9   7  -2  116.99    5.80
   9   8  -2   65.19    3.70
   9   8  -2   64.59    3.70
   9  -8   2   64.59    5.90
  -9   8   2   65.79    4.00
   9   8  -2   66.99    3.50
   9   8  -2   65.99    3.60
   9   8  -2   68.89    4.00
  -9  -8  -2   69.29    6.80
   9   8  -2   66.59    3.70
   9   8  -2   64.29    5.10
  -9   8  -2   66.79    3.80
  -9   8  -2   70.19    4.10
   9   8   2   76.79    4.00
   9   8   2   66.29    4.10
  -9   8  -2   74.39    3.90
  -9   8  -2   65.29    4.30
   9   8   2   73.19    4.00
   9   8   2   73.79    3.90
   9   9  -2   33.70    2.20
   9   9  -2   34.70    2.30
   9   9  -2   32.10    2.70
   9   9  -2   35.40    2.20
   9   9  -2   31.60    1.90
  -9   9  -2   28.90    2.60
  -9   9  -2   33.90    2.10
  -9   9  -2   33.20    2.20
   9   9   2   34.80    2.20
  -9   9  -2   33.70    2.30
   9   0   3    0.20    0.70
  -9   0   3    0.60    0.50
  -9   0  -3   -0.40    0.60
   9   0   3   -0.10    0.30
   9   0  -3    0.60    0.80
  -9   0  -3   -0.70    0.40
  -9  -1  -3   56.39    2.70
   9   1  -3   55.89    2.90
   9   1  -3   65.39    3.40
   9  -1   3   76.09    4.60
  -9   1   3   72.79    3.20
  -9  -1  -3   53.19    3.00
   9   1  -3   57.19    4.80
   9   1  -3   50.29    8.10
   9   1   3   78.09    3.00
  -9   1  -3   54.89    3.10
  -9   1  -3   41.60    9.30
  -9  -1   3   68.99    3.50
  -9   1  -3   50.49    8.50
   9   1   3   78.79    4.10
   9   2  -3  378.56   14.70
   9   2  -3  365.16   11.40
   9   2  -3  357.26   17.80
   9   2  -3  371.56   12.30
   9   2  -3  357.06   11.20
  -9  -2  -3  366.66   11.40
   9  -2   3  374.36   12.30
  -9  -2  -3  374.86   11.10
   9   2   3  354.46   10.60
  -9  -2   3  355.46   11.50
   9   2   3  357.06   11.50
   9   2   3  354.46   12.60
  -9   2  -3  372.76   11.80
  -9  -2   3  337.07   11.50
  -9   2  -3  331.47   19.70
  -9   2  -3  363.16   16.00
  -9  -3  -3  147.59    5.40
  -9   3   3  127.29    6.20
   9   3  -3  156.88    8.50
   9  -3   3  120.49    5.20
   9   3  -3  136.39    6.00
   9   3  -3  147.79    5.70
   9   3  -3  148.79    5.90
   9   3  -3  139.89    6.40
  -9   3   3  129.99    5.30
   9   3  -3  144.49    6.90
   9   3  -3  156.58   11.90
   9  -3   3  127.19    6.20
  -9   3  -3  146.59   13.70
  -9  -3   3  119.59    5.50
   9   3   3  126.29    6.00
   9   3   3  129.99    5.60
   9   3   3  120.79    5.90
  -9   3  -3  149.88    6.60
  -9  -3   3  130.19    5.60
  -9   3  -3  150.08    6.20
   9   3   3  133.79    4.90
  -9   3  -3  149.88    9.40
  -9   4   3  291.97   11.40
   9  -4   3  318.77   11.90
   9   4  -3  279.27   12.80
   9   4  -3  284.57   10.00
   9   4  -3  296.47   11.80
   9  -4   3  306.27   10.10
  -9   4   3  277.47   10.00
   9   4  -3  284.97   10.30
  -9  -4  -3  311.97    9.60
   9   4  -3  288.87   10.00
  -9   4   3  286.07    9.80
   9   4  -3  307.67   10.00
  -9   4   3  305.77   10.30
   9   4  -3  286.37   16.20
   9   4  -3  285.17    9.90
   9   4  -3  311.57   10.50
  -9   4  -3  298.37   11.10
  -9   4  -3  314.37   10.70
   9   4   3  310.57   10.70
  -9   4  -3  292.57   11.00
  -9  -4   3  268.37   10.40
   9   4   3  291.17   10.60
  -9   4  -3  335.67   21.70
   9   4   3  280.27   10.40
  -9   4  -3  305.27   10.80
  -9  -4   3  300.67   10.70
  -9   4  -3  274.67   10.70
   9   4   3  298.87    9.80
   9   4   3  308.37   10.60
  -9   4  -3  320.27   14.60
   9   4   3  288.77   11.30
   9   4   3  302.27    9.70
  -9  -5  -3  188.98    7.10
   9   5  -3  199.58    7.60
   9   5  -3  193.28    7.60
   9  -5   3  190.58    9.20
   9   5  -3  210.68   10.10
  -9   5   3  200.58    7.90
   9   5  -3  181.68   13.90
   9   5  -3  196.28    7.50
  -9   5   3  203.38    7.90
   9   5  -3  198.78    9.60
   9   5  -3  201.28    7.60
   9   5  -3  217.68    8.20
   9   5  -3  201.48    8.00
   9  -5   3  202.18    7.70
  -9   5  -3  200.68    8.70
  -9   5  -3  214.28    8.70
  -9   5  -3  196.58   15.00
  -9   5  -3  184.58    8.10
  -9  -5   3  190.78    8.20
   9   5   3  192.88    8.10
  -9   5  -3  196.28    8.30
   9   5   3  198.48    8.00
   9   5   3  197.58    8.10
   9   5   3  200.68    7.30
  -9   5  -3  200.78   10.70
  -9  -5   3  190.58    8.10
  -9   5  -3  201.28    8.10
   9   5   3  188.98    7.20
   9   5   3  176.68    7.80
  -9  -6  -3   24.60    2.00
   9  -6   3   24.90    3.70
  -9   6   3   24.00    2.80
  -9   6   3   28.30    3.20
   9   6  -3   28.30    2.90
   9  -6   3   21.50    2.60
   9   6  -3   23.10    2.60
   9   6  -3   24.70    2.70
   9   6  -3   30.30    3.30
   9   6  -3   26.10    2.80
   9   6  -3   29.50    4.20
   9   6  -3   21.20    2.50
  -9   6  -3   29.80    3.20
  -9   6  -3   22.50    2.80
   9   6   3   21.10    2.90
   9   6   3   25.50    3.10
   9   6   3   25.80    2.60
  -9  -6   3   23.40    3.00
  -9   6  -3   27.00    3.60
  -9  -6   3   30.20    3.40
   9   6   3   27.70    3.00
  -9   6  -3   21.30    2.80
   9   6   3   30.60    3.20
  -9   6  -3   35.00    3.80
   9  -7   3    1.80    1.30
  -9   7   3    2.20    1.20
   9   7  -3    2.90    1.10
   9   7  -3    0.70    1.00
   9   7  -3    2.70    1.30
   9   7  -3    2.30    1.10
   9   7  -3    1.80    1.10
   9   7  -3    4.20    1.80
  -9   7   3    1.70    1.00
   9   7  -3    2.30    1.10
  -9   7  -3    1.50    1.00
   9   7   3    1.20    0.90
   9   7   3    1.90    1.30
  -9  -7   3    3.30    1.30
   9   7   3    0.60    1.10
  -9   7  -3    1.60    1.40
  -9  -7   3    2.50    1.20
   9   7   3    3.50    1.30
  -9   7  -3    3.90    1.40
  -9   7  -3    2.50    1.10
   9   7   3    1.70    0.90
   9   8  -3   35.60    2.50
  -9   8   3   37.10    2.60
   9   8  -3   32.20    3.00
   9   8  -3   31.70    3.80
   9   8  -3   38.40    2.60
   9   8  -3   32.80    2.90
   9   8  -3   33.80    3.20
  -9   8   3   36.80    2.70
  -9   8  -3   33.60    3.00
  -9   8  -3   31.40    3.40
   9   8   3   34.00    3.20
   9   8   3   31.20    3.10
  -9   8  -3   36.00    3.30
   9   9  -3    5.40    1.20
   9   9   3    5.80    1.00
  -9   9  -3    3.20    1.10
  -9   9  -3    4.90    1.00
  -9   9  -3    3.50    1.20
   9   9   3    3.70    0.80
  -9   9  -3    7.70    1.10
   9   0   4    0.90    0.80
   9   0   4    0.60    0.40
  -9   0   4    1.10    1.10
  -9   0   4    0.30    0.70
   9   0   4   -0.30    0.70
  -9   0  -4    0.40    0.80
   9   0   4    0.80    1.00
   9   0  -4   -0.10    0.60
  -9   1   4  159.78    7.60
  -9  -1  -4  141.19    5.30
   9  -1   4  150.58    6.90
   9   1  -4  133.89    5.50
   9   1  -4  144.79    5.50
   9  -1   4  150.28    6.60
  -9   1   4  148.79    5.90
  -9  -1  -4  139.59    5.60
   9   1   4  149.88    6.50
   9   1   4  157.68    6.60
  -9   1  -4  129.39    6.00
  -9  -1   4  148.19    6.80
   9   1   4  159.68    5.40
  -9  -1   4  150.78    6.20
  -9   1  -4  145.29    5.80
   9   1   4  150.68    6.30
  -9   1  -4  141.89    6.40
   9   1   4  156.88    8.00
   9   2  -4  327.37   14.40
   9  -2   4  285.37   10.50
   9   2  -4  336.07   10.80
  -9   2   4  288.77    9.90
   9   2  -4  324.77   18.80
   9   2  -4  325.47   10.80
   9   2  -4  335.57   10.80
  -9  -2  -4  320.97   10.30
   9  -2   4  289.17   10.70
  -9   2  -4  333.97   11.40
   9   2   4  276.07   11.00
  -9  -2   4  286.07   10.20
   9   2   4  287.27   10.20
  -9  -2   4  269.47   10.00
  -9   2  -4  315.77   16.00
   9   2   4  305.07    9.10
  -9   2  -4  315.17   11.80
  -9   2  -4  325.37   11.60
  -9   2  -4  376.36   23.00
   9   2   4  282.47   10.30
   9  -3   4   76.29    4.80
   9  -3   4   91.59    4.50
   9   3  -4  109.19    5.00
   9   3  -4   97.69    4.70
   9  -3   4   95.99    5.40
   9   3  -4  100.59   11.60
   9   3  -4  106.29    5.70
  -9   3   4   88.89    4.50
  -9   3   4   88.99    4.20
  -9  -3  -4   96.69    4.30
   9   3  -4  111.49    5.00
   9   3   4   95.49    4.80
  -9   3  -4  102.29   14.80
  -9   3  -4  100.89    9.60
  -9  -3   4   84.79    4.70
  -9   3  -4  102.29    4.80
  -9   3  -4   91.59    5.30
  -9   3  -4  106.29    5.10
   9   3   4   86.79    4.80
   9   3   4   91.99    4.00
  -9  -3   4   82.49    4.70
   9   3   4   84.89    4.80
   9   4  -4  136.69    5.70
  -9   4   4  132.79    5.80
   9  -4   4  121.79    5.70
  -9   4   4  124.79    5.00
   9   4  -4  140.79    7.30
   9   4  -4  142.19    8.90
  -9  -4  -4  142.99    5.50
   9   4  -4  130.89    5.90
  -9   4   4  121.39    6.90
   9  -4   4  124.49    6.30
   9   4  -4  134.89    5.80
   9   4  -4  155.18   13.70
   9  -4   4  133.69    8.80
   9   4  -4  135.49    6.00
  -9   4  -4  142.49    5.80
   9   4   4  130.29    6.20
  -9   4  -4  134.29    6.40
  -9   4  -4  139.69    6.30
   9   4   4  122.29    7.00
  -9   4  -4  141.49   16.40
  -9  -4   4  130.99    7.70
  -9   4  -4  149.59    7.10
  -9  -4   4  119.49    6.30
  -9   4  -4  128.89    6.70
  -9   4  -4  144.99   10.20
   9   4   4  130.59    6.30
  -9   5   4   91.09    4.80
   9   5  -4   89.79    4.40
   9   5  -4   82.89    4.70
   9  -5   4   81.49    4.90
   9   5  -4   85.79    5.90
   9   5  -4   83.29    4.70
   9  -5   4   84.99    5.80
  -9   5   4   86.29    4.60
  -9  -5  -4   80.39    4.00
   9   5  -4   71.49    4.20
   9   5  -4   78.59    4.30
   9   5  -4   88.49    4.60
   9   5  -4   85.79   11.30
  -9   5  -4   95.19    4.30
   9   5   4   83.19    4.20
  -9   5  -4   95.99    5.10
  -9  -5   4   85.49    5.20
  -9   5  -4   90.29   12.60
  -9   5  -4   96.29    5.60
  -9   5  -4   88.69    5.00
   9   5   4   89.59    5.20
   9   5   4   87.99    4.90
   9   5   4   93.99    5.40
  -9   5  -4   85.79    5.20
   9   6  -4   54.19    5.80
   9  -6   4   47.30    4.50
  -9   6   4   51.69    5.30
   9   6  -4   51.99    6.30
   9   6  -4   54.59    3.50
   9   6  -4   72.89    9.80
   9   6  -4   50.29    4.60
   9   6  -4   52.19    3.40
   9  -6   4   50.79    3.70
  -9  -6  -4   54.89    3.20
   9   6  -4   52.19    5.10
  -9   6  -4   76.49   10.00
   9   6   4   48.80    5.00
  -9  -6   4   49.20    4.10
  -9   6  -4   61.79    4.00
  -9  -6   4   56.99    4.40
  -9   6  -4   60.59    6.60
  -9   6  -4   55.29    4.60
   9   6   4   52.29    3.40
   9   6   4   38.00    3.90
   9   7  -4    2.90    1.10
   9   7  -4    3.60    1.20
   9   7  -4    2.90    1.70
   9  -7   4    3.20    1.60
  -9   7   4    2.60    1.10
   9   7  -4    1.90    1.00
  -9   7   4    4.30    1.30
   9   7  -4    4.90    1.50
   9   7  -4    3.90    1.20
   9   7  -4    4.10    1.20
  -9  -7   4    3.50    1.30
  -9   7  -4    2.40    1.30
   9   7   4    3.30    1.00
   9   7   4    2.90    1.10
  -9   7  -4    3.70    1.30
  -9   7  -4    5.40    1.50
  -9  -7   4    1.90    1.30
   9   7   4    5.00    1.60
  -9   7  -4    2.90    1.60
   9   7   4    3.70    1.40
   9   8  -4   11.30    1.60
  -9   8   4   19.60    2.00
   9   8  -4   11.60    1.50
   9   8  -4   10.10    1.50
   9   8  -4    9.50    1.40
   9   8  -4   12.20    1.70
   9   8   4   17.70    1.90
   9   8   4   17.80    2.10
  -9   8  -4   10.50    1.70
  -9   8  -4    7.90    1.70
  -9   8  -4   12.40    1.80
  -9   9  -4    2.70    0.80
  -9   0   5    0.20    0.70
  -9   0  -5   -0.80    0.90
   9   0  -5    0.10    0.80
   9   0  -5   -0.20    0.70
   9   0   5    1.70    1.00
   9   0   5   -0.50    0.40
   9   0   5   -0.30    0.70
   9   0   5    0.00    0.90
  -9   0   5   -1.30    0.70
  -9   1   5  157.48    6.30
  -9   1   5  157.88    6.60
   9  -1   5  151.48    6.90
   9  -1   5  154.88    7.10
  -9  -1  -5  146.39    6.00
   9   1  -5  153.98    6.10
   9   1  -5  150.78    6.00
  -9  -1   5  158.28    6.80
  -9   1  -5  157.68    6.40
   9   1   5  151.88    6.70
   9   1   5  158.68    7.00
  -9  -1   5  151.68    6.60
   9   1   5  159.58    5.70
   9   1   5  148.29    6.60
   9  -1  -5  148.69    5.90
  -9   1  -5  151.98    6.60
   9   1   5  149.99    6.60
  -9   1  -5  148.29    6.70
  -9  -2  -5    6.40    1.30
   9  -2   5    4.40    1.50
   9  -2   5    4.80    1.50
   9   2  -5    8.10    1.60
  -9   2   5    3.00    1.00
  -9   2   5    4.60    1.30
   9   2  -5    5.30    1.30
   9   2   5    2.70    1.30
   9   2   5    2.50    1.20
  -9  -2   5    1.60    1.00
   9   2   5    3.30    0.90
   9   2   5    3.00    1.20
   9   2   5    3.40    1.30
  -9  -2   5    3.10    1.30
  -9   2  -5    5.70    1.70
  -9   2  -5    6.90    1.50
  -9   2  -5    6.70    1.60
  -9  -3  -5   58.79    3.30
   9   3  -5   59.79    3.70
  -9   3   5   77.69    4.10
   9   3  -5   59.29   11.20
   9  -3   5   82.89    5.60
   9   3  -5   65.59    6.40
   9   3  -5   59.69    3.70
   9   3  -5   65.49    3.80
  -9  -3   5   76.09    4.70
   9   3   5   78.39    4.90
   9   3   5   73.79    4.70
  -9   3  -5   58.99    3.80
  -9  -3   5   87.99    4.90
  -9   3  -5   56.19   13.90
  -9   3  -5   63.39    4.30
  -9   3  -5   45.60    6.80
   9   3   5   78.89    4.30
   9   3   5   84.89    4.70
  -9   3  -5   56.99    3.70
  -9   4   5  119.69    5.50
   9   4  -5  107.79    4.90
   9   4  -5  112.39    5.40
   9   4  -5  135.09   15.50
   9  -4   5  123.59    6.20
  -9   4   5  127.39    5.70
   9  -4   5  123.79    6.90
   9   4  -5  105.39    5.30
   9   4  -5  108.49    5.20
   9   4  -5  109.29    8.30
  -9   4  -5  113.99    5.60
   9   4   5  117.79    6.30
  -9   4  -5  104.39    5.00
   9   4   5  115.19    5.10
  -9  -4   5  127.59    6.20
  -9   4  -5  133.29   17.50
  -9   4  -5  108.99    8.20
   9   4   5  122.29    6.30
  -9   4  -5   93.89    5.60
   9   4   5  120.69    6.00
  -9   4  -5  116.19    9.80
   9   4   5  114.89    5.60
  -9  -4   5  110.39    6.20
  -9   5   5   70.39    4.10
   9   5  -5   77.69    4.20
  -9  -5  -5   71.49    3.80
   9   5  -5   69.39    3.90
   9   5  -5   74.49   11.90
   9  -5   5   77.29    5.40
  -9   5   5   62.59    3.90
   9   5  -5   76.19    6.80
   9  -5   5   73.59    4.70
   9   5  -5   80.99    4.10
   9   5  -5   75.89    4.20
   9   5  -5   75.29    4.30
  -9   5  -5  100.79   15.40
   9   5   5   68.39    4.80
  -9   5  -5   73.69    5.00
  -9  -5   5   73.09    4.60
  -9   5  -5   72.29    4.50
   9   5   5   72.99    4.50
  -9   5  -5   71.79    4.80
  -9  -5   5   67.39    4.70
  -9   5  -5   81.09    7.70
   9   5   5   68.89    4.60
  -9   5  -5   72.79    4.50
  -9   5  -5   81.19    4.00
   9   5   5   70.99    3.90
   9   6  -5   53.69    3.20
   9   6  -5   47.00    3.10
  -9   6   5   44.90    3.20
   9   6  -5   49.50    3.20
   9   6  -5   52.39    3.50
   9   6  -5   50.99    6.80
   9   6  -5   49.30   14.70
   9  -6   5   43.80    4.10
   9   6  -5   50.89    3.50
  -9   6  -5   52.89    3.80
  -9   6  -5   50.49    3.60
  -9   6  -5   65.49   16.60
   9   6   5   44.50    3.30
  -9  -6   5   44.20    4.20
  -9   6  -5   41.20    4.20
   9   6   5   47.30    3.00
   9   6   5   50.99    3.90
  -9   6  -5   45.80    3.50
   9   6   5   50.09    3.70
  -9   6  -5   50.39    3.00
  -9  -6   5   45.50    3.50
   9   7  -5    2.70    0.90
   9   7  -5    3.20    1.20
   9   7  -5    4.10    1.20
   9   7  -5    3.50    1.10
  -9   7   5    4.00    1.10
   9   7  -5    2.60    1.10
   9   7  -5    3.00    1.00
  -9  -7   5    7.10    2.80
   9   7   5    4.40    1.40
  -9   7  -5    4.90    1.40
  -9   7  -5    1.30    1.40
   9   7   5    5.30    1.60
   9   7   5    3.30    1.20
  -9   7  -5    3.30    1.30
  -9   7  -5    3.50    1.60
   9   8  -5   11.90    1.40
   9   8  -5   14.90    1.60
   9   8  -5   12.00    1.40
   9   8  -5   13.20    1.50
   9   8  -5   12.30    1.50
   9   8   5    8.60    1.30
  -9   8  -5   16.50    1.80
  -9   8  -5   15.40    1.90
  -9   8  -5   14.20    1.60
   9   8   5    8.40    1.40
  -9   8  -5   16.60    2.40
  -9  -8   5   10.40    1.40
   9   0   6    0.80    1.10
   9   0  -6    1.30    0.90
  -9   0  -6    0.90    1.00
   9   0  -6   -0.20    0.90
   9   0   6    0.50    0.60
  -9   0   6    1.50    1.10
  -9   1   6   62.99    6.80
  -9   1   6   77.89    4.40
   9   1  -6   73.49    4.00
   9  -1   6   73.89    4.70
   9   1  -6   70.79    4.00
   9   1   6   70.69    4.50
   9   1   6   70.59    4.60
   9  -1  -6   80.99    4.10
   9   1   6   66.89    4.00
  -9   1  -6   75.19    4.50
   9   1   6   68.29    4.60
  -9  -1   6   71.59    4.50
  -9  -1   6   70.99    4.40
   9   2  -6  113.09    5.30
  -9   2   6  100.19    5.10
   9  -2   6  104.49    5.80
  -9   2   6  105.69    4.80
  -9  -2  -6  106.39    5.00
   9   2   6  100.79    4.50
   9   2   6   97.19    5.50
  -9   2  -6  114.89    6.00
  -9  -2   6  103.69    5.60
   9   2   6  101.09    6.00
   9   2   6  108.49    5.60
  -9   2  -6  120.99    5.70
   9   2   6   98.49    5.30
  -9  -2   6   97.49    5.50
  -9   3   6  158.88    6.60
   9   3  -6  189.08    7.60
   9  -3   6  162.38    7.60
   9  -3   6  171.38    8.00
  -9  -3  -6  170.68    7.10
   9   3  -6  191.18    7.70
  -9   3   6  168.38    6.90
  -9   3  -6  175.98    7.40
  -9   3  -6  181.18    8.10
   9   3   6  164.48    6.40
   9   3   6  156.78    7.50
  -9   3  -6  191.28    7.60
   9   3   6  162.28    7.60
   9   3   6  152.28    7.00
   9   3   6  170.28    7.50
  -9  -3   6  154.58    7.50
  -9  -3   6  172.08    7.60
   9   4  -6  171.58   20.20
   9   4  -6  146.59    6.30
  -9   4   6  143.09    6.20
   9   4  -6  173.58   11.00
   9   4  -6  149.79    6.50
  -9  -4  -6  146.39    6.30
   9  -4   6  127.59    7.10
   9  -4   6  152.48    7.00
  -9   4   6  141.99    6.10
   9   4  -6  159.78    6.80
   9   4  -6  145.89    6.30
   9   4   6  141.19    6.20
  -9   4  -6  165.28   12.40
  -9   4  -6  152.38    6.70
  -9   4  -6  162.78    7.40
  -9   4  -6  157.08    6.50
   9   4   6  142.39    6.70
  -9  -4   6  145.39    6.90
   9   4   6  150.58    7.10
  -9   4  -6  133.79   19.20
   9   4   6  138.89    5.80
  -9  -4   6  147.39    7.20
   9   4   6  139.09    7.10
  -9  -5  -6   49.70    3.70
   9  -5   6   39.20    4.40
   9   5  -6   50.79    3.30
   9   5  -6   47.70    3.10
   9   5  -6   38.60    5.30
   9   5  -6   54.99   14.30
   9   5  -6   42.90    2.90
   9   5  -6   47.10    3.10
  -9   5   6   43.10    3.10
  -9   5  -6   46.90    6.30
  -9   5  -6   45.40    3.60
  -9   5  -6   65.19   16.10
  -9  -5   6   41.10    4.00
   9   5   6   44.50    4.30
   9   5   6   38.50    3.80
  -9   5  -6   48.50    3.00
  -9   5  -6   51.59    3.60
   9   5   6   36.70    3.50
  -9   5  -6   44.70    4.10
   9   5   6   43.30    2.80
  -9  -5   6   40.70    4.10
   9   6  -6    2.70    1.00
   9   6  -6    5.50    1.20
  -9   6   6    2.20    1.00
   9   6  -6    3.50    1.10
   9   6  -6    3.90    1.10
  -9   6  -6    2.50    1.20
  -9   6  -6    4.80    1.10
   9   6   6    3.60    1.10
  -9   6  -6    3.70    1.50
  -9  -6   6    2.60    1.40
   9   6   6    3.10    0.90
   9   6   6    3.10    1.30
  -9   6  -6    3.40    1.30
  -9  -6   6    5.80    1.50
   9   6   6    4.40    1.60
   9   7  -6    9.30    2.70
   9   7  -6    5.90    1.90
  -9   7   6    8.40    1.40
   9   7  -6    7.70    1.20
   9   7  -6    6.10    1.20
  -9   7  -6    5.70    1.60
   9   7   6    6.90    1.10
  -9   7  -6    6.80    1.40
   9   7   6    8.50    1.50
   9   7   6    4.10    1.30
  -9  -7   6    8.50    1.60
  -9   7  -6    8.60    1.50
  -9   0   7    0.10    0.90
   9   0   7    0.60    1.10
  -9   0  -7   -0.10    0.90
   9   0   7    0.40    0.60
   9   0  -7    1.20    1.00
  -9   0   7    0.30    0.80
   9   0  -7    0.30    0.90
  -9   0  -7    0.70    1.00
   9   0   7    0.50    1.00
  -9  -1  -7   54.69    4.00
  -9   1   7   51.49    3.60
   9  -1   7   54.99    4.10
  -9   1   7   46.00    3.40
   9   1  -7   53.09    3.50
   9   1  -7   56.19    3.60
  -9  -1   7   52.69    3.80
   9  -1  -7   49.70    3.40
   9  -1  -7   55.19    3.50
  -9   1  -7   56.49    3.90
   9   1   7   55.99    3.90
   9   1   7   49.99    3.00
  -9  -1   7   49.60    3.80
  -9   2   7   24.30    2.50
   9   2  -7   16.20    2.30
   9  -2   7   19.90    3.00
   9   2  -7   19.80    2.60
  -9   2   7   25.50    2.90
   9   2   7   25.80    3.20
  -9   2  -7   19.10    2.50
   9   2   7   26.70    3.20
   9   2   7   23.20    2.30
   9  -2  -7   23.50    2.50
  -9  -2   7   26.90    3.30
   9  -2  -7   19.50    2.30
   9   2   7   23.40    3.10
  -9  -2   7   24.90    3.20
   9   3  -7   -1.00    0.80
   9   3  -7    0.50    0.90
  -9   3   7    3.00    1.10
  -9   3   7    2.40    1.00
   9  -3   7    2.70    1.40
   9   3   7    0.60    0.80
  -9  -3   7    6.80    1.80
  -9  -3   7    4.10    1.50
   9   3   7    3.20    1.50
  -9   3  -7    0.50    0.70
   9   3   7    2.20    0.90
  -9   3  -7    1.20    1.10
   9   3   7    1.80    1.20
   9  -4   7   34.80    3.40
   9   4  -7   35.80    3.30
   9   4  -7   23.00    2.50
  -9   4   7   35.00    2.70
   9   4   7   36.90    2.60
   9   4   7   32.90    3.50
  -9   4  -7   32.40    3.40
   9   4   7   37.10    3.90
  -9   4  -7   26.30    2.60
  -9   4  -7   71.69   23.60
  -9  -4   7   36.10    3.60
   9   4   7   32.90    3.30
   9   4   7   37.00    2.70
  -9  -4   7   33.40    3.60
  -9   5   7   15.00    2.00
   9   5  -7   18.90    2.10
   9   5  -7   17.40    2.10
   9   5  -7   19.10    2.50
   9   5   7   22.70    2.90
  -9   5  -7   17.40    2.00
   9   5   7   21.70    3.30
  -9   5  -7   18.50    2.40
   9   5   7   16.20    2.00
   9   5   7   15.80    2.40
  -9  -5   7   14.80    2.40
  -9  -5   7   14.80    2.20
   9   6  -7    2.60    0.80
   9   6  -7    1.40    0.80
  -9   6   7    1.20    0.80
   9   6   7    0.50    1.00
  -9   6  -7    1.30    1.00
  -9   6  -7    1.40    0.70
  -9  -6   7    4.10    1.30
   9   7  -7   18.90    1.60
  -9   7   7   23.20    1.60
   9   7  -7   19.20    1.30
  -9  -7   7   19.50    1.70
  -9   7  -7   18.60    1.50
   9   7   7   20.70    1.80
   9   0   8    0.30    0.90
   9   0  -8   -0.60    0.70
  -9   0   8   -0.30    0.90
  -9   0  -8    0.20    1.00
  -9   0   8    0.20    0.80
  -9   0  -8   -0.80    0.70
   9   0  -8    0.40    0.90
  -9  -1  -8   37.20    3.60
  -9   1   8   24.60    2.60
   9   1  -8   37.10    2.90
   9   1  -8   31.70    3.00
   9  -1   8   30.50    3.30
  -9  -1  -8   32.90    3.50
  -9   1   8   31.10    3.00
   9   1   8   27.00    3.00
  -9  -1   8   33.10    3.30
   9  -1  -8   37.70    2.90
   9  -1  -8   38.20    2.80
  -9   1  -8   31.30    3.20
   9   1   8   26.90    3.20
  -9  -1   8   31.20    3.20
   9   1   8   26.00    2.10
   9  -2   8   71.49    4.40
  -9   2   8   65.79    3.50
  -9  -2  -8   70.79    4.40
  -9  -2  -8   52.69    4.10
   9   2  -8   70.89    4.00
  -9   2  -8   73.99    4.10
   9   2   8   70.99    4.20
   9   2   8   62.49    4.00
   9  -2  -8   69.29    3.70
   9  -2  -8   70.79    3.90
  -9  -2   8   63.89    4.30
  -9  -2   8   63.99    4.10
   9   2   8   69.09    3.60
  -9  -3  -8   41.50    3.70
   9   3  -8   45.50    3.10
   9  -3   8   37.90    3.00
   9   3  -8   44.50    3.20
  -9   3   8   41.00    2.70
  -9  -3   8   41.40    5.10
  -9  -3   8   40.40    3.10
  -9   3  -8   45.90    3.00
   9   3   8   40.80    2.90
   9   3   8   33.50    2.80
   9   3   8   37.40    3.50
   9   4  -8   62.09    3.40
  -9   4   8   63.39    4.30
  -9  -4  -8   50.19    3.40
   9   4  -8   61.49    3.50
  -9   4  -8   59.99    3.30
  -9  -4   8   52.99    3.50
  -9   5   8    3.50    1.10
  -9  -5  -8    2.80    1.00
   9   5  -8    4.80    1.10
   9   5  -8    4.70    1.00
  -9   5  -8    3.90    1.30
   9   5   8    6.70    1.40
   9   5   8    4.20    0.90
  -9  -5   8    4.00    1.10
  -9   6   8   12.00    1.40
  -9  -6  -8   12.70    1.80
   9   6  -8   10.10    1.10
  -9   6  -8   11.90    1.10
  -9  -6   8   10.10    1.30
   9   6   8    8.90    1.20
   9   0  -9   -0.50    0.80
  -9   0  -9    0.10    0.80
   9   0   9    0.20    0.90
  -9   0   9   -0.50    0.70
   9   0  -9   -0.90    0.70
  -9  -1  -9    1.50    1.50
  -9  -1  -9    1.70    1.00
  -9  -1  -9    2.10    1.00
   9  -1   9    2.40    1.40
   9   1  -9    4.40    1.20
   9   1  -9    4.90    1.40
  -9  -1   9    1.90    1.00
   9   1   9    2.60    1.20
   9  -1  -9    3.60    1.10
  -9   1  -9    1.60    1.70
   9  -1  -9    1.80    1.00
   9   2  -9   75.79    4.10
  -9  -2  -9   60.39    3.70
  -9  -2  -9   72.29    4.00
   9  -2   9   69.89    3.70
  -9   2  -9   74.69    4.30
   9   2   9   72.59    4.30
  -9  -2   9   71.89    3.70
   9  -2  -9   69.19    3.40
   9   3  -9   19.30    2.00
  -9  -3  -9   16.30    1.90
  -9   3   9   19.30    1.90
  -9  -3  -9   14.20    1.90
  -9  -3   9   18.40    2.00
  -9   3  -9   15.20    1.80
   9   3   9   18.10    2.00
   9   3   9   18.50    1.90
   9   4  -9   20.20    1.70
   9   4  -9   21.10    1.90
  -9  -4  -9   18.70    2.00
  -9  -4  -9   20.00    1.90
   9   4   9   17.90    1.90
  -9  -4   9   15.00    1.60
  -9   4  -9   20.10    1.70
   9   4   9   19.50    1.80
   9   0 -10   -0.30    0.90
   9   0  10   -0.60    0.60
  -9   0 -10    0.60    0.70
   9  -1  10    2.40    0.80
  -9  -1 -10    2.70    0.80
   9  -1 -10    0.30    0.60
  -9   1 -10    3.80    0.90
   9   1  10    2.10    0.70
  -9  -2 -10   18.80    1.40
  -9  -2 -10   18.40    1.40
   9   2 -10   19.50    1.50
   9   2 -10   19.00    1.70
   9   2  10   20.50    1.90
  -9   2 -10   18.70    1.60
 -10   0   0 1783.22   53.29
 -10   0   0 1774.02   50.59
 -10  -1   0  789.02   21.30
  10   1   0  768.12   21.90
  10   1   0  758.22   21.00
 -10   1   0  755.92   26.80
  10   1   0  768.32   22.50
 -10   1   0  815.82   24.60
  10  -1   0  745.43   22.20
 -10   2   0   30.90    5.40
  10  -2   0   42.30    2.80
  10   2   0   39.00    2.90
 -10  -2   0   35.70    2.00
 -10   2   0   27.50    3.50
 -10   2   0   36.80    2.60
  10   2   0   32.30    1.90
  10   2   0   34.80    2.30
  10   3   0   84.69    3.60
 -10   3   0   92.09    5.70
 -10   3   0   89.39    8.30
 -10   3   0   74.39    3.80
 -10  -3   0   77.39    3.40
  10   3   0   74.89    3.60
  10   3   0   79.69    3.80
  10  -3   0   76.19    4.30
  10   3   0   76.89    4.60
 -10   4   0 1277.97   37.90
 -10   4   0 1196.28   35.00
  10   4   0 1249.68   34.60
 -10   4   0 1235.58   35.20
  10   4   0 1225.88   34.30
  10   4   0 1268.57   34.50
  10   4   0 1227.58   34.50
  10   4   0 1217.38   35.10
  10   4   0 1268.97   36.70
 -10   4   0 1239.58   35.70
 -10  -4   0 1262.57   34.10
  10   4   0 1261.27   34.30
 -10   4   0 1250.37   39.70
 -10   4   0 1251.27   35.00
  10  -4   0 1203.58   35.60
  10   4   0 1205.68   34.60
 -10   5   0   87.29    4.50
 -10   5   0   77.49    6.70
  10  -5   0   86.29    5.30
  10   5   0   85.59    4.30
  10   5   0   94.39    5.00
 -10   5   0   86.79    4.20
 -10   5   0   83.29    4.80
  10   5   0   78.99    4.30
  10   5   0   79.99    4.20
  10   5   0   85.79    5.80
 -10   5   0   85.19    4.90
  10   5   0   82.89    4.30
 -10  -5   0   88.99    4.00
 -10   5   0   86.69    4.70
  10   5   0   83.49    4.30
  10   5   0   90.29    4.60
  10   6   0  137.39    6.00
  10   6   0  131.59    5.90
 -10  -6   0  129.89    5.60
  10   6   0  126.29    7.60
 -10   6   0  140.69    6.70
  10   6   0  139.99    6.00
  10   6   0  124.19    5.80
  10   6   0  129.09    6.10
 -10   6   0  130.59    6.40
  10   6   0  142.29    6.60
 -10   6   0  127.79    5.90
 -10  -6   0  131.79    6.10
  10  -6   0  129.09    7.00
 -10   6   0  126.89    6.20
 -10   7   0    6.10    1.80
 -10   7   0    7.60    1.70
  10   7   0    6.20    2.00
  10   7   0    5.70    1.60
 -10   7   0    3.40    1.20
  10   7   0    5.30    1.50
  10   7   0    7.70    1.50
 -10   7   0    5.80    1.50
  10   7   0    6.20    1.50
 -10  -7   0    3.90    1.40
  10   7   0    5.90    1.60
  10   7   0    5.80    1.50
 -10   8   0   12.40    1.90
  10   8   0   13.20    2.10
  10   8   0   13.70    2.00
  10   8   0   11.80    1.80
  10   8   0   10.50    2.40
  10   8   0    9.80    1.70
  10   8   0   10.50    1.70
 -10  -8   0   11.00    1.90
 -10   8   0   12.00    2.10
  10   8   0   12.70    1.90
  10   9   0    6.50    1.20
  10   9   0    6.90    1.10
  10   9   0    6.20    1.20
  10   9   0    7.60    1.20
 -10   9   0    7.30    1.40
  10   9   0    6.70    1.20
 -10   9   0    5.30    1.30
 -10   0  -1  759.92   20.80
 -10   0  -1  731.23   27.70
  10   0  -1  766.72   23.90
  10   0   1  721.53   21.00
  10   0  -1  780.02   21.70
  10   0  -1  690.93   26.60
  10   0   1  808.32   22.30
 -10   0  -1  757.52   24.50
  10   1  -1 1343.37   42.10
  10   1  -1 1374.76   39.30
 -10   1  -1 1308.27   39.80
 -10   1  -1 1327.67   42.90
 -10  -1   1 1437.06   38.70
 -10   2   1  995.50   30.20
 -10   2   1  967.30   32.30
  10   2  -1 1028.40   31.20
  10   2  -1 1041.10   29.60
  10   2  -1 1028.30   28.10
  10  -2   1 1023.30   28.90
  10   2  -1 1044.20   28.40
  10   2  -1 1024.00   34.60
  10   2   1  962.00   27.90
 -10   2  -1  968.20   31.80
 -10   2  -1 1043.70   28.70
 -10  -2   1 1056.99   27.70
 -10   2  -1 1020.80   35.10
  10   2   1 1001.50   27.70
  10   2   1  986.30   27.20
  10  -2  -1 1040.00   29.00
 -10  -2   1 1027.00   27.60
  10   2   1 1010.40   29.00
 -10  -3  -1    3.30    0.80
 -10   3   1    3.90    1.10
  10   3  -1    4.00    3.80
 -10   3   1    4.60    1.70
  10   3  -1    4.90    1.00
 -10   3   1    6.30    1.40
 -10   3   1    3.50    3.60
  10   3  -1    4.00    1.10
  10   3  -1    2.90    1.10
  10  -3   1    3.30    1.20
  10   3  -1    4.30    1.70
  10   3  -1    2.20    1.00
  10   3   1    3.80    1.20
 -10   3  -1    3.00    1.00
  10   3   1    3.50    1.00
 -10   3  -1    3.00    1.70
 -10   3  -1    3.60    1.10
  10  -3  -1    4.30    1.20
 -10  -3   1    3.40    0.90
 -10  -3   1    3.60    0.90
  10   3   1    3.20    1.20
  10   3   1    5.30    0.90
 -10   3  -1    4.80    4.10
  10   3   1    4.10    1.00
 -10   3  -1    3.80    1.10
  10   4  -1  176.58    6.60
 -10   4   1  163.88    6.80
  10   4  -1  174.98    6.50
 -10  -4  -1  174.28    6.20
 -10   4   1  150.58    6.70
  10   4  -1  175.18    6.70
  10   4  -1  168.28    6.70
  10   4  -1  166.08    7.00
  10  -4   1  171.58    7.60
  10   4  -1  189.58   11.10
 -10   4   1  161.18    6.60
  10   4  -1  172.78    6.50
 -10   4   1  153.48    9.70
  10   4  -1  156.18    7.80
  10   4   1  163.78    6.10
 -10   4  -1  179.58    6.90
 -10   4  -1  162.98    6.90
  10   4   1  176.98    6.50
 -10   4  -1  163.78    7.20
  10   4   1  164.98    6.40
 -10   4  -1  167.48   12.00
  10   4   1  160.88    7.10
  10   4   1  164.68    6.70
 -10   4  -1  174.88    7.20
 -10  -4   1  171.38    6.50
  10   4   1  162.88    6.90
 -10  -4   1  169.98    6.30
  10  -4  -1  165.08    7.20
  10   4   1  170.98    7.90
 -10   4  -1  173.28    7.20
  10   5  -1   65.89    6.10
  10   5  -1   56.89    3.50
 -10   5   1   43.30    3.50
  10   5  -1   56.79    3.60
  10   5  -1   52.79    4.60
  10  -5   1   40.20    3.70
 -10   5   1   43.50    4.70
  10   5  -1   55.09    3.40
 -10   5   1   42.20    3.70
  10   5  -1   55.69    3.40
 -10  -5  -1   53.39    2.90
 -10  -5   1   43.20    3.10
  10   5   1   44.40    4.00
 -10   5  -1   55.69    4.40
 -10  -5   1   39.50    2.80
 -10   5  -1   54.09    3.80
  10   5   1   44.30    4.30
 -10   5  -1   55.99    3.70
 -10   5  -1   50.79    3.60
 -10   5  -1   60.19    5.30
  10  -5  -1   56.29    4.00
  10   5   1   39.30    4.00
 -10   5  -1   64.49    7.90
 -10   5  -1   52.69    4.90
  10   5   1   34.40    2.80
  10   5   1   38.30    2.70
  10   5   1   37.80    3.20
 -10   6   1  313.77   11.60
  10   6  -1  323.57   11.30
  10   6  -1  325.57   11.00
  10   6  -1  333.87   11.30
  10   6  -1  320.37   13.70
  10  -6   1  336.67   13.30
 -10  -6  -1  327.97   10.60
 -10   6   1  351.16   12.30
  10   6  -1  322.87   11.50
 -10   6   1  324.07   11.90
  10   6  -1  315.27   11.10
  10   6  -1  331.87   12.00
  10   6   1  316.27   11.40
  10   6   1  319.77   11.90
  10   6   1  330.27   11.30
  10   6   1  333.97   11.70
 -10  -6   1  331.87   11.80
 -10   6  -1  324.97   11.80
  10   6   1  344.37   11.70
  10   6   1  325.27   13.50
  10   6   1  329.67   11.30
 -10   6  -1  326.27   11.70
 -10   6  -1  319.77   11.50
 -10   6  -1  318.77   12.10
 -10   6  -1  322.37   11.90
 -10  -6   1  313.77   11.30
 -10   7   1  142.19    6.90
  10   7  -1  142.19    6.30
  10   7  -1  156.58    6.40
  10   7  -1  150.78    6.60
  10  -7   1  148.59    7.90
 -10   7   1  151.08    6.70
 -10  -7  -1  149.19    6.80
  10   7  -1  147.59    6.80
  10   7  -1  141.09    8.20
 -10   7   1  154.48    6.60
  10   7  -1  144.39    6.40
  10   7  -1  149.29    6.30
 -10  -7  -1  142.29    6.50
 -10   7  -1  149.49    6.50
 -10   7  -1  152.98    7.30
  10   7   1  150.68    6.30
  10   7   1  143.99    6.60
 -10  -7   1  147.39    6.80
  10   7   1  140.49    8.00
 -10   7  -1  155.78    7.00
 -10   7  -1  149.39    6.60
  10   7   1  145.49    6.80
 -10  -7   1  144.69    7.70
  10   7   1  154.08    6.70
  10   7   1  151.88    6.50
 -10   7  -1  145.99    6.50
 -10  -8  -1    5.00    1.70
  10   8  -1    6.00    1.40
 -10   8   1    5.30    1.50
  10   8  -1    7.40    1.60
  10   8  -1    6.60    1.50
 -10   8   1    2.90    1.10
  10   8  -1    3.70    1.60
  10   8  -1    6.90    1.30
  10   8  -1    6.20    1.40
  10   8  -1    7.60    1.50
 -10  -8   1    2.30    1.50
  10   8   1    4.30    1.20
 -10   8  -1    6.10    1.70
  10   8   1    4.70    1.30
 -10   8  -1    9.00    1.60
  10   8   1    3.30    1.20
 -10   8  -1    9.40    1.70
  10   8   1    4.50    1.40
  10   8   1    5.30    1.40
  10   9  -1    6.90    1.20
  10   9  -1    8.40    1.30
  10   9  -1    7.00    1.20
  10   9  -1    8.20    2.20
 -10   9   1    8.70    1.60
  10   9   1    9.00    1.30
 -10   9  -1    7.30    1.20
 -10   9  -1    8.20    1.50
  10   9   1    6.90    1.30
  10   9   1    6.40    1.30
  10   0  -2 1659.33   43.60
 -10   0  -2 1574.04   43.10
 -10   0  -2 1557.54   48.00
 -10   0  -2 1591.64   42.80
 -10   0   2 1541.65   41.20
 -10  -1  -2   36.00    2.40
  10   1  -2   38.00    2.80
  10  -1   2   27.90    2.40
  10   1  -2   47.70    7.70
 -10  -1  -2   36.80    2.20
  10   1  -2   45.30    5.00
 -10  -1   2   26.50    1.90
  10   1   2   27.40    1.50
 -10   1  -2   32.50    8.30
  10  -1  -2   36.70    2.40
 -10   1  -2   42.00    2.60
  10   1   2   27.70    2.40
 -10  -2  -2  277.97    8.70
  10   2  -2  266.57    8.80
  10   2  -2  260.57    9.80
  10  -2   2  245.38    9.10
  10   2  -2  281.57   11.80
  10   2  -2  281.67   14.90
  10   2  -2  265.07    8.80
 -10  -2   2  255.97    9.00
  10  -2  -2  270.57    9.10
 -10   2  -2  278.17   12.80
  10   2   2  245.08    7.70
 -10  -2   2  236.88    8.30
  10   2   2  242.18    9.10
 -10   2  -2  257.47    9.10
 -10   2  -2  286.97   16.80
  10   2   2  236.78    8.20
  10   3  -2  329.37   13.20
  10   3  -2  324.47   10.20
 -10   3   2  306.37   10.80
 -10   3   2  340.47   11.40
  10   3  -2  323.87   11.90
 -10   3   2  334.07   14.40
  10  -3   2  329.57   11.90
  10   3  -2  323.67   10.60
 -10  -3  -2  317.07    9.90
  10   3  -2  316.87   16.20
 -10   3   2  359.36   12.50
  10   3  -2  301.97   10.70
  10   3  -2  323.87   10.20
 -10   3   2  319.27   10.90
  10   3   2  327.47   10.70
 -10   3  -2  326.17   14.40
 -10  -3   2  328.87   10.80
  10   3   2  323.17   11.10
  10   3   2  313.77   11.70
 -10  -3   2  315.17   10.80
 -10   3  -2  313.27   11.10
  10   3   2  323.27   10.50
 -10   3  -2  301.57   17.60
  10   3   2  330.97   12.80
  10   3   2  345.27   10.20
 -10   3  -2  270.97   11.20
  10   4  -2  547.85   16.00
 -10   4   2  538.55   16.70
  10   4  -2  532.75   15.90
 -10   4   2  540.65   16.60
  10   4  -2  488.75   21.60
 -10   4   2  528.95   16.70
  10   4  -2  535.85   16.00
 -10   4   2  528.35   19.00
  10   4  -2  510.85   18.00
  10  -4   2  535.05   17.90
  10   4  -2  551.04   16.50
 -10  -4  -2  533.15   15.70
  10   4  -2  504.65   16.50
  10   4  -2  509.55   18.80
 -10   4   2  537.95   17.10
  10   4  -2  527.05   16.00
  10   4   2  541.15   18.00
 -10  -4   2  538.25   16.70
  10   4   2  495.45   16.70
  10   4   2  550.84   16.20
  10   4   2  537.15   16.80
  10   4   2  541.75   16.60
  10   4   2  515.85   15.80
 -10   4  -2  520.55   17.00
 -10   4  -2  497.65   16.80
 -10   4  -2  516.15   16.70
 -10  -4   2  518.45   16.50
  10   4   2  559.54   16.60
 -10   4  -2  551.74   24.50
 -10   4  -2  531.05   16.50
 -10   4  -2  551.44   20.50
 -10   4  -2  545.95   17.00
  10  -5   2   80.99    5.40
  10   5  -2   71.39    3.90
 -10   5   2   81.79    4.60
  10   5  -2   74.09    4.00
  10   5  -2   68.79    4.10
 -10  -5  -2   72.19    3.60
 -10   5   2   73.79    5.40
  10   5  -2   66.59    3.90
  10   5  -2   75.19    8.80
 -10   5   2   70.89    4.20
  10   5  -2   63.69    4.20
  10   5  -2   70.89    4.00
  10   5  -2   76.49    5.40
  10   5  -2   76.89    5.50
 -10   5  -2   65.49    4.40
  10   5   2   82.89    4.20
 -10   5  -2   65.39    5.50
  10   5   2   83.69    4.50
 -10  -5   2   71.39    4.40
  10   5   2   81.79    4.60
 -10   5  -2   76.19    4.70
  10   5   2   86.59    4.60
  10   5   2   70.39    4.40
 -10  -5   2   74.09    4.30
 -10   5  -2   63.59    9.30
  10   5   2   77.89    3.90
 -10   5  -2   68.19    4.40
 -10   5  -2   69.79    4.40
 -10   5  -2   69.09    4.30
 -10   6   2  303.97   10.80
  10   6  -2  272.47   12.60
 -10   6   2  282.17   10.90
  10   6  -2  294.47   10.70
 -10   6   2  302.07   10.80
  10   6  -2  305.87   10.60
  10  -6   2  293.17   12.40
  10   6  -2  301.27   10.70
  10   6  -2  294.47   10.50
  10   6  -2  302.77   11.10
 -10  -6  -2  304.67    9.80
  10   6  -2  314.37   10.50
  10   6   2  299.87   10.80
 -10   6  -2  293.07   11.60
 -10  -6   2  318.37   11.30
 -10   6  -2  306.97   11.00
 -10  -6   2  282.77   10.80
  10   6   2  293.97   10.30
 -10   6  -2  298.67   11.40
 -10   6  -2  289.37   10.90
  10   6   2  311.57   11.10
 -10   6  -2  295.47   11.30
  10   6   2  289.97   10.30
  10   6   2  295.87   10.80
  10   6   2  290.17   10.90
  10   6   2  278.47   12.20
  10   7  -2   14.30    2.00
 -10  -7  -2   12.00    1.60
  10   7  -2   10.30    1.80
 -10   7   2    6.00    1.60
  10  -7   2    5.90    1.90
  10   7  -2    6.80    2.10
  10   7  -2   12.40    2.00
  10   7  -2   11.90    1.90
  10   7  -2   10.90    1.80
 -10   7   2    6.20    1.50
  10   7  -2   13.20    2.00
 -10   7  -2    8.60    2.10
  10   7   2    5.60    1.40
  10   7   2    5.40    1.40
 -10  -7   2   10.30    2.00
  10   7   2    9.60    1.80
 -10   7  -2    9.40    1.90
 -10   7  -2   12.20    2.10
 -10   7  -2    9.90    2.00
  10   7   2    6.60    1.50
  10   7   2    5.80    1.70
  10   7   2    7.90    1.70
 -10  -7   2    6.70    1.60
  10   8  -2    9.30    1.60
  10   8  -2   13.40    1.90
  10   8  -2   10.60    1.70
  10   8  -2   14.60    1.80
 -10   8   2   15.50    1.90
  10   8  -2   14.10    1.80
 -10   8   2   11.80    2.40
  10   8  -2   13.70    2.00
 -10   8  -2   14.00    3.10
 -10   8  -2   12.50    2.20
  10   8   2   16.80    2.40
 -10   8  -2   13.60    1.90
  10   8   2   13.90    1.80
  10   8   2   17.10    2.40
  10   8   2   13.80    2.00
 -10   8  -2   13.40    2.00
  10   9  -2    0.60    0.70
  10   9  -2    3.10    0.80
  10   9  -2    1.50    0.80
  10   9  -2    2.70    1.00
  10   9  -2    2.60    0.80
 -10   9  -2    2.80    0.90
  10   9   2    0.90    0.90
 -10   9  -2    0.80    1.10
  10   9   2    3.50    1.00
 -10   9  -2    1.80    1.00
  10   0   3  572.54   17.60
  10   0   3  564.84   15.60
 -10   0   3  559.44   16.40
 -10   0  -3  487.65   14.70
 -10  -1  -3  202.68    7.10
  10   1  -3  221.38    8.00
  10  -1   3  289.97   10.10
  10   1  -3  218.98    7.30
 -10  -1  -3  208.98    7.40
  10   1   3  278.97    9.30
  10   1   3  273.57    8.40
 -10  -1   3  250.27   10.30
 -10   1  -3  212.08    7.60
 -10   1  -3  190.98   17.30
 -10   1  -3  196.48   11.40
  10   1   3  286.77   10.00
  10  -2   3  136.29    6.30
  10   2  -3  111.99   10.90
 -10   2   3  124.39    5.20
  10   2  -3  132.49    5.20
  10   2  -3  110.49    7.40
 -10  -2  -3  127.39    4.90
  10   2  -3  133.39    5.00
 -10  -2  -3  125.29    5.10
  10   2  -3  116.79    5.20
  10   2  -3  133.99    6.20
  10   2  -3  115.49    5.10
 -10  -2   3  133.19    5.50
 -10   2  -3  130.39    5.50
  10   2   3  134.89    5.60
  10   2   3  141.19    6.20
 -10   2  -3  142.09   14.90
  10   2   3  129.19    4.80
 -10  -2   3  126.99    5.70
  10   2   3  114.29    5.60
 -10   2  -3  130.89    9.00
  10   3  -3    0.90    0.80
 -10   3   3    0.40    0.80
  10   3  -3   -1.90    5.20
  10  -3   3    1.00    1.00
  10   3  -3    1.50    1.10
  10   3  -3    1.80    1.60
  10   3  -3    1.00    0.80
  10   3  -3    0.70    0.80
 -10   3   3    2.30    1.10
 -10  -3  -3    0.30    0.80
  10   3  -3    2.70    1.30
 -10  -3  -3    2.90    0.90
  10   3   3    0.60    0.90
 -10  -3   3    2.70    1.00
  10   3   3    3.90    1.20
 -10   3  -3    4.60    1.40
 -10   3  -3    2.20    1.10
 -10   3  -3    0.60    7.30
 -10   3  -3    2.30    1.10
  10   3   3    2.00    0.80
  10   3   3    2.80    1.20
  10   3   3    2.00    1.10
 -10  -3   3    1.10    0.80
  10   3   3    1.20    0.90
 -10  -3   3    1.50    0.90
 -10   3  -3    4.90    1.30
 -10   3  -3   -0.50    1.90
  10   4  -3   20.20    3.10
  10   4  -3   21.00    2.50
 -10   4   3   19.50    4.00
 -10   4   3   21.10    2.50
  10   4  -3   22.50    2.70
  10  -4   3   17.90    2.20
  10   4  -3   19.50    6.30
  10   4  -3   15.50    3.10
  10   4  -3   18.70    2.10
 -10   4   3   23.70    2.60
 -10  -4  -3   18.60    1.90
  10  -4   3   18.80    2.90
  10   4  -3   22.90    2.30
  10   4  -3   24.80    2.60
  10   4  -3   24.20    2.50
 -10   4   3   21.70    2.60
  10   4   3   24.00    2.70
 -10   4  -3   15.10    2.30
 -10   4  -3   21.10    2.60
  10   4   3   19.90    2.50
 -10   4  -3   17.70    3.90
 -10   4  -3   23.60    8.30
 -10  -4   3   16.70    2.40
 -10   4  -3   25.00    3.10
 -10  -4   3   22.80    2.70
  10   4   3   27.00    2.90
  10   4   3   21.70    3.00
 -10   4  -3   18.50    2.70
 -10  -4   3   21.50    2.70
  10   4   3   16.10    2.30
  10   4   3   19.50    2.10
 -10   4  -3   16.60    2.50
  10   5  -3  148.09    6.30
  10   5  -3  157.08    6.80
  10   5  -3  155.88    8.40
  10   5  -3  154.98    6.30
  10  -5   3  118.29    6.90
 -10  -5  -3  145.69    6.00
  10   5  -3  163.58    8.80
  10   5  -3  154.28    7.20
  10   5  -3  161.18   12.90
 -10   5   3  120.69    5.80
  10   5  -3  153.58    6.80
 -10   5   3  128.19    6.00
 -10   5  -3  147.49    7.00
  10   5   3  130.19    6.10
 -10   5  -3  144.69    6.90
 -10  -5   3  108.99    6.00
 -10   5  -3  142.39   14.20
 -10   5  -3  145.39    7.30
 -10  -5   3  135.99    6.40
  10   5   3  122.19    5.30
 -10   5  -3  164.28    8.70
  10   5   3  111.39    6.60
  10   5   3  124.79    6.00
  10   5   3  128.99    6.00
  10   5   3  122.89    7.90
 -10   5  -3  149.79    9.30
 -10   5  -3  156.98    7.30
  10   6  -3   15.20    2.20
 -10  -6  -3   13.70    1.80
  10  -6   3   18.30    3.10
  10   6  -3   13.50    2.00
  10   6  -3   13.60    2.00
  10   6  -3   11.70    1.90
  10   6  -3   15.20    3.10
 -10   6   3   19.90    2.70
  10   6  -3   15.40    2.10
  10   6  -3   15.40    2.30
 -10   6   3   18.80    2.40
 -10   6  -3   14.90    2.60
 -10   6  -3   18.40    2.50
  10   6   3   19.70    2.60
 -10  -6   3   19.40    2.70
  10   6   3   12.70    2.30
  10   6   3   17.40    2.20
 -10  -6   3   16.80    2.60
 -10   6  -3   12.50    2.30
 -10   6  -3   16.30    2.40
  10   6   3   17.40    2.50
 -10   6  -3   24.60    6.30
 -10   6  -3   15.00    2.40
 -10  -6   3   18.20    2.50
  10   6   3   18.20    2.50
  10   7  -3   30.50    2.90
  10   7  -3   27.00    2.70
 -10   7   3   37.50    2.90
 -10   7   3   40.30    3.10
  10  -7   3   37.80    4.30
  10   7  -3   34.60    4.40
  10   7  -3   37.00    2.60
  10   7  -3   30.60    3.10
 -10   7  -3   32.60    3.30
 -10   7  -3   32.70    3.80
  10   7   3   31.70    3.30
  10   7   3   34.60    3.20
  10   7   3   34.70    2.80
  10   7   3   37.70    2.80
 -10  -7   3   38.30    3.70
 -10   7  -3   35.10    3.40
 -10   8   3   42.00    3.30
  10   8  -3   47.60    2.70
 -10   8   3   45.20    2.70
  10   8  -3   50.09    3.00
  10   8  -3   47.10    3.50
  10   8  -3   47.40    2.90
  10   8  -3   48.90    3.20
  10   8  -3   44.70    2.80
  10   8   3   47.50    2.90
 -10   8  -3   45.70    3.00
 -10   8  -3   46.80    3.20
  10   8   3   40.20    2.90
 -10   8  -3   48.50    3.10
 -10   8  -3   46.40    4.30
  10   8   3   40.50    3.00
  10   9  -3   10.30    1.20
  10   9  -3   10.40    1.20
  10   9  -3    9.90    1.10
 -10   9  -3    9.80    1.40
 -10   9  -3    8.60    1.20
 -10   9  -3   11.40    1.20
  10   9   3   10.40    1.10
  10   9   3    8.70    1.10
  10   0   4 1090.09   30.00
 -10   0   4 1121.29   30.70
  10   0   4 1100.49   31.60
 -10   0  -4 1100.29   31.00
  10   0  -4 1125.99   30.50
 -10   0   4 1054.29   31.30
 -10   0  -4 1088.09   32.10
  10   0   4 1056.39   32.70
  10   0   4 1161.88   34.60
 -10   1   4  279.97    9.20
  10   1  -4  344.77   11.50
  10  -1   4  257.67   10.10
  10  -1   4  285.77   10.40
  10   1  -4  318.07   10.90
 -10  -1  -4  327.97   10.50
 -10  -1  -4  291.47   10.00
 -10  -1  -4  296.67   11.30
 -10  -1   4  281.27    9.70
  10   1   4  288.97   10.30
 -10  -1   4  277.77   10.00
  10   1   4  285.27   10.00
  10   1   4  239.78   10.50
  10   1   4  286.67    9.80
  10   1   4  289.07    8.70
 -10   1  -4  318.87   12.60
 -10   1  -4  304.17   11.20
  10  -2   4  234.18    9.50
  10   2  -4  224.48   11.70
  10   2  -4  231.88    8.30
  10   2  -4  232.08    8.40
 -10   2   4  230.18    8.60
 -10   2   4  235.08    8.20
  10  -2   4  228.88    9.20
  10   2  -4  245.78    8.40
  10   2   4  237.08    8.90
 -10   2  -4  239.58    8.80
 -10  -2   4  233.38    8.80
  10   2   4  234.68    9.20
 -10   2  -4  242.88   14.00
 -10   2  -4  226.28    9.10
  10   2   4  227.08    8.80
 -10   2  -4  234.58    8.60
  10   2   4  248.18    7.90
  10   2   4  238.88    9.00
 -10   2  -4  226.08   21.80
  10   2   4  237.88    8.90
 -10  -2   4  242.48    9.00
  10   3  -4   44.40    3.70
 -10   3   4   48.50    3.00
 -10   3   4   49.30    3.30
  10   3  -4   44.70    3.00
  10  -3   4   43.80    3.80
  10   3  -4   45.30    5.70
  10  -3   4   48.10    3.70
  10   3  -4   46.10    3.10
 -10  -3  -4   39.50    2.60
  10   3  -4   43.90    3.00
  10   3  -4   35.60    9.30
 -10   3  -4   20.80    9.20
 -10   3  -4   42.10    3.70
  10   3   4   47.20    2.70
  10   3   4   49.20    3.50
 -10   3  -4   42.50    4.10
 -10   3  -4   37.00    6.00
 -10  -3   4   56.29    3.70
  10   3   4   45.50    3.60
  10   3   4   45.10    3.40
  10   3   4   43.80    3.20
 -10  -3   4   43.20    3.40
  10   3   4   41.00    3.80
 -10   3  -4   41.60    2.90
  10   4  -4  146.89    9.50
  10   4  -4  144.09   14.90
  10  -4   4  146.29    7.60
 -10  -4  -4  148.39    5.90
  10  -4   4  132.19    6.70
  10   4  -4  154.58    9.50
 -10   4   4  140.69    8.10
  10   4  -4  142.99    6.20
 -10   4   4  146.09    6.40
  10   4  -4  151.38    6.00
 -10   4   4  142.59    6.20
 -10   4   4  144.69    5.90
  10   4  -4  140.39    6.00
  10   4  -4  151.28    6.50
  10   4  -4  146.79    6.20
  10   4   4  133.99    6.70
  10   4   4  152.28    5.90
 -10   4  -4  143.99    7.00
 -10   4  -4  153.48   10.70
 -10   4  -4  153.88    6.80
 -10   4  -4  121.39   14.90
  10   4   4  136.39    6.50
  10   4   4  157.68    7.00
  10   4   4  149.99    6.70
 -10   4  -4  140.29    5.90
 -10  -4   4  153.58    7.00
 -10   4  -4  130.29    7.80
 -10  -4   4  143.89    6.70
 -10   4  -4  145.89    6.60
  10   5  -4    2.10    1.00
[truncated: 320,804 more chars]
