# Supplementary material for: Synthesis and crystal structure of 4-benzyl-4-pentyl­morpholin-4-ium chloride
Source: Acta Crystallogr E Crystallogr Commun. 2025 Aug 5;81(Pt 9):797–800. doi: 10.1107/S2056989025006772 (PMC12412693; doi:10.1107/S2056989025006772)
Supplement: Supplementary file 2 [file e-81-00797-Isup2.hkl]

data_I                                                                          
_shelx_title ' cu_k2025_h159_yahshilikova_acta1a_a.res in Pna2(1)'              
_shelx_refln_list_code          4                                               
_shelx_F_calc_maximum      114.52                                               
_exptl_crystal_F_000       616.00                                               
_reflns_d_resolution_high  0.7994                                               
                                                                                
loop_                                                                           
 _space_group_symop_operation_xyz                                               
 'x, y, z'                                                                      
 '-x, -y, z+1/2'                                                                
 'x+1/2, -y+1/2, z'                                                             
 '-x+1/2, y+1/2, z+1/2'                                                         
                                                                                
_cell_length_a    21.8109                                                       
_cell_length_b     8.2459                                                       
_cell_length_c     8.8751                                                       
_cell_angle_alpha  90.000                                                       
_cell_angle_beta   90.000                                                       
_cell_angle_gamma  90.000                                                       
                                                                                
_shelx_F_squared_multiplier     1.000                                           
                                                                                
loop_                                                                           
 _refln_index_h                                                                 
 _refln_index_k                                                                 
 _refln_index_l                                                                 
 _refln_F_squared_calc                                                          
 _refln_F_squared_meas                                                          
 _refln_F_squared_sigma                                                         
 _refln_observed_status                                                         
   2   0 -11         13.02         15.69         2.87 o                         
   0   1 -11         41.70         41.65         1.75 o                         
   1   1 -11         20.90         23.83         0.95 o                         
   0   0 -10        144.47        153.25         4.63 o                         
   2   0 -10         76.45         79.91         2.17 o                         
   4   0 -10         52.98         45.05         1.60 o                         
   6   0 -10         19.74         17.79         0.94 o                         
   8   0 -10          3.66          4.50         0.69 o                         
  10   0 -10         66.46         67.72         2.27 o                         
   1   1 -10         17.11         17.56         0.85 o                         
   2   1 -10          8.32          8.66         0.66 o                         
   3   1 -10         17.56         19.95         0.85 o                         
   4   1 -10         16.28         17.70         0.86 o                         
   5   1 -10          7.60          8.51         0.57 o                         
   6   1 -10         30.78         32.30         1.25 o                         
   7   1 -10          2.17          1.99         0.37 o                         
   8   1 -10         13.25         12.59         0.88 o                         
   9   1 -10          3.02          2.76         1.17 o                         
  10   1 -10          8.21          8.40         0.86 o                         
  11   1 -10          0.84          0.44         0.44 o                         
   0   2 -10         52.32         51.67         1.92 o                         
   1   2 -10        101.10        107.54         1.86 o                         
   2   2 -10         30.70         32.48         0.94 o                         
   3   2 -10         68.87         69.18         1.34 o                         
   4   2 -10         47.24         49.35         1.24 o                         
   5   2 -10          6.19          6.04         0.53 o                         
   6   2 -10          3.91          4.02         0.46 o                         
   7   2 -10         35.90         40.33         1.10 o                         
   8   2 -10          8.05          9.69         0.62 o                         
   9   2 -10         22.45         23.54         0.84 o                         
  10   2 -10          5.07          4.45         0.55 o                         
   1   3 -10         43.98         46.23         1.30 o                         
   2   3 -10          2.24          2.30         0.40 o                         
   3   3 -10         76.10         83.35         1.51 o                         
   4   3 -10          4.47          5.21         0.57 o                         
   5   3 -10         30.06         31.76         1.57 o                         
   6   3 -10          1.71          0.63         0.79 o                         
   7   3 -10          2.49          3.13         0.44 o                         
   8   3 -10          2.29          2.63         0.50 o                         
   0   4 -10          6.81          7.99         0.88 o                         
   1   4 -10         94.52         98.29         2.97 o                         
   2   4 -10          3.21          4.84         0.55 o                         
   3   4 -10         23.04         23.41         0.94 o                         
   4   4 -10          6.30          7.45         0.62 o                         
   5   4 -10         14.25         15.15         1.12 o                         
   2   0  -9         42.90         36.46         3.53 o                         
   4   0  -9        362.59        359.28         5.70 o                         
   6   0  -9        292.22        310.76         5.03 o                         
   8   0  -9         55.47         53.01         1.66 o                         
  10   0  -9          1.47          2.77         1.46 o                         
  12   0  -9         10.87         15.18         1.35 o                         
  14   0  -9         33.19         38.43         2.50 o                         
   0   1  -9        248.95        234.81         5.22 o                         
   1   1  -9          6.23          5.25         0.68 o                         
   2   1  -9         59.20         61.78         2.02 o                         
   3   1  -9         67.71         66.84         1.37 o                         
   4   1  -9         13.33         11.94         0.67 o                         
   5   1  -9         13.21         11.54         0.72 o                         
   6   1  -9         27.79         26.96         1.00 o                         
   7   1  -9         24.03         25.41         1.00 o                         
   8   1  -9         18.02         24.41         1.00 o                         
   9   1  -9          3.14          3.46         0.57 o                         
  10   1  -9         50.37         55.27         1.46 o                         
  11   1  -9         28.26         32.23         1.42 o                         
  12   1  -9         41.31         43.02         1.48 o                         
  13   1  -9         26.15         28.82         1.85 o                         
  14   1  -9         17.02         19.15         1.37 o                         
  15   1  -9          2.03          1.71         0.51 o                         
   1   2  -9         18.96         19.20         0.85 o                         
   2   2  -9         23.05         23.74         1.02 o                         
   3   2  -9         29.88         29.66         1.12 o                         
   4   2  -9         31.00         32.08         1.16 o                         
   5   2  -9         65.06         66.05         1.47 o                         
   6   2  -9         76.46         79.34         1.73 o                         
   7   2  -9        185.57        182.36         2.97 o                         
   8   2  -9         49.41         49.82         1.37 o                         
   9   2  -9         91.91         87.77         2.85 o                         
  10   2  -9          1.45          1.78         0.53 o                         
  11   2  -9         15.72         16.08         1.14 o                         
  12   2  -9         31.48         34.92         1.27 o                         
  13   2  -9         43.58         43.48         1.41 o                         
  14   2  -9         11.54         13.44         0.82 o                         
   0   3  -9         21.52         24.18         1.38 o                         
   1   3  -9        123.36        127.49         1.96 o                         
   2   3  -9          2.91          3.31         0.46 o                         
   3   3  -9         16.09         14.98         0.77 o                         
   4   3  -9          7.71          8.12         0.73 o                         
   5   3  -9          3.52          3.53         0.66 o                         
   6   3  -9          4.00          5.19         0.64 o                         
   7   3  -9          4.17          4.83         0.58 o                         
   8   3  -9         11.05         10.45         0.85 o                         
   9   3  -9         20.48         20.41         1.18 o                         
  10   3  -9          1.09          1.31         0.54 o                         
  11   3  -9         52.51         59.76         1.65 o                         
  12   3  -9          9.25         10.42         1.02 o                         
  13   3  -9         58.16         58.86         1.77 o                         
   1   4  -9          0.59          1.03         0.53 o                         
   2   4  -9         40.20         44.14         1.38 o                         
   3   4  -9         21.05         24.14         1.04 o                         
   4   4  -9         74.69         79.99         1.85 o                         
   5   4  -9        123.12        126.50         3.05 o                         
   6   4  -9         53.54         52.58         1.71 o                         
   7   4  -9         88.64         93.03         2.19 o                         
   8   4  -9          1.90          2.73         0.53 o                         
   9   4  -9         23.70         25.05         1.02 o                         
  10   4  -9         16.30         14.33         2.24 o                         
  11   4  -9          0.20          1.36         0.42 o                         
   0   5  -9         50.08         58.17         1.86 o                         
   1   5  -9          8.45          9.42         0.83 o                         
   2   5  -9         46.43         46.06         1.44 o                         
   3   5  -9          9.26          9.67         0.87 o                         
   4   5  -9         14.79         13.82         0.83 o                         
   5   5  -9          2.00          2.06         0.48 o                         
   6   5  -9          8.48          9.21         0.70 o                         
   7   5  -9          0.34          0.52         0.44 o                         
   8   5  -9         16.88         20.27         1.06 o                         
   0   0  -8        440.18        487.81         9.50 o                         
   2   0  -8        172.62        172.98         3.94 o                         
   4   0  -8         90.95         84.10         2.58 o                         
   6   0  -8        110.55        108.22         3.05 o                         
   8   0  -8        141.91        144.56         3.47 o                         
  10   0  -8        230.10        231.16         8.36 o                         
  12   0  -8         81.52         78.76         2.63 o                         
  14   0  -8          9.54         11.85         2.12 o                         
  16   0  -8         30.87         30.44         3.24 o                         
  18   0  -8          2.45          2.37         0.87 o                         
   1   1  -8        117.19        115.91         2.15 o                         
   2   1  -8         81.86         84.15         1.81 o                         
   3   1  -8        153.00        154.02         2.43 o                         
   4   1  -8         92.37        101.28         1.89 o                         
   5   1  -8         29.94         26.56         1.10 o                         
   6   1  -8         24.15         26.48         1.68 o                         
   7   1  -8          3.84          5.31         0.54 o                         
   8   1  -8          7.33          5.20         0.64 o                         
   9   1  -8         42.74         44.38         1.46 o                         
  10   1  -8         53.62         47.41         1.58 o                         
  11   1  -8         20.79         19.75         1.27 o                         
  12   1  -8         50.53         46.20         2.19 o                         
  13   1  -8          6.52          7.30         1.01 o                         
  14   1  -8          3.37          4.68         0.87 o                         
  15   1  -8         15.33         13.48         1.37 o                         
  16   1  -8         22.74         27.14         1.76 o                         
  17   1  -8          1.77          1.25         0.87 o                         
  18   1  -8          8.37         10.36         0.83 o                         
   0   2  -8         41.38         43.55         2.16 o                         
   1   2  -8        146.06        143.33         2.45 o                         
   2   2  -8         23.02         25.57         1.13 o                         
   3   2  -8        162.57        158.06         3.12 o                         
   4   2  -8         46.63         48.55         1.65 o                         
   5   2  -8          8.58          8.60         0.68 o                         
   6   2  -8         21.71         25.79         1.23 o                         
   7   2  -8         92.52         96.23         2.06 o                         
   8   2  -8         35.69         32.85         1.48 o                         
   9   2  -8         76.76         85.87         2.58 o                         
  10   2  -8          1.47          1.79         0.58 o                         
  11   2  -8         34.32         33.55         1.52 o                         
  12   2  -8         44.39         45.86         1.60 o                         
  13   2  -8         77.23         73.63         2.77 o                         
  14   2  -8         72.58         72.09         2.92 o                         
  15   2  -8         12.54         14.11         0.91 o                         
  16   2  -8         27.46         29.61         1.59 o                         
  17   2  -8          5.44          5.99         1.00 o                         
  18   2  -8          5.86          5.86         1.00 o                         
   1   3  -8          2.53          1.66         0.47 o                         
   2   3  -8         57.94         55.21         1.40 o                         
   3   3  -8         41.59         39.43         1.27 o                         
   4   3  -8         29.04         30.33         1.37 o                         
   5   3  -8         36.19         38.49         1.57 o                         
   6   3  -8         45.67         48.86         1.59 o                         
   7   3  -8         95.94         96.31         2.32 o                         
   8   3  -8         39.34         39.93         1.92 o                         
   9   3  -8         64.22         55.72         2.01 o                         
  10   3  -8         17.33         16.65         1.20 o                         
  11   3  -8         23.78         20.96         1.19 o                         
  12   3  -8         17.42         15.59         1.07 o                         
  13   3  -8          2.42          3.12         0.70 o                         
  14   3  -8          3.50          1.77         0.86 o                         
  15   3  -8          1.00         -0.12         0.87 o                         
  16   3  -8          5.51          7.64         0.66 o                         
  17   3  -8         49.08         53.77         2.62 o                         
   0   4  -8         40.34         39.25         1.79 o                         
   1   4  -8         18.24         18.77         0.93 o                         
   2   4  -8         24.25         25.33         1.21 o                         
   3   4  -8         78.34         80.71         2.06 o                         
   4   4  -8         31.47         31.85         1.54 o                         
   5   4  -8         61.66         63.15         1.76 o                         
   6   4  -8         13.18         13.15         0.93 o                         
   7   4  -8         11.12         12.09         1.44 o                         
   8   4  -8          3.52          4.32         0.83 o                         
   9   4  -8         68.53         73.38         2.84 o                         
  10   4  -8         34.36         37.33         1.57 o                         
  11   4  -8         40.89         45.36         1.56 o                         
  12   4  -8         34.43         34.71         1.21 o                         
  13   4  -8          8.34         10.37         0.69 o                         
  14   4  -8         18.75         20.70         1.34 o                         
  15   4  -8          8.04          8.28         0.78 o                         
   1   5  -8         18.65         19.56         1.09 o                         
   2   5  -8         52.18         53.68         1.59 o                         
   3   5  -8         29.37         32.69         1.84 o                         
   4   5  -8          9.99         10.23         1.32 o                         
   5   5  -8         12.67          9.53         0.92 o                         
   6   5  -8          2.20          1.07         0.48 o                         
   7   5  -8          4.28          3.63         0.59 o                         
   8   5  -8          8.30          9.59         0.92 o                         
   9   5  -8          5.15          5.23         0.67 o                         
  10   5  -8         40.56         44.10         1.38 o                         
  11   5  -8          9.81         10.78         0.81 o                         
  12   5  -8          5.58          7.86         0.72 o                         
  13   5  -8          4.73          5.49         0.71 o                         
   0   6  -8         60.56         57.02         3.24 o                         
   1   6  -8          8.34         12.57         1.03 o                         
   2   6  -8         45.33         50.01         2.71 o                         
   3   6  -8          5.53          6.41         0.84 o                         
   4   6  -8         25.98         30.35         1.42 o                         
   5   6  -8          4.67          5.22         0.70 o                         
   6   6  -8          0.32         -0.43         0.46 o                         
   7   6  -8          4.53          3.88         0.56 o                         
   8   6  -8         31.17         29.43         1.18 o                         
   9   6  -8         14.23         14.18         0.92 o                         
  10   6  -8         39.93         43.18         1.50 o                         
   1   7  -8         11.25         11.27         0.92 o                         
   2   7  -8         16.63         18.48         1.15 o                         
   3   7  -8         22.74         24.96         1.15 o                         
   2   0  -7        193.43        215.41         5.23 o                         
   4   0  -7        390.49        381.78         6.78 o                         
   6   0  -7        536.35        550.30        10.62 o                         
   8   0  -7        289.26        296.96         5.69 o                         
  10   0  -7         20.04         18.35         1.82 o                         
  12   0  -7         19.51         22.96         1.73 o                         
  14   0  -7        161.21        169.42         5.60 o                         
  16   0  -7        139.39        134.31        15.60 o                         
  18   0  -7          3.32          2.98         0.87 o                         
  20   0  -7         11.83         13.60         1.75 o                         
   0   1  -7        474.25        479.37         8.01 o                         
   1   1  -7         34.62         33.71         1.25 o                         
   2   1  -7        293.36        300.85         4.01 o                         
   3   1  -7        172.81        178.88         3.22 o                         
   4   1  -7         78.17         76.95         1.98 o                         
   5   1  -7         71.29         70.78         2.01 o                         
   6   1  -7         71.07         72.04         1.93 o                         
   7   1  -7        144.63        142.91         2.61 o                         
   8   1  -7         20.00         22.00         1.26 o                         
   9   1  -7         59.09         67.58         1.85 o                         
  10   1  -7         64.54         64.03         1.91 o                         
  11   1  -7         12.37         11.52         1.06 o                         
  12   1  -7         94.29         95.89         2.49 o                         
  13   1  -7          2.47          1.97         0.61 o                         
  14   1  -7          3.55          3.00         0.62 o                         
  15   1  -7          6.34          7.02         1.04 o                         
  16   1  -7          2.22          0.88         0.64 o                         
  17   1  -7          1.67          2.43         0.61 o                         
  18   1  -7         14.44         14.97         1.01 o                         
  19   1  -7          3.62          3.13         0.69 o                         
  20   1  -7         10.19         10.83         1.01 o                         
   1   2  -7         94.66         99.36         2.45 o                         
   2   2  -7         78.09         80.50         2.13 o                         
   3   2  -7        475.84        498.42         6.32 o                         
   4   2  -7        229.39        227.17         3.25 o                         
   5   2  -7        372.37        382.97         5.15 o                         
   6   2  -7        374.86        379.51         5.48 o                         
   7   2  -7        388.25        399.16         6.25 o                         
   8   2  -7        124.31        127.14         2.84 o                         
   9   2  -7         25.10         24.68         1.36 o                         
  10   2  -7         87.43         85.21         6.44 o                         
  11   2  -7        115.96        119.30         3.72 o                         
  12   2  -7        140.71        135.59         3.03 o                         
  13   2  -7         49.22         51.96         1.84 o                         
  14   2  -7         10.87          9.72         0.88 o                         
  15   2  -7         37.04         35.45         1.45 o                         
  16   2  -7         44.98         40.11         1.93 o                         
  17   2  -7         43.21         42.42         1.74 o                         
  18   2  -7          9.56         12.62         1.47 o                         
  19   2  -7          8.88         10.48         1.75 o                         
  20   2  -7         17.38         19.77         1.50 o                         
   0   3  -7         30.94         33.70         2.35 o                         
   1   3  -7        963.33        975.48        11.75 o                         
   2   3  -7         13.19         12.59         0.84 o                         
   3   3  -7        106.54        105.22         2.10 o                         
   4   3  -7         93.59         94.49         2.51 o                         
   5   3  -7        342.15        357.66         5.17 o                         
   6   3  -7         49.34         45.63         1.62 o                         
   7   3  -7        138.04        134.29         2.66 o                         
   8   3  -7        133.06        135.00         3.39 o                         
   9   3  -7          0.18          0.29         0.52 o                         
  10   3  -7          5.03          5.06         0.80 o                         
  11   3  -7         27.50         26.23         1.59 o                         
  12   3  -7         30.52         28.70         1.60 o                         
  13   3  -7         73.11         80.63         2.32 o                         
  14   3  -7         11.22          9.16         0.82 o                         
  15   3  -7         10.31          9.52         0.79 o                         
  16   3  -7         10.33         11.82         0.79 o                         
  17   3  -7         11.24         14.95         1.13 o                         
  18   3  -7          2.33          3.71         0.94 o                         
  19   3  -7         42.69         47.22         1.85 o                         
   1   4  -7        175.22        178.44         3.77 o                         
   2   4  -7          0.62          1.68         0.80 o                         
   3   4  -7        383.39        381.97         4.78 o                         
   4   4  -7         73.09         74.07         1.98 o                         
   5   4  -7        263.61        257.60         6.37 o                         
   6   4  -7        112.82        111.98         5.10 o                         
   7   4  -7         60.42         65.66         2.82 o                         
   8   4  -7         26.30         25.57         3.84 o                         
   9   4  -7         35.67         36.62         7.64 o                         
  10   4  -7          7.27          6.74         0.83 o                         
  11   4  -7          5.49          4.68         1.31 o                         
  12   4  -7         30.10         31.32         1.56 o                         
  13   4  -7         14.00         15.64         1.32 o                         
  14   4  -7         16.72         19.43         1.16 o                         
  15   4  -7         35.31         37.50         1.51 o                         
  16   4  -7          7.69          6.87         0.69 o                         
  17   4  -7         26.09         25.07         1.61 o                         
  18   4  -7          2.54          3.73         0.66 o                         
   0   5  -7         35.05         34.13         2.64 o                         
   1   5  -7         95.82         96.28         3.84 o                         
   2   5  -7         17.55         17.09         0.95 o                         
   3   5  -7         22.28         21.65         1.37 o                         
   4   5  -7         71.65         68.46         4.02 o                         
   5   5  -7         17.97         15.61         1.04 o                         
   6   5  -7          4.89          4.08         1.46 o                         
   7   5  -7          2.84          1.57         0.46 o                         
   8   5  -7         99.28        103.67         3.04 o                         
   9   5  -7         23.70         22.71         1.23 o                         
  10   5  -7         88.49         91.65         2.46 o                         
  11   5  -7          1.31          1.69         0.54 o                         
  12   5  -7         16.83         17.98         1.06 o                         
  13   5  -7         38.73         44.40         1.42 o                         
  14   5  -7          4.11          5.50         0.65 o                         
  15   5  -7          5.90          6.91         1.17 o                         
  16   5  -7          2.38          2.49         0.48 o                         
   1   6  -7         23.30         21.05         1.42 o                         
   2   6  -7         18.92         20.52         1.39 o                         
   3   6  -7         26.04         23.09         1.27 o                         
   4   6  -7        114.23        113.97         2.68 o                         
   5   6  -7         11.71         11.35         0.90 o                         
   6   6  -7        142.45        143.55         2.58 o                         
   7   6  -7          1.60          2.69         0.47 o                         
   8   6  -7         40.26         40.48         1.37 o                         
   9   6  -7          1.22          2.12         0.50 o                         
  10   6  -7          3.44          4.49         0.59 o                         
  11   6  -7          2.48          2.68         0.45 o                         
  12   6  -7          1.45          2.80         0.57 o                         
  13   6  -7          2.60          3.36         0.68 o                         
   0   7  -7        214.71        222.84         5.77 o                         
   1   7  -7          5.95          5.68         0.74 o                         
   2   7  -7         46.78         51.58         1.78 o                         
   3   7  -7          3.11          4.56         0.69 o                         
   4   7  -7         12.93         18.42         1.15 o                         
   5   7  -7          6.54          6.43         0.75 o                         
   6   7  -7          7.57          7.74         0.71 o                         
   7   7  -7         11.56         10.07         0.82 o                         
   8   7  -7          2.09          2.09         0.50 o                         
   9   7  -7         23.02         23.62         1.04 o                         
  10   7  -7         22.06         19.81         1.31 o                         
   0   0  -6         51.78         56.27         3.87 o                         
   2   0  -6        231.93        214.08         4.94 o                         
   4   0  -6        361.59        389.02         9.44 o                         
   6   0  -6        242.12        248.90         5.56 o                         
   8   0  -6        755.29        811.42        14.71 o                         
  10   0  -6        610.94        625.64        11.47 o                         
  12   0  -6        130.46        123.69         3.18 o                         
  14   0  -6         91.26         82.15         3.79 o                         
  16   0  -6        257.19        257.35         7.44 o                         
  18   0  -6          1.40          1.06         0.90 o                         
  20   0  -6         52.73         56.02         3.87 o                         
  22   0  -6          7.41          8.98         1.87 o                         
   1   1  -6          8.62         10.53         0.77 o                         
   2   1  -6         44.16         34.59         1.27 o                         
   3   1  -6        136.10        147.87         2.97 o                         
   4   1  -6        265.72        273.62         4.56 o                         
   5   1  -6          2.08          3.42         0.53 o                         
   6   1  -6        120.77        121.71         2.41 o                         
   7   1  -6         56.68         58.50         1.55 o                         
   8   1  -6         97.47         93.39         2.60 o                         
   9   1  -6         92.81         93.86         2.58 o                         
  10   1  -6        234.77        220.60         3.70 o                         
  11   1  -6        175.28        173.88         3.98 o                         
  12   1  -6        145.95        138.27         3.58 o                         
  13   1  -6         44.68         40.55         1.88 o                         
  14   1  -6         10.92         15.47         1.09 o                         
  15   1  -6         63.93         66.81         2.19 o                         
  16   1  -6        109.70        102.45         5.20 o                         
  17   1  -6         29.47         31.17         1.92 o                         
  18   1  -6         16.92         16.65         1.10 o                         
  19   1  -6          0.31          0.40         0.62 o                         
  20   1  -6         11.18         12.32         0.99 o                         
  21   1  -6          5.88          7.13         1.10 o                         
  22   1  -6          6.07          7.21         0.94 o                         
   0   2  -6        408.74        418.95         7.01 o                         
   1   2  -6        302.14        306.05         4.43 o                         
   2   2  -6         59.18         67.31         1.68 o                         
   3   2  -6        123.73        113.35         2.56 o                         
   4   2  -6        166.38        175.94         2.80 o                         
   5   2  -6        111.32        107.87         2.72 o                         
   6   2  -6         78.18         81.71         2.54 o                         
   7   2  -6         23.90         26.44         1.25 o                         
   8   2  -6         25.99         27.61         1.32 o                         
   9   2  -6        138.52        141.64         3.41 o                         
  10   2  -6         87.00         89.96         2.68 o                         
  11   2  -6        350.13        332.86         5.57 o                         
  12   2  -6        261.31        258.10         4.65 o                         
  13   2  -6        293.35        289.26         5.02 o                         
  14   2  -6        202.25        200.68         3.55 o                         
  15   2  -6         41.06         37.68         1.51 o                         
  16   2  -6         37.82         36.74         1.43 o                         
  17   2  -6         12.44         10.48         0.92 o                         
  18   2  -6         13.52         10.85         1.19 o                         
  19   2  -6         14.15         14.86         2.47 o                         
  20   2  -6         24.39         28.45         1.39 o                         
  21   2  -6         24.39         23.09         1.06 o                         
  22   2  -6          5.95          4.62         1.12 o                         
   1   3  -6          9.36         10.74         1.51 o                         
   2   3  -6         72.82         70.02         2.17 o                         
   3   3  -6        314.66        315.39         4.68 o                         
   4   3  -6          1.71          2.44         0.70 o                         
   5   3  -6         54.41         54.25         2.79 o                         
   6   3  -6        247.96        249.96         3.55 o                         
   7   3  -6        617.60        625.07         7.29 o                         
   8   3  -6         47.97         46.35         4.15 o                         
   9   3  -6        235.11        228.60         4.06 o                         
  10   3  -6         78.24         76.61         1.99 o                         
  11   3  -6         64.36         63.49         1.86 o                         
  12   3  -6         74.36         76.47         2.50 o                         
  13   3  -6         12.33          9.83         0.94 o                         
  14   3  -6          4.93          4.16         0.69 o                         
  15   3  -6          9.20         10.13         0.87 o                         
  16   3  -6         31.21         35.62         1.51 o                         
  17   3  -6         67.83         64.49         1.81 o                         
  18   3  -6         12.03         12.50         0.99 o                         
  19   3  -6         21.07         22.21         1.27 o                         
  20   3  -6         10.76         11.04         1.00 o                         
  21   3  -6          8.70          9.71         0.96 o                         
   0   4  -6        883.00        916.36        12.28 o                         
   1   4  -6        202.80        219.84         2.95 o                         
   2   4  -6        231.90        257.62         3.82 o                         
   3   4  -6        480.64        496.53         5.43 o                         
   4   4  -6         16.92         16.30         1.15 o                         
   5   4  -6        249.14        247.47         3.18 o                         
   6   4  -6         68.46         68.33         2.21 o                         
   7   4  -6        119.52        123.25         3.32 o                         
   8   4  -6         30.32         32.03         1.22 o                         
   9   4  -6        179.20        191.82         3.61 o                         
  10   4  -6         32.16         32.06         2.62 o                         
  11   4  -6        119.30        126.37         4.64 o                         
  12   4  -6          0.23         -0.02         0.54 o                         
  13   4  -6         86.05         93.01         2.65 o                         
  14   4  -6         38.03         41.69         1.79 o                         
  15   4  -6         30.54         27.04         2.86 o                         
  16   4  -6         15.87         18.35         1.55 o                         
  17   4  -6         43.56         46.57         1.81 o                         
  18   4  -6         22.01         21.68         1.02 o                         
  19   4  -6          3.42          3.09         0.88 o                         
  20   4  -6         15.68         14.90         2.31 o                         
   1   5  -6          6.16          7.91         0.55 o                         
   2   5  -6         56.62         56.48         1.27 o                         
   3   5  -6         39.54         35.35         1.23 o                         
   4   5  -6        173.67        179.59         3.18 o                         
   5   5  -6          1.26          1.35         0.82 o                         
   6   5  -6         38.36         36.40         1.51 o                         
   7   5  -6         21.68         21.79         0.94 o                         
   8   5  -6          5.32          5.67         0.60 o                         
   9   5  -6         60.07         59.24         1.53 o                         
  10   5  -6        113.41        111.65         2.94 o                         
  11   5  -6         66.90         64.55         1.67 o                         
  12   5  -6         23.35         24.21         1.23 o                         
  13   5  -6          0.86          1.75         0.59 o                         
  14   5  -6         29.30         31.24         3.22 o                         
  15   5  -6          1.46          2.47         0.73 o                         
  16   5  -6         13.55         11.22         0.92 o                         
  17   5  -6         29.02         32.97         1.35 o                         
  18   5  -6          6.43          7.51         0.68 o                         
   0   6  -6        150.44        151.92         3.43 o                         
   1   6  -6         16.21         15.31         0.77 o                         
   2   6  -6        130.11        130.30         1.72 o                         
   3   6  -6         54.03         56.34         1.76 o                         
   4   6  -6         50.17         57.04         1.34 o                         
   5   6  -6         33.63         36.55         1.50 o                         
   6   6  -6         22.13         22.81         0.94 o                         
   7   6  -6         42.69         39.94         1.19 o                         
   8   6  -6          7.60          9.48         0.64 o                         
   9   6  -6          4.55          4.86         0.51 o                         
  10   6  -6         63.66         62.97         1.40 o                         
  11   6  -6          2.13          3.00         0.62 o                         
  12   6  -6         49.13         50.11         1.90 o                         
  13   6  -6          4.94          5.21         1.06 o                         
  14   6  -6          1.76          2.03         0.53 o                         
  15   6  -6          5.79          5.78         0.63 o                         
  16   6  -6          7.23          8.24         0.87 o                         
   1   7  -6          6.32          6.33         0.52 o                         
   2   7  -6          0.32          0.34         0.34 o                         
   3   7  -6         17.37         17.59         0.83 o                         
   4   7  -6          5.57          7.63         0.58 o                         
   5   7  -6         16.27         15.28         1.06 o                         
   6   7  -6         38.98         38.55         1.01 o                         
   7   7  -6          7.33          7.53         0.59 o                         
   8   7  -6         75.74         75.29         1.33 o                         
   9   7  -6         11.18          8.94         0.70 o                         
  10   7  -6          4.12          4.62         0.54 o                         
  11   7  -6         20.74         20.43         0.89 o                         
  12   7  -6         28.83         31.06         2.74 o                         
  13   7  -6          5.46          4.74         1.50 o                         
   0   8  -6         22.80         25.74         1.18 o                         
   1   8  -6        100.53        102.86         1.62 o                         
   2   8  -6         13.37         13.94         0.70 o                         
   3   8  -6         15.76         15.76         0.74 o                         
   4   8  -6         42.63         39.52         1.19 o                         
   5   8  -6          2.56          1.93         0.34 o                         
   6   8  -6         22.04         26.63         1.01 o                         
   7   8  -6         13.65         13.77         0.80 o                         
   8   8  -6         11.24         12.86         0.86 o                         
   2   0  -5       2476.69       2703.61        72.60 o                         
   6   0  -5        477.04        504.78         9.42 o                         
   8   0  -5        422.86        396.58        17.09 o                         
  10   0  -5        604.28        607.53        10.01 o                         
  12   0  -5         80.92         78.80         5.86 o                         
  14   0  -5        325.62        349.18         9.50 o                         
  16   0  -5         41.98         37.04         2.34 o                         
  18   0  -5         23.63         22.68         1.80 o                         
  20   0  -5          4.18          5.60         1.50 o                         
  22   0  -5         18.16         19.13         2.25 o                         
  24   0  -5          2.83          3.99         1.12 o                         
   0   1  -5       2593.60       2752.39        73.72 o                         
   1   1  -5         40.62         36.62         2.03 o                         
   2   1  -5        963.12        958.61        19.41 o                         
   3   1  -5        568.57        589.49        10.44 o                         
   4   1  -5         41.04         38.44         1.40 o                         
   5   1  -5         38.50         42.56         1.72 o                         
   6   1  -5         87.25         99.84         2.33 o                         
   7   1  -5         96.31         98.42         2.06 o                         
   8   1  -5         74.34         87.39         1.79 o                         
   9   1  -5        186.91        188.53         2.93 o                         
  10   1  -5          1.82          3.39         0.54 o                         
  11   1  -5         43.77         40.56         1.60 o                         
  12   1  -5         37.41         39.85         1.67 o                         
  13   1  -5         52.22         54.52         1.94 o                         
  14   1  -5        105.27        104.72         2.25 o                         
  15   1  -5         66.72         64.98         2.14 o                         
  16   1  -5         14.57         15.22         1.22 o                         
  17   1  -5        113.60        110.86         2.76 o                         
  18   1  -5         15.37         17.55         1.36 o                         
  19   1  -5         10.45         12.26         1.04 o                         
  20   1  -5         12.35         12.11         1.01 o                         
  21   1  -5          1.06          2.21         0.84 o                         
  22   1  -5          3.05          3.37         0.69 o                         
  23   1  -5          6.61          5.78         0.97 o                         
  24   1  -5          7.23          9.26         0.97 o                         
   1   2  -5        282.66        302.22         3.91 o                         
   2   2  -5        141.63        130.87         2.63 o                         
   3   2  -5        455.91        442.20         6.00 o                         
   4   2  -5        349.67        348.63         5.03 o                         
   5   2  -5       1157.07       1159.82        12.23 o                         
   6   2  -5        697.09        674.52        13.92 o                         
   7   2  -5        971.27       1001.78        10.28 o                         
   8   2  -5         95.20         99.71         3.39 o                         
   9   2  -5          9.71          8.19         0.75 o                         
  10   2  -5        101.28        106.27         2.11 o                         
  11   2  -5        209.34        228.24         3.57 o                         
  12   2  -5        180.21        171.52         3.22 o                         
  13   2  -5         20.95         23.50         1.28 o                         
  14   2  -5          9.93          9.87         0.80 o                         
  15   2  -5          7.09          7.79         0.73 o                         
  16   2  -5        130.70        132.96         2.97 o                         
  17   2  -5         91.76         93.16         2.87 o                         
  18   2  -5         34.17         36.34         1.99 o                         
  19   2  -5          8.92         11.20         1.00 o                         
  20   2  -5         27.44         27.25         1.45 o                         
  21   2  -5         21.00         20.93         1.53 o                         
  22   2  -5          7.26          6.95         0.91 o                         
  23   2  -5          0.10          0.21         0.60 o                         
   0   3  -5         93.56         99.25         3.41 o                         
   1   3  -5        981.37        990.17         9.03 o                         
   2   3  -5        144.99        141.85         2.07 o                         
   3   3  -5        296.58        299.07         3.57 o                         
   4   3  -5         34.09         33.80         1.53 o                         
   5   3  -5        252.65        263.66         3.31 o                         
   6   3  -5         80.39         79.99         1.78 o                         
   7   3  -5        120.69        123.52         1.97 o                         
   8   3  -5         25.87         24.59         1.13 o                         
   9   3  -5         70.22         75.02         1.66 o                         
  10   3  -5          5.92          4.81         1.06 o                         
  11   3  -5          5.29          6.54         0.82 o                         
  12   3  -5          4.94          4.61         0.89 o                         
  13   3  -5        230.07        235.69         3.87 o                         
  14   3  -5         65.95         65.76         3.37 o                         
  15   3  -5          3.28          3.26         0.68 o                         
  16   3  -5         12.81         11.00         0.99 o                         
  17   3  -5         25.55         22.96         1.49 o                         
  18   3  -5          6.43          6.94         1.34 o                         
  19   3  -5         10.59         10.42         1.32 o                         
  20   3  -5          5.05          6.26         0.79 o                         
  21   3  -5          0.57          0.25         0.49 o                         
  22   3  -5          8.80         10.66         1.28 o                         
   1   4  -5        211.09        211.92         2.29 o                         
   2   4  -5         85.59         81.99         1.35 o                         
   3   4  -5        962.45        986.09         8.00 o                         
   4   4  -5         76.65         76.23         1.38 o                         
   5   4  -5        245.90        242.65         2.96 o                         
   6   4  -5        317.70        325.36         3.68 o                         
   7   4  -5        126.95        125.34         2.16 o                         
   8   4  -5        104.40        109.58         2.27 o                         
   9   4  -5        130.09        135.22         2.91 o                         
  10   4  -5         13.12         13.81         1.29 o                         
  11   4  -5         17.25         15.71         0.90 o                         
  12   4  -5          7.32          7.80         0.87 o                         
  13   4  -5        174.02        169.91         3.31 o                         
  14   4  -5         62.07         66.50         3.31 o                         
  15   4  -5          0.63          1.27         2.39 o                         
  16   4  -5         60.02         54.68         1.86 o                         
  17   4  -5         15.53         17.53         1.14 o                         
  18   4  -5         20.82         18.80         1.14 o                         
  19   4  -5         15.21         14.77         1.14 o                         
  20   4  -5          1.57          2.91         0.72 o                         
  21   4  -5         31.74         35.50         1.43 o                         
   0   5  -5        134.46        129.39         2.37 o                         
   1   5  -5        358.27        361.79         3.39 o                         
   2   5  -5         62.17         68.06         1.25 o                         
   3   5  -5        141.58        137.71         2.04 o                         
   4   5  -5          4.69          4.89         0.44 o                         
   5   5  -5         59.05         57.42         1.22 o                         
   6   5  -5         30.48         29.34         1.07 o                         
   7   5  -5         17.80         18.80         0.74 o                         
   8   5  -5        117.55        114.76         1.75 o                         
   9   5  -5         98.82         94.17         1.54 o                         
  10   5  -5        228.31        236.04         4.19 o                         
  11   5  -5         11.67         11.79         0.71 o                         
  12   5  -5         55.16         56.67         1.41 o                         
  13   5  -5         31.63         29.88         3.41 o                         
  14   5  -5         10.02         11.07         0.98 o                         
  15   5  -5          0.84          1.40         0.59 o                         
  16   5  -5         45.83         46.61         1.81 o                         
  17   5  -5         23.70         24.53         1.31 o                         
  18   5  -5         11.37         11.93         1.02 o                         
  19   5  -5         11.41         12.62         0.82 o                         
  20   5  -5         24.31         24.99         1.31 o                         
   1   6  -5         51.37         47.25         1.19 o                         
   2   6  -5         54.59         60.51         1.07 o                         
   3   6  -5         61.66         64.22         1.11 o                         
   4   6  -5        461.77        466.73         3.93 o                         
   5   6  -5         92.62         92.49         1.86 o                         
   6   6  -5        319.96        322.24         3.01 o                         
   7   6  -5         51.30         50.89         1.54 o                         
   8   6  -5          5.67          9.15         0.54 o                         
   9   6  -5         66.62         62.36         1.32 o                         
  10   6  -5         17.79         19.96         1.49 o                         
  11   6  -5          1.63          2.10         0.43 o                         
  12   6  -5          5.16          5.34         0.57 o                         
  13   6  -5         42.13         45.90         1.39 o                         
  14   6  -5         24.13         28.59         1.86 o                         
  15   6  -5         32.08         33.12         1.63 o                         
  16   6  -5         28.38         28.38         1.25 o                         
  17   6  -5          7.46          6.87         0.74 o                         
  18   6  -5          3.91          4.17         0.66 o                         
   0   7  -5        237.74        229.05         4.97 o                         
   1   7  -5         48.86         50.77         1.39 o                         
   2   7  -5         86.07         84.26         1.64 o                         
   3   7  -5          3.60          4.00         0.46 o                         
   4   7  -5         30.95         29.14         0.91 o                         
   5   7  -5         44.49         44.72         1.05 o                         
   6   7  -5         10.30         10.88         0.61 o                         
   7   7  -5         55.61         53.85         1.13 o                         
   8   7  -5         62.62         61.12         1.22 o                         
   9   7  -5          3.41          4.02         0.46 o                         
  10   7  -5          8.40          8.88         0.69 o                         
  11   7  -5         10.76          9.74         0.57 o                         
  12   7  -5         33.69         36.47         1.09 o                         
  13   7  -5         10.96         11.03         0.73 o                         
  14   7  -5         36.30         36.64         1.12 o                         
  15   7  -5          0.54          0.05         0.51 o                         
   1   8  -5          7.47          7.81         0.58 o                         
   2   8  -5         45.67         42.87         1.36 o                         
   3   8  -5         42.14         39.70         1.00 o                         
   4   8  -5         13.73         14.59         0.73 o                         
   5   8  -5         51.62         56.32         1.23 o                         
   6   8  -5         24.95         28.43         0.94 o                         
   7   8  -5        100.63         97.93         1.56 o                         
   8   8  -5         23.07         24.27         0.82 o                         
   9   8  -5         16.78         17.30         0.70 o                         
  10   8  -5         14.89         15.61         0.66 o                         
  11   8  -5         10.44         10.46         0.56 o                         
   0   9  -5          0.21         -0.25         0.36 o                         
   1   9  -5         14.77         15.24         0.63 o                         
   2   9  -5          5.19          4.89         0.41 o                         
   3   9  -5          0.69          0.54         0.30 o                         
   4   9  -5          7.47          6.10         0.55 o                         
   5   9  -5          0.40          0.44         0.36 o                         
   4   0  -4       2152.04       2160.33        58.64 o                         
   6   0  -4       1113.78       1170.46        22.80 o                         
   8   0  -4       1421.63       1504.97        23.75 o                         
  10   0  -4       1452.32       1379.43        22.46 o                         
  12   0  -4        446.52        464.73        16.41 o                         
  14   0  -4        517.76        528.58        12.70 o                         
  16   0  -4        272.10        268.58         7.89 o                         
  18   0  -4        196.69        185.18        10.47 o                         
  20   0  -4         45.40         39.05         4.12 o                         
  22   0  -4         28.84         28.48         2.38 o                         
  24   0  -4         21.00         22.03         1.72 o                         
   1   1  -4        115.91        119.82         3.99 o                         
   2   1  -4        492.28        538.74         9.41 o                         
   3   1  -4         64.02         76.13         6.23 o                         
   4   1  -4        428.50        423.86         7.84 o                         
   5   1  -4        147.59        153.93         3.68 o                         
   6   1  -4        785.64        770.09         9.61 o                         
   7   1  -4         83.53         88.65         2.02 o                         
   8   1  -4        783.27        790.47        11.43 o                         
   9   1  -4        178.38        174.31         2.69 o                         
  10   1  -4        363.07        392.64         7.47 o                         
  11   1  -4        139.00        139.95         2.28 o                         
  12   1  -4        173.32        168.74         2.83 o                         
  13   1  -4         95.11         93.02         2.19 o                         
  14   1  -4        148.77        162.70         3.51 o                         
  15   1  -4         95.97         95.50         3.66 o                         
  16   1  -4         12.20         10.14         1.21 o                         
  17   1  -4         59.94         59.51         2.50 o                         
  18   1  -4         23.16         20.27         2.15 o                         
  19   1  -4          3.19          3.52         0.76 o                         
  20   1  -4         28.47         27.43         1.75 o                         
  21   1  -4          0.80          1.05         0.62 o                         
  22   1  -4          2.05          1.37         0.88 o                         
  23   1  -4          3.12          4.95         0.86 o                         
  24   1  -4          8.67          6.97         0.74 o                         
  25   1  -4          8.32         10.25         1.06 o                         
   0   2  -4        685.91        742.12        17.93 o                         
   1   2  -4       1528.50       1532.06        18.60 o                         
   2   2  -4        176.44        173.01         2.89 o                         
   3   2  -4        561.72        552.34         8.29 o                         
   4   2  -4         34.70         46.09         3.04 o                         
   5   2  -4         50.38         62.30         2.18 o                         
   6   2  -4         52.18         52.44         1.32 o                         
   7   2  -4         60.78         62.26         1.43 o                         
   8   2  -4         97.84         87.56         2.51 o                         
   9   2  -4        412.01        409.87         4.69 o                         
  10   2  -4        287.82        292.90         4.03 o                         
  11   2  -4        581.53        567.99         6.10 o                         
  12   2  -4        501.72        498.36         5.94 o                         
  13   2  -4        399.95        403.09         6.45 o                         
  14   2  -4         12.81         14.46         1.00 o                         
  15   2  -4         14.49         11.03         0.90 o                         
  16   2  -4        234.02        224.82         3.95 o                         
  17   2  -4        123.05        125.46         3.42 o                         
  18   2  -4         35.33         35.32         2.02 o                         
  19   2  -4         40.01         40.84         2.25 o                         
  20   2  -4          7.56          8.87         1.06 o                         
  21   2  -4         14.47         14.79         1.24 o                         
  22   2  -4          2.38          0.81         0.59 o                         
  23   2  -4         32.84         41.52         1.59 o                         
  24   2  -4          3.09          2.83         0.75 o                         
   1   3  -4         75.76         78.82         1.58 o                         
   2   3  -4         49.52         47.28         1.56 o                         
   3   3  -4        599.75        594.61         6.40 o                         
   4   3  -4          3.32          3.79         0.43 o                         
   5   3  -4        385.77        377.89         3.99 o                         
   6   3  -4         52.41         53.96         1.42 o                         
   7   3  -4        432.68        422.81         4.31 o                         
   8   3  -4         77.14         74.71         2.45 o                         
   9   3  -4        131.80        128.08         2.11 o                         
  10   3  -4         54.30         53.24         1.59 o                         
  11   3  -4         78.19         80.66         1.81 o                         
  12   3  -4         53.60         54.38         1.44 o                         
  13   3  -4         82.91         86.22         4.10 o                         
  14   3  -4         91.34         93.92         2.20 o                         
  15   3  -4         45.45         48.33         2.43 o                         
  16   3  -4         66.42         69.77         2.89 o                         
  17   3  -4         37.03         35.48         2.73 o                         
  18   3  -4          8.80          7.40         2.22 o                         
  19   3  -4         21.86         18.04         1.40 o                         
  20   3  -4          1.31          1.78         0.68 o                         
  21   3  -4         42.53         47.30         1.94 o                         
  22   3  -4          4.14          3.53         0.73 o                         
  23   3  -4         15.11         16.57         1.01 o                         
  24   3  -4          8.80          8.94         0.97 o                         
   0   4  -4       1111.76       1201.53        12.85 o                         
   1   4  -4        258.99        277.59         2.85 o                         
   2   4  -4        267.09        275.52         2.63 o                         
   3   4  -4        515.83        534.75         4.28 o                         
   4   4  -4          4.73          7.29         0.48 o                         
   5   4  -4         60.12         58.12         1.17 o                         
   6   4  -4         69.58         75.59         1.16 o                         
   7   4  -4        172.82        186.68         2.23 o                         
   8   4  -4         40.83         46.61         1.07 o                         
   9   4  -4        163.80        173.05         2.20 o                         
  10   4  -4        179.79        182.06         2.24 o                         
  11   4  -4         53.79         62.95         1.50 o                         
  12   4  -4         35.66         34.83         1.23 o                         
  13   4  -4        249.62        248.16         3.06 o                         
  14   4  -4          8.88         10.63         1.31 o                         
  15   4  -4        124.81        125.09         3.29 o                         
  16   4  -4          2.37          4.29         0.65 o                         
  17   4  -4         36.21         37.67         1.69 o                         
  18   4  -4         72.32         70.10         1.85 o                         
  19   4  -4         83.39         79.73         1.81 o                         
  20   4  -4         52.70         56.40         2.86 o                         
  21   4  -4          9.60          9.61         0.97 o                         
  22   4  -4          2.95          2.87         1.25 o                         
  23   4  -4         27.94         30.40         1.45 o                         
   1   5  -4         33.95         33.65         0.92 o                         
   2   5  -4         65.98         60.96         1.10 o                         
   3   5  -4         10.94          9.39         0.53 o                         
   4   5  -4        158.99        163.85         2.10 o                         
   5   5  -4        126.70        129.25         1.65 o                         
   6   5  -4        158.88        166.02         1.91 o                         
   7   5  -4        138.91        155.85         1.87 o                         
   8   5  -4         36.01         37.26         1.20 o                         
   9   5  -4        102.14        107.63         1.71 o                         
  10   5  -4          6.17          5.34         0.79 o                         
  11   5  -4        231.57        226.37         2.65 o                         
  12   5  -4        109.66        114.08         2.24 o                         
  13   5  -4          9.82          9.28         1.00 o                         
  14   5  -4         62.59         59.52         1.44 o                         
  15   5  -4         48.60         54.67         2.29 o                         
  16   5  -4         81.98         77.50         1.93 o                         
  17   5  -4        135.22        140.74         2.63 o                         
  18   5  -4         12.14         15.97         0.93 o                         
  19   5  -4          3.14          3.05         0.53 o                         
  20   5  -4          1.03          1.04         0.41 o                         
  21   5  -4          5.46          4.07         0.93 o                         
   0   6  -4        249.72        268.31         4.10 o                         
   1   6  -4         72.08         77.47         1.46 o                         
   2   6  -4        197.33        206.81         2.35 o                         
   3   6  -4         49.76         44.05         1.24 o                         
   4   6  -4         60.31         61.91         1.09 o                         
   5   6  -4         43.92         44.70         1.00 o                         
   6   6  -4        207.02        205.15         2.23 o                         
   7   6  -4        232.81        227.85         2.39 o                         
   8   6  -4         12.80         13.15         0.70 o                         
   9   6  -4         73.23         69.73         2.18 o                         
  10   6  -4        165.75        172.06         2.82 o                         
  11   6  -4         39.22         40.23         1.08 o                         
  12   6  -4        197.06        195.69         2.86 o                         
  13   6  -4         68.55         71.55         1.42 o                         
  14   6  -4         18.11         19.84         0.86 o                         
  15   6  -4         31.72         35.46         1.22 o                         
  16   6  -4          5.20          4.21         0.57 o                         
  17   6  -4         28.90         32.89         1.33 o                         
  18   6  -4         11.87          9.78         0.79 o                         
  19   6  -4          2.25          2.06         0.45 o                         
   1   7  -4          5.83          6.01         0.54 o                         
   2   7  -4         10.17         14.09         0.76 o                         
   3   7  -4         35.96         34.94         1.19 o                         
   4   7  -4         13.76         14.80         0.68 o                         
   5   7  -4         11.76         12.45         0.59 o                         
   6   7  -4        110.76        116.50         1.69 o                         
   7   7  -4         33.81         31.92         1.05 o                         
   8   7  -4        151.55        153.58         2.21 o                         
   9   7  -4          2.71          4.36         0.48 o                         
  10   7  -4         48.32         47.08         1.26 o                         
  11   7  -4         38.41         35.92         1.06 o                         
  12   7  -4         10.38          8.83         0.62 o                         
  13   7  -4          3.26          2.37         0.42 o                         
  14   7  -4          5.86          6.76         0.65 o                         
  15   7  -4          2.80          3.71         0.47 o                         
  16   7  -4          2.91          3.61         0.55 o                         
  17   7  -4          0.54          0.85         0.40 o                         
   0   8  -4          1.53          1.46         0.51 o                         
   1   8  -4         74.44         74.69         1.43 o                         
   2   8  -4         39.62         39.17         1.10 o                         
   3   8  -4         90.33         90.70         1.53 o                         
   4   8  -4         83.40         77.67         1.43 o                         
   5   8  -4          1.88          3.89         0.48 o                         
   6   8  -4          0.06          0.08         0.40 o                         
   7   8  -4         28.93         25.53         1.07 o                         
   8   8  -4         13.30         13.16         0.68 o                         
   9   8  -4         14.83         13.47         0.70 o                         
  10   8  -4         14.85         15.72         0.65 o                         
  11   8  -4         67.31         68.14         1.14 o                         
  12   8  -4          3.82          4.79         0.45 o                         
  13   8  -4         14.11         14.55         0.72 o                         
  14   8  -4          3.08          3.12         0.58 o                         
   1   9  -4          2.44          2.58         0.33 o                         
   2   9  -4         17.37         17.74         0.70 o                         
   3   9  -4         29.40         26.69         0.88 o                         
   4   9  -4          0.80          1.31         0.33 o                         
   5   9  -4         23.01         23.33         0.79 o                         
   6   9  -4         14.18         15.25         0.84 o                         
   7   9  -4         35.10         36.48         0.96 o                         
   8   9  -4         20.33         20.06         0.74 o                         
   9   9  -4          1.53          3.37         1.00 o                         
   2   0  -3       6348.95       6284.96       120.77 o                         
   4   0  -3       6520.21       6392.47       123.01 o                         
   6   0  -3       1573.57       1529.33        46.41 o                         
   8   0  -3        780.96        814.81        16.40 o                         
  10   0  -3        628.87        608.41        18.34 o                         
  12   0  -3         99.78        109.52         9.48 o                         
  14   0  -3         75.29         77.47         8.05 o                         
  16   0  -3        374.88        361.84         9.56 o                         
  18   0  -3        111.81        130.09         9.17 o                         
  20   0  -3         94.70        103.58         4.31 o                         
  22   0  -3         32.21         30.47         2.47 o                         
  24   0  -3          4.05          5.86         1.62 o                         
  26   0  -3         44.00         47.04         2.62 o                         
   1   1  -3        140.95        143.55         2.99 o                         
   2   1  -3       1721.43       1717.33        25.94 o                         
   3   1  -3        458.08        451.77         6.45 o                         
   4   1  -3         93.44         99.96         2.27 o                         
   5   1  -3        382.31        419.33         6.24 o                         
   6   1  -3         10.79         13.39         1.08 o                         
   7   1  -3         89.49        103.77         2.27 o                         
   8   1  -3        224.11        238.95         5.01 o                         
   9   1  -3         70.74         70.57         2.09 o                         
  10   1  -3        243.60        263.06         4.67 o                         
  11   1  -3        440.44        458.25         6.11 o                         
  12   1  -3        131.11        133.77         2.66 o                         
  13   1  -3        107.66         98.75         2.68 o                         
  14   1  -3         20.07         17.81         1.46 o                         
  15   1  -3        334.69        348.98         6.99 o                         
  16   1  -3        147.06        148.38         3.33 o                         
  17   1  -3          0.47          0.39         0.55 o                         
  18   1  -3        303.78        288.40         5.16 o                         
  19   1  -3         55.18         57.15         2.97 o                         
  20   1  -3         22.71         19.79         1.32 o                         
  21   1  -3         28.85         30.29         1.72 o                         
  22   1  -3          1.87          1.13         0.63 o                         
  23   1  -3          2.95          3.06         0.95 o                         
  24   1  -3         35.26         38.35         1.91 o                         
  25   1  -3          0.12         -0.16         0.49 o                         
  26   1  -3         16.04         17.54         1.45 o                         
   1   2  -3        523.09        533.20         7.59 o                         
   2   2  -3        153.59        169.24         3.41 o                         
   3   2  -3        298.97        316.38         5.18 o                         
   4   2  -3        880.53        896.89        13.10 o                         
   5   2  -3        552.56        530.76         9.77 o                         
   6   2  -3         27.14         29.24         1.47 o                         
   7   2  -3       2298.92       2423.98        30.54 o                         
   8   2  -3        219.96        221.40         3.01 o                         
   9   2  -3        467.11        457.29         5.11 o                         
  10   2  -3        151.02        157.48         3.08 o                         
  11   2  -3         95.24        104.23         2.24 o                         
  12   2  -3        156.33        155.78         3.35 o                         
  13   2  -3        161.26        160.79         2.31 o                         
  14   2  -3         88.60         87.84         1.85 o                         
  15   2  -3         67.61         71.36         2.86 o                         
  16   2  -3        230.28        230.51         3.86 o                         
  17   2  -3        414.35        408.28         6.66 o                         
  18   2  -3         76.65         74.32         2.29 o                         
  19   2  -3         23.03         21.68         1.39 o                         
  20   2  -3          3.23          2.14         0.62 o                         
  21   2  -3          1.04          0.65         0.49 o                         
  22   2  -3          0.47         -0.40         0.47 o                         
  23   2  -3          1.52          0.74         0.50 o                         
  24   2  -3          2.24          4.30         0.66 o                         
  25   2  -3          9.40          8.25         0.97 o                         
   0   3  -3        977.32        972.37        25.33 o                         
   2   3  -3        491.00        534.21         7.09 o                         
   3   3  -3       1525.61       1595.73        16.32 o                         
   4   3  -3        304.81        287.68         3.82 o                         
   5   3  -3        319.79        344.37         6.22 o                         
   6   3  -3        392.09        410.95         5.35 o                         
   7   3  -3        108.38        120.96         2.15 o                         
   8   3  -3        279.41        302.86         3.39 o                         
   9   3  -3        169.68        183.43         2.48 o                         
  10   3  -3          2.65          2.27         0.46 o                         
  11   3  -3        185.44        201.26         2.42 o                         
  12   3  -3         95.95         94.27         1.53 o                         
  13   3  -3        365.30        353.26         3.79 o                         
  14   3  -3        102.65        101.79         2.47 o                         
  15   3  -3         32.84         35.02         2.27 o                         
  16   3  -3         73.29         69.07         2.36 o                         
  17   3  -3         82.34         75.31         2.49 o                         
  18   3  -3         19.56         20.06         1.06 o                         
  19   3  -3         52.10         47.29         1.95 o                         
  20   3  -3          8.87          9.03         0.92 o                         
  21   3  -3         22.53         20.67         1.25 o                         
  22   3  -3          1.95          2.64         0.58 o                         
  23   3  -3         36.52         37.03         1.34 o                         
  24   3  -3          8.40         11.70         1.66 o                         
   1   4  -3        489.56        507.26         7.48 o                         
   2   4  -3         78.70         79.86         1.76 o                         
   3   4  -3         41.82         42.03         0.91 o                         
   4   4  -3        371.68        374.20         3.57 o                         
   5   4  -3        385.68        360.51         3.49 o                         
   6   4  -3        546.25        560.47         5.05 o                         
   7   4  -3        757.90        801.26         6.10 o                         
   8   4  -3         79.11         74.65         1.15 o                         
   9   4  -3        363.83        371.39         4.22 o                         
  10   4  -3         25.83         25.64         0.83 o                         
  11   4  -3         14.56         20.55         1.00 o                         
  12   4  -3         93.82        101.46         1.47 o                         
  13   4  -3        225.39        232.53         2.80 o                         
  14   4  -3         44.53         47.07         1.45 o                         
  15   4  -3         62.68         57.42         1.38 o                         
  16   4  -3         89.61         83.44         2.07 o                         
  17   4  -3         31.89         32.67         2.07 o                         
  18   4  -3         10.37         10.35         0.87 o                         
  19   4  -3         59.13         62.36         1.55 o                         
  20   4  -3          4.45          6.67         0.77 o                         
  21   4  -3         35.13         42.97         1.56 o                         
  22   4  -3          4.86          4.60         0.63 o                         
  23   4  -3         29.86         31.53         2.29 o                         
   0   5  -3        531.42        549.63         6.53 o                         
   1   5  -3        232.33        230.48         2.35 o                         
   2   5  -3        121.86        127.02         1.60 o                         
   3   5  -3        152.16        158.72         1.80 o                         
   4   5  -3        274.34        291.66         2.64 o                         
   5   5  -3         28.41         30.51         0.79 o                         
   6   5  -3          7.42          8.19         0.52 o                         
   7   5  -3          9.54          7.18         0.56 o                         
   8   5  -3         58.84         54.89         1.14 o                         
   9   5  -3        254.34        249.01         2.60 o                         
  10   5  -3        189.54        190.21         2.35 o                         
  11   5  -3          7.32          8.23         0.54 o                         
  12   5  -3        208.40        209.80         2.38 o                         
  13   5  -3          4.72          3.34         0.41 o                         
  14   5  -3         42.47         45.36         1.36 o                         
  15   5  -3         18.25         17.64         0.83 o                         
  16   5  -3         13.99         14.84         2.07 o                         
  17   5  -3         77.07         77.28         1.87 o                         
  18   5  -3         22.24         23.49         1.13 o                         
  19   5  -3         23.22         25.61         1.14 o                         
  20   5  -3         19.95         18.57         0.97 o                         
  21   5  -3          9.44         11.37         0.88 o                         
  22   5  -3          2.78          1.31         0.75 o                         
   1   6  -3         22.24         24.54         0.82 o                         
   2   6  -3        101.11        102.85         1.44 o                         
   3   6  -3         23.03         22.95         0.73 o                         
   4   6  -3        650.60        642.80         4.93 o                         
   5   6  -3         83.32         83.16         1.29 o                         
   6   6  -3        407.62        425.99         3.58 o                         
   7   6  -3         80.71         78.48         1.57 o                         
   8   6  -3         11.39         11.26         0.67 o                         
   9   6  -3         31.03         32.40         1.18 o                         
  10   6  -3         18.64         18.43         0.76 o                         
  11   6  -3         18.43         21.16         0.99 o                         
  12   6  -3         15.91         18.01         0.90 o                         
  13   6  -3         39.09         38.79         1.12 o                         
  14   6  -3         57.21         52.40         1.23 o                         
  15   6  -3         40.42         38.30         1.21 o                         
  16   6  -3         22.11         20.95         0.90 o                         
  17   6  -3         26.24         27.19         1.11 o                         
  18   6  -3         15.65         17.45         0.80 o                         
  19   6  -3         13.14         14.99         0.84 o                         
  20   6  -3         13.82         15.77         1.09 o                         
   0   7  -3        123.08        109.50         2.56 o                         
   1   7  -3         17.66         21.80         0.90 o                         
   2   7  -3         56.18         47.96         1.65 o                         
   3   7  -3          4.55          5.67         0.50 o                         
   4   7  -3         73.43         76.81         1.36 o                         
   5   7  -3          7.30          6.57         0.50 o                         
   6   7  -3          2.38          0.67         0.33 o                         
   7   7  -3        126.94        132.37         1.96 o                         
   8   7  -3        136.00        128.58         1.90 o                         
   9   7  -3          2.06          2.85         0.44 o                         
  10   7  -3         40.13         40.71         1.39 o                         
  11   7  -3          2.72          1.67         0.39 o                         
  12   7  -3          6.37          7.19         0.56 o                         
  13   7  -3         49.86         51.69         1.18 o                         
  14   7  -3         54.88         60.65         1.40 o                         
  15   7  -3          5.74          5.73         0.57 o                         
  16   7  -3         44.72         51.69         1.23 o                         
  17   7  -3          7.90          7.41         0.49 o                         
  18   7  -3         28.06         28.69         1.13 o                         
   1   8  -3          8.12         10.25         0.70 o                         
   2   8  -3          8.32          7.77         0.57 o                         
   3   8  -3        103.93        102.98         1.70 o                         
   4   8  -3          0.26          1.09         0.35 o                         
   5   8  -3         91.33         89.31         1.58 o                         
   6   8  -3         17.47         17.30         0.74 o                         
   7   8  -3         26.90         25.22         0.90 o                         
   8   8  -3         43.00         46.09         1.13 o                         
   9   8  -3         40.66         42.98         1.25 o                         
  10   8  -3         52.55         59.10         1.22 o                         
  11   8  -3          2.02          1.70         0.54 o                         
  12   8  -3         40.98         44.87         0.99 o                         
  13   8  -3         11.42         10.50         0.59 o                         
  14   8  -3          6.27          5.14         0.46 o                         
  15   8  -3         35.02         33.68         1.13 o                         
   0   9  -3          1.37          0.34         0.42 o                         
   1   9  -3         24.98         25.95         0.87 o                         
   2   9  -3          0.06         -0.10         0.32 o                         
   3   9  -3         24.15         25.40         1.01 o                         
   4   9  -3          9.18          8.04         0.64 o                         
   5   9  -3         11.13         10.91         0.63 o                         
   6   9  -3          3.94          3.00         0.41 o                         
   7   9  -3          2.75          3.82         0.49 o                         
   8   9  -3          8.87         10.04         0.59 o                         
   9   9  -3          8.33          6.83         0.89 o                         
  10   9  -3         12.32         12.66         0.62 o                         
  11   9  -3         39.14         34.60         2.37 o                         
   2   0  -2       2689.97       2613.07        90.17 o                         
   4   0  -2        417.78        374.58         5.54 o                         
   6   0  -2        446.11        431.10         6.03 o                         
   8   0  -2       1396.66       1420.18        19.71 o                         
  10   0  -2       1875.35       1993.86        27.59 o                         
  12   0  -2       1466.83       1388.82        33.33 o                         
  14   0  -2         12.10          9.77         1.02 o                         
  16   0  -2        220.06        214.45         4.68 o                         
  18   0  -2        502.28        498.25        16.41 o                         
  20   0  -2        182.17        163.19         4.91 o                         
  22   0  -2          2.57          4.37         0.97 o                         
  24   0  -2        104.22        108.55         4.27 o                         
  26   0  -2          9.89         13.85         1.75 o                         
   1   1  -2       2807.45       2575.19        51.12 o                         
   2   1  -2        555.66        504.36         7.29 o                         
   3   1  -2        976.47        980.29        12.75 o                         
   4   1  -2       3065.23       2901.33        96.57 o                         
   5   1  -2        554.68        562.11         6.87 o                         
   6   1  -2       1131.92       1139.07        12.57 o                         
   7   1  -2        320.76        322.58         4.45 o                         
   8   1  -2        580.70        576.25        11.23 o                         
   9   1  -2        109.13        114.30         2.13 o                         
  10   1  -2         35.81         47.90         1.87 o                         
  11   1  -2        394.21        399.60         4.36 o                         
  12   1  -2          0.20          1.04         0.43 o                         
  13   1  -2        272.58        277.24         4.41 o                         
  14   1  -2        179.49        189.92         2.99 o                         
  15   1  -2        113.35        110.96         2.45 o                         
  16   1  -2         84.40         84.33         2.56 o                         
  17   1  -2        324.01        319.34         4.76 o                         
  18   1  -2         44.33         52.02         1.77 o                         
  19   1  -2         95.87         91.50         2.14 o                         
  20   1  -2        104.93        104.26         3.39 o                         
  21   1  -2         18.00         17.63         1.31 o                         
  22   1  -2         48.18         46.34         1.74 o                         
  23   1  -2         15.92         16.66         1.01 o                         
  24   1  -2          1.68          3.75         0.62 o                         
  25   1  -2          2.66          2.99         0.60 o                         
  26   1  -2         11.25         13.23         0.92 o                         
   0   2  -2       4203.55       3943.89       108.03 o                         
   1   2  -2       5087.83       4894.90       103.79 o                         
   2   2  -2         14.74         17.74         0.87 o                         
   3   2  -2       1161.25       1169.15        13.79 o                         
   4   2  -2       1900.39       1873.57        26.59 o                         
   5   2  -2         23.38         22.07         1.85 o                         
   6   2  -2        245.39        256.00         3.71 o                         
   7   2  -2       2173.83       2226.16        36.15 o                         
   8   2  -2       1735.02       1862.92        22.05 o                         
   9   2  -2        929.92        991.12         9.89 o                         
  10   2  -2        339.11        337.21         4.05 o                         
  11   2  -2        464.15        454.97         4.70 o                         
  12   2  -2         38.15         46.97         1.11 o                         
  13   2  -2         60.92         73.15         1.48 o                         
  14   2  -2        105.63        107.48         1.94 o                         
  15   2  -2        242.26        240.18         3.76 o                         
  16   2  -2        109.66        106.07         3.13 o                         
  17   2  -2        213.95        202.52         3.92 o                         
  18   2  -2        226.16        227.33         4.02 o                         
  19   2  -2          8.85         11.80         1.00 o                         
  20   2  -2         38.99         34.88         1.63 o                         
  21   2  -2         40.16         37.79         1.97 o                         
  22   2  -2         11.64         11.62         0.96 o                         
  23   2  -2          7.90          8.05         0.79 o                         
  24   2  -2          2.43          3.31         0.75 o                         
  25   2  -2          9.88         10.66         0.76 o                         
  26   2  -2          2.08          2.25         0.87 o                         
   1   3  -2       2098.78       2123.24        43.54 o                         
   2   3  -2        695.76        733.24         9.53 o                         
   3   3  -2       2856.50       2891.66        51.21 o                         
   4   3  -2        111.19        112.65         2.29 o                         
   5   3  -2        990.00        964.15        20.10 o                         
   6   3  -2        104.17        117.87         1.93 o                         
   7   3  -2        735.20        739.28         7.73 o                         
   8   3  -2        406.62        444.02         7.27 o                         
   9   3  -2         14.39         10.29         0.62 o                         
  10   3  -2        364.28        393.42         4.27 o                         
  11   3  -2        302.36        341.02         3.39 o                         
  12   3  -2        143.54        151.13         1.95 o                         
  13   3  -2         25.66         22.99         0.78 o                         
  14   3  -2         95.54         93.27         1.59 o                         
  15   3  -2         27.54         27.64         1.11 o                         
  16   3  -2         11.85         12.75         1.11 o                         
  17   3  -2          2.32          2.26         0.50 o                         
  18   3  -2         26.07         30.33         1.49 o                         
  19   3  -2         37.00         36.66         3.01 o                         
  20   3  -2         16.18         17.61         2.04 o                         
  21   3  -2         20.22         19.30         1.24 o                         
  22   3  -2          6.79          7.05         0.85 o                         
  23   3  -2         11.29         13.60         1.07 o                         
  24   3  -2          2.31          2.67         0.57 o                         
  25   3  -2          5.88         10.28         0.86 o                         
   0   4  -2       1290.75       1410.66        20.41 o                         
   1   4  -2       2310.59       2481.09        34.12 o                         
   2   4  -2        553.11        555.53         6.12 o                         
   3   4  -2        875.07        894.84         9.03 o                         
   4   4  -2         96.86         93.69         1.81 o                         
   5   4  -2        707.39        781.67         7.66 o                         
   6   4  -2        185.44        197.39         2.34 o                         
   7   4  -2        182.35        196.74         2.21 o                         
   8   4  -2        537.41        537.23         4.70 o                         
   9   4  -2         47.71         52.41         1.06 o                         
  10   4  -2        679.01        658.35         5.23 o                         
  11   4  -2        298.56        306.59         2.97 o                         
  12   4  -2        152.00        154.42         1.92 o                         
  13   4  -2        318.94        328.94         3.34 o                         
  14   4  -2         78.60         74.30         1.44 o                         
  15   4  -2         11.10          9.27         0.61 o                         
  16   4  -2         11.29         11.08         0.68 o                         
  17   4  -2         42.33         36.22         1.66 o                         
  18   4  -2         49.27         49.97         1.47 o                         
  19   4  -2         13.12          9.70         1.82 o                         
  20   4  -2          8.99          6.68         0.94 o                         
  21   4  -2         18.28         18.03         1.19 o                         
  22   4  -2         10.34         11.96         1.12 o                         
  23   4  -2          5.72          5.59         0.70 o                         
  24   4  -2          2.24          2.39         0.55 o                         
   1   5  -2        250.24        265.34         2.56 o                         
   2   5  -2        140.22        149.57         1.74 o                         
   3   5  -2        122.85        120.98         1.57 o                         
   4   5  -2        509.45        538.27         4.32 o                         
   5   5  -2        691.02        683.14         5.08 o                         
   6   5  -2        516.23        543.25         4.36 o                         
   7   5  -2        176.53        178.98         2.02 o                         
   8   5  -2        230.79        230.50         2.37 o                         
   9   5  -2         83.51         81.85         1.32 o                         
  10   5  -2         84.86         87.75         1.37 o                         
  11   5  -2        146.19        142.34         1.91 o                         
  12   5  -2         36.21         37.27         1.27 o                         
  13   5  -2         62.87         59.01         1.31 o                         
  14   5  -2         88.20         87.63         1.47 o                         
  15   5  -2         10.52          9.30         0.64 o                         
  16   5  -2          4.56          4.64         0.48 o                         
  17   5  -2         48.52         50.50         1.38 o                         
  18   5  -2         24.49         24.52         1.03 o                         
  19   5  -2          7.93          9.26         0.79 o                         
  20   5  -2          8.68          9.19         0.71 o                         
  21   5  -2          1.95          4.48         1.03 o                         
  22   5  -2          2.70          2.73         0.64 o                         
  23   5  -2          3.58          4.34         0.54 o                         
   0   6  -2        998.71       1080.37        13.15 o                         
   1   6  -2          6.53          8.46         0.63 o                         
   2   6  -2        243.97        262.21         2.96 o                         
   3   6  -2         46.48         55.54         1.39 o                         
   4   6  -2         91.35         91.05         1.54 o                         
   5   6  -2         71.32         72.05         1.31 o                         
   6   6  -2        265.71        265.35         2.88 o                         
   7   6  -2         83.42         84.06         1.58 o                         
   8   6  -2         57.59         59.49         1.27 o                         
   9   6  -2         28.73         30.32         0.95 o                         
  10   6  -2        371.94        373.10         3.78 o                         
  11   6  -2         68.59         65.18         1.30 o                         
  12   6  -2        137.81        146.75         2.03 o                         
  13   6  -2          2.53          3.44         0.45 o                         
  14   6  -2         64.02         68.28         1.25 o                         
  15   6  -2         29.22         28.87         0.97 o                         
  16   6  -2          2.86          2.58         0.42 o                         
  17   6  -2         47.53         48.39         1.27 o                         
  18   6  -2         14.55         12.65         0.72 o                         
  19   6  -2         12.10         12.77         0.76 o                         
  20   6  -2         15.30         15.63         1.13 o                         
  21   6  -2          5.67          7.00         1.19 o                         
   1   7  -2          2.17          2.12         0.39 o                         
   2   7  -2        194.36        193.70         2.54 o                         
   3   7  -2         92.24         87.23         1.50 o                         
   4   7  -2        120.55        112.30         1.76 o                         
   5   7  -2         36.62         37.13         1.18 o                         
   6   7  -2        189.00        188.93         2.39 o                         
   7   7  -2          7.95          7.64         0.55 o                         
   8   7  -2        139.98        137.82         2.96 o                         
   9   7  -2        133.03        138.44         2.04 o                         
  10   7  -2         17.57         14.20         0.69 o                         
  11   7  -2         35.39         32.45         1.11 o                         
  12   7  -2          5.53          6.61         0.52 o                         
  13   7  -2         16.36         15.48         0.69 o                         
  14   7  -2         18.09         17.46         0.74 o                         
  15   7  -2          6.80          6.08         0.74 o                         
  16   7  -2         22.87         25.73         0.98 o                         
  17   7  -2          0.37          0.07         0.38 o                         
  18   7  -2          0.82          1.35         0.39 o                         
  19   7  -2          8.93          7.37         0.62 o                         
   0   8  -2        101.11        103.05         2.38 o                         
   1   8  -2         43.66         37.66         1.13 o                         
   2   8  -2         44.31         48.79         1.23 o                         
   3   8  -2         83.65         83.09         1.61 o                         
   4   8  -2         33.35         29.69         1.10 o                         
   5   8  -2         59.01         61.24         1.52 o                         
   6   8  -2         25.94         23.26         0.86 o                         
   7   8  -2        149.77        142.61         1.99 o                         
   8   8  -2         12.45         12.58         0.69 o                         
   9   8  -2         82.79         84.09         1.44 o                         
  10   8  -2         15.11         16.13         0.76 o                         
  11   8  -2         41.81         38.90         1.19 o                         
  12   8  -2         34.05         35.88         1.02 o                         
  13   8  -2         33.59         35.08         0.99 o                         
  14   8  -2         20.11         22.57         1.08 o                         
  15   8  -2          1.81          1.14         0.41 o                         
  16   8  -2          2.44          1.11         0.43 o                         
   1   9  -2         17.35         15.51         0.78 o                         
   2   9  -2          2.06          1.44         0.37 o                         
   3   9  -2         24.91         22.02         0.89 o                         
   4   9  -2         15.35         15.98         0.76 o                         
   5   9  -2         41.36         41.67         1.19 o                         
   6   9  -2         27.57         32.06         1.10 o                         
   7   9  -2         43.09         47.54         1.12 o                         
   8   9  -2         15.61         15.42         0.70 o                         
   9   9  -2         37.79         41.44         0.93 o                         
  10   9  -2          2.62          2.53         0.38 o                         
  11   9  -2         12.59         11.19         0.89 o                         
  12   9  -2         22.68         24.46         0.86 o                         
   0  10  -2         15.60         16.85         1.14 o                         
   1  10  -2         43.82         46.72         1.23 o                         
   2  10  -2          5.92          4.92         0.58 o                         
   3  10  -2          9.79          9.35         0.62 o                         
   4  10  -2          2.58          2.27         0.43 o                         
   2   0  -1       5373.31       4917.09       130.24 o                         
   4   0  -1        323.59        295.23         5.35 o                         
   6   0  -1       7312.97       6897.39       129.81 o                         
   8   0  -1       4331.84       3959.72        77.84 o                         
  10   0  -1        914.00        939.42        12.66 o                         
  12   0  -1         44.14         48.61         3.49 o                         
  14   0  -1          1.10          1.33         0.90 o                         
  16   0  -1       1459.16       1432.58        20.58 o                         
  18   0  -1        206.07        204.84         4.78 o                         
  20   0  -1         27.00         26.19         2.02 o                         
  22   0  -1         53.27         49.10         5.10 o                         
  24   0  -1         28.82         28.90         2.04 o                         
  26   0  -1        103.06        101.15         3.38 o                         
   0   1  -1       2321.76       1879.63        51.65 o                         
   1   1  -1       1986.25       1789.08        34.98 o                         
   2   1  -1       2742.02       2378.79        45.82 o                         
   3   1  -1       1718.87       1613.35        26.00 o                         
   4   1  -1       2445.67       2249.64        35.59 o                         
   5   1  -1        821.20        791.37        10.51 o                         
   6   1  -1       1121.70       1064.12        13.23 o                         
   7   1  -1        177.31        160.25         2.98 o                         
   8   1  -1        343.13        371.15         5.02 o                         
   9   1  -1        805.56        866.01        10.18 o                         
  10   1  -1       1668.87       1671.21        25.54 o                         
  11   1  -1         33.12         42.49         1.25 o                         
  12   1  -1        697.90        725.37         8.27 o                         
  13   1  -1       1109.36       1093.40        16.94 o                         
  14   1  -1        180.52        180.87         3.03 o                         
  15   1  -1         82.86         82.37         1.60 o                         
  16   1  -1        239.35        246.93         3.30 o                         
  17   1  -1         53.84         51.53         1.48 o                         
  18   1  -1        509.84        520.62         6.31 o                         
  19   1  -1        128.50        127.02         2.42 o                         
  20   1  -1         80.63         76.32         2.31 o                         
  21   1  -1          7.17          6.96         0.72 o                         
  22   1  -1         10.97          9.52         0.89 o                         
  23   1  -1          2.03          2.28         0.51 o                         
  24   1  -1         24.63         27.02         1.18 o                         
  25   1  -1          1.37          1.93         0.52 o                         
  26   1  -1         19.48         21.01         1.02 o                         
   1   2  -1      13114.57      12357.07       227.76 o                         
   2   2  -1       2752.26       2729.53        52.61 o                         
   3   2  -1       1762.99       1879.06        66.18 o                         
   4   2  -1       1287.02       1251.31        21.09 o                         
   5   2  -1        551.18        540.13         6.07 o                         
   6   2  -1        383.14        383.48         4.50 o                         
   7   2  -1        909.94        961.74        11.92 o                         
   8   2  -1        172.45        166.82         3.69 o                         
   9   2  -1       2520.65       2566.81        43.01 o                         
  10   2  -1       1232.77       1283.25        12.66 o                         
  11   2  -1         38.86         42.71         1.84 o                         
  12   2  -1        131.20        136.15         2.39 o                         
  13   2  -1        106.57        101.04         1.59 o                         
  14   2  -1        241.56        233.81         2.71 o                         
  15   2  -1        330.34        317.70         4.41 o                         
  16   2  -1        163.75        176.41         3.28 o                         
  17   2  -1        543.05        548.12         6.29 o                         
  18   2  -1         58.86         60.95         1.54 o                         
  19   2  -1         18.27         21.36         1.07 o                         
  20   2  -1         42.31         40.19         1.63 o                         
  21   2  -1          0.94          1.75         0.51 o                         
  22   2  -1          1.89          2.18         0.51 o                         
  23   2  -1         10.63         12.17         0.97 o                         
  24   2  -1          0.24          1.00         0.49 o                         
  25   2  -1          9.39          8.55         0.71 o                         
  26   2  -1          1.83          1.49         0.53 o                         
   0   3  -1       3371.86       3273.48        88.20 o                         
   1   3  -1        354.93        331.80        10.60 o                         
   4   3  -1         47.78         46.79         1.65 o                         
   5   3  -1        334.94        345.91         4.74 o                         
   6   3  -1         72.09         79.11         1.60 o                         
   7   3  -1         30.31         31.56         1.25 o                         
   8   3  -1        316.39        355.70         4.99 o                         
   9   3  -1        566.82        558.21         5.86 o                         
  10   3  -1          4.40          4.57         0.41 o                         
  11   3  -1         58.54         62.14         1.23 o                         
  12   3  -1         93.35        102.45         1.88 o                         
  13   3  -1        163.56        179.89         2.11 o                         
  14   3  -1         85.11         96.34         1.40 o                         
  15   3  -1         32.85         37.04         1.08 o                         
  16   3  -1        127.85        125.91         1.98 o                         
  17   3  -1        145.38        142.01         2.12 o                         
  18   3  -1          6.00          7.25         0.83 o                         
  19   3  -1         80.51         74.87         3.32 o                         
  20   3  -1         37.32         34.86         1.41 o                         
  21   3  -1         59.56         58.70         2.15 o                         
  22   3  -1         14.06         14.51         1.06 o                         
  23   3  -1         15.25         14.03         1.00 o                         
  24   3  -1          6.32          8.24         0.81 o                         
  25   3  -1          0.48          1.60         1.09 o                         
   1   4  -1         81.80         82.76         1.83 o                         
   2   4  -1       1632.48       1650.87        30.16 o                         
   3   4  -1        246.78        263.85         3.21 o                         
   4   4  -1        403.69        424.05         4.36 o                         
   5   4  -1       1093.56       1113.68        11.60 o                         
   6   4  -1        333.33        346.83         3.87 o                         
   7   4  -1        555.11        552.00         5.25 o                         
   8   4  -1         47.73         43.81         0.96 o                         
   9   4  -1        255.74        246.71         2.53 o                         
  10   4  -1        216.32        213.84         2.23 o                         
  11   4  -1        184.55        175.06         2.07 o                         
  12   4  -1         28.48         23.95         0.79 o                         
  13   4  -1         29.36         32.70         1.34 o                         
  14   4  -1         87.52         89.36         1.38 o                         
  15   4  -1         76.78         76.51         1.63 o                         
  16   4  -1        224.91        210.69         2.37 o                         
  17   4  -1        253.05        246.66         2.84 o                         
  18   4  -1          6.69          7.18         0.76 o                         
  19   4  -1         64.84         68.48         1.43 o                         
  20   4  -1          5.87          7.27         0.68 o                         
  21   4  -1          8.78          7.94         0.88 o                         
  22   4  -1          3.07          3.95         0.83 o                         
  23   4  -1         12.49         11.36         1.06 o                         
  24   4  -1          2.67          2.95         0.60 o                         
  25   4  -1          0.77          1.87         0.75 o                         
   0   5  -1        354.43        346.90         5.06 o                         
   2   5  -1        326.04        306.49         4.95 o                         
   3   5  -1         35.74         46.98         1.56 o                         
   4   5  -1         75.21         74.45         1.59 o                         
   5   5  -1         96.15         94.36         1.09 o                         
   6   5  -1        128.52        141.45         1.66 o                         
   7   5  -1        299.88        315.48         2.87 o                         
   8   5  -1        109.87        115.59         1.50 o                         
   9   5  -1        104.94        102.22         1.42 o                         
  10   5  -1         67.73         69.34         1.28 o                         
  11   5  -1         90.67         99.80         1.57 o                         
  12   5  -1        123.53        128.99         1.94 o                         
  13   5  -1        196.51        200.82         2.45 o                         
  14   5  -1        113.60        120.34         1.74 o                         
  15   5  -1        455.11        441.15         4.00 o                         
  16   5  -1          6.29          5.80         0.49 o                         
  17   5  -1         18.34         19.60         0.81 o                         
  18   5  -1         17.49         14.63         0.75 o                         
  19   5  -1          9.44          8.10         0.64 o                         
  20   5  -1         31.25         28.27         1.21 o                         
  21   5  -1         28.11         29.07         1.81 o                         
  22   5  -1          3.13          3.82         0.69 o                         
  23   5  -1          1.88          2.50         0.55 o                         
   1   6  -1        117.36        122.11         1.80 o                         
   2   6  -1          1.86          1.85         0.34 o                         
   3   6  -1         61.51         60.59         1.17 o                         
   4   6  -1        106.81        109.92         1.57 o                         
   5   6  -1        185.16        182.50         2.48 o                         
   6   6  -1        287.61        285.65         3.19 o                         
   7   6  -1        280.01        293.09         3.11 o                         
   8   6  -1        210.12        227.11         2.64 o                         
   9   6  -1        140.25        136.88         1.90 o                         
  10   6  -1        400.31        404.62         4.01 o                         
  11   6  -1        695.21        704.41         6.24 o                         
  12   6  -1          6.88          7.64         0.55 o                         
  13   6  -1         75.62         74.82         1.68 o                         
  14   6  -1        146.57        140.52         1.94 o                         
  15   6  -1         45.15         48.91         1.26 o                         
  16   6  -1        127.50        126.33         1.93 o                         
  17   6  -1          0.05          0.19         0.33 o                         
  18   6  -1         32.81         34.91         1.25 o                         
  19   6  -1          7.34          8.50         0.80 o                         
  20   6  -1         57.40         58.17         1.55 o                         
  21   6  -1          0.91          0.92         0.48 o                         
  22   6  -1          1.23          0.25         0.75 o                         
   0   7  -1         11.99         15.34         1.08 o                         
   1   7  -1         54.26         58.98         1.31 o                         
   2   7  -1         17.52         19.77         0.84 o                         
   3   7  -1         34.47         39.02         1.22 o                         
   4   7  -1        398.86        399.49         4.05 o                         
   5   7  -1         46.22         50.53         1.18 o                         
   6   7  -1        325.12        321.67         3.48 o                         
   7   7  -1        130.45        128.21         1.88 o                         
   8   7  -1          9.61          9.03         0.59 o                         
   9   7  -1          8.38          9.91         0.78 o                         
  10   7  -1        181.30        185.31         2.23 o                         
  11   7  -1         30.19         31.17         0.94 o                         
  12   7  -1          1.72          2.09         0.38 o                         
  13   7  -1          0.07          0.14         0.30 o                         
  14   7  -1          8.17          9.77         0.67 o                         
  15   7  -1         16.71         17.97         0.92 o                         
  16   7  -1         49.30         56.89         1.41 o                         
  17   7  -1          3.95          4.61         0.53 o                         
  18   7  -1         19.92         21.59         0.85 o                         
  19   7  -1          2.36          2.57         0.63 o                         
   1   8  -1         45.40         41.93         1.19 o                         
   2   8  -1         15.96         13.94         0.80 o                         
   3   8  -1        191.11        193.87         2.82 o                         
   4   8  -1          7.86          7.04         0.62 o                         
   5   8  -1         55.81         56.24         1.44 o                         
   6   8  -1          9.03          8.82         0.61 o                         
   7   8  -1         27.32         27.39         1.03 o                         
   8   8  -1         16.87         17.97         0.76 o                         
   9   8  -1         53.82         60.74         1.24 o                         
  10   8  -1          6.75          8.70         0.57 o                         
  11   8  -1          2.20          2.31         0.44 o                         
  12   8  -1         40.14         46.08         1.73 o                         
  13   8  -1         16.58         14.37         0.81 o                         
  14   8  -1          3.18          3.63         0.50 o                         
  15   8  -1         49.94         44.83         1.14 o                         
  16   8  -1          5.35          4.13         0.60 o                         
  17   8  -1         19.51         16.24         1.19 o                         
   0   9  -1          9.07          9.01         1.41 o                         
   1   9  -1         44.33         41.84         2.05 o                         
   2   9  -1          0.51         -0.30         0.34 o                         
   3   9  -1         40.25         39.98         1.24 o                         
   4   9  -1         67.40         65.68         1.76 o                         
   5   9  -1         35.44         43.13         1.22 o                         
   6   9  -1          2.38          2.59         0.41 o                         
   7   9  -1         14.22         15.58         0.85 o                         
   8   9  -1         25.73         26.92         0.96 o                         
   9   9  -1          1.90          1.12         0.35 o                         
  10   9  -1          9.35          9.45         0.68 o                         
  11   9  -1         11.06         11.37         0.64 o                         
  12   9  -1         10.66         10.14         0.63 o                         
  13   9  -1         14.81         15.50         0.89 o                         
   1  10  -1          2.68          4.94         0.93 o                         
   2  10  -1          2.50          1.61         0.51 o                         
   3  10  -1          1.69          2.74         0.62 o                         
   4  10  -1         65.48         63.68         6.42 o                         
   5  10  -1         12.34         13.54         1.06 o                         
   2   0   0       2569.50       2050.55        54.65 o                         
   4   0   0       1153.80       1096.96        22.00 o                         
   6   0   0       7329.09       6569.16       174.66 o                         
   8   0   0         39.91         45.55         2.64 o                         
  10   0   0       2085.90       2218.79        45.78 o                         
  12   0   0         29.59         20.58         3.26 o                         
  14   0   0         40.61         36.13         2.98 o                         
  16   0   0        215.31        205.09         4.63 o                         
  18   0   0        434.48        418.43         7.54 o                         
  20   0   0          1.25          1.83         0.67 o                         
  22   0   0          0.18         -0.20         0.53 o                         
  24   0   0         20.11         22.97         1.93 o                         
  26   0   0         54.28         72.60         3.62 o                         
   1   1   0        235.64        258.02         4.00 o                         
   2   1   0        618.48        641.78         7.44 o                         
   3   1   0        760.39        635.47         7.39 o                         
   5   1   0       2012.01       1915.21        42.07 o                         
   6   1   0        550.18        594.37         6.86 o                         
   7   1   0       2436.46       2400.47        64.50 o                         
   8   1   0         31.87         30.27         2.29 o                         
   9   1   0         22.40         20.37         0.93 o                         
  10   1   0        862.14        962.71        10.70 o                         
  11   1   0       1501.41       1534.49        18.30 o                         
  12   1   0         22.87         25.73         1.99 o                         
  13   1   0         76.08         82.28         1.99 o                         
  14   1   0        140.53        150.24         2.67 o                         
  15   1   0         16.35         17.56         0.84 o                         
  16   1   0         21.32         24.82         1.18 o                         
  17   1   0        277.53        288.74         3.96 o                         
  18   1   0          0.87          0.77         0.42 o                         
  19   1   0         96.18         91.70         1.88 o                         
  20   1   0         51.20         55.86         1.61 o                         
  21   1   0         17.79         16.89         1.04 o                         
  22   1   0          7.11          9.75         0.97 o                         
  23   1   0          2.67          1.76         0.52 o                         
  24   1   0         19.79         24.99         1.36 o                         
  25   1   0          0.04         -0.08         0.53 o                         
  26   1   0          9.67         13.24         1.12 o                         
  27   1   0         19.16         24.51         1.38 o                         
   0   2   0       1949.35       1800.92        47.29 o                         
   1   2   0       3005.65       2904.89        54.03 o                         
   2   2   0       1832.80       1729.02        26.87 o                         
   3   2   0       4350.46       4069.93        86.09 o                         
   4   2   0       4144.64       3781.64       107.16 o                         
   5   2   0        681.04        660.89        11.45 o                         
   6   2   0        287.01        357.76         3.88 o                         
   7   2   0       1919.77       2090.32        42.35 o                         
   8   2   0          7.28          5.73         0.50 o                         
   9   2   0       2024.77       2212.20        43.71 o                         
  10   2   0         29.51         44.46         1.67 o                         
  11   2   0        770.02        746.69         7.64 o                         
  12   2   0          2.67          2.21         0.52 o                         
  13   2   0         72.65         72.55         1.48 o                         
  14   2   0         12.92         14.22         0.83 o                         
  15   2   0         49.85         38.94         1.26 o                         
  16   2   0         22.90         20.95         0.99 o                         
  17   2   0        187.39        181.00         3.00 o                         
  18   2   0         65.88         64.30         2.04 o                         
  19   2   0         90.87         85.16         2.02 o                         
  20   2   0        126.19        120.15         4.12 o                         
  21   2   0          0.90          0.65         0.95 o                         
  22   2   0          0.10         -0.34         0.35 o                         
  23   2   0          9.59          8.66         0.81 o                         
  24   2   0          9.09         11.28         0.95 o                         
  25   2   0         10.05         12.13         1.05 o                         
  26   2   0         12.35         14.10         1.50 o                         
   1   3   0        238.95        264.30         3.32 o                         
   2   3   0        218.14        222.84         2.26 o                         
   3   3   0        247.93        230.81         3.12 o                         
   4   3   0        412.16        431.91         4.31 o                         
   5   3   0       1318.77       1336.43        18.80 o                         
   6   3   0         99.16         94.94         1.79 o                         
   7   3   0        181.98        189.57         3.04 o                         
   8   3   0        517.68        557.40         6.62 o                         
   9   3   0        890.55        940.63         9.85 o                         
  10   3   0         92.47         98.99         2.23 o                         
  12   3   0        184.67        189.72         2.19 o                         
  13   3   0        147.22        145.00         1.80 o                         
  14   3   0        182.66        177.73         2.09 o                         
  15   3   0         53.07         57.45         1.37 o                         
  16   3   0         36.68         30.12         0.98 o                         
  17   3   0          9.54          7.42         0.67 o                         
  19   3   0         61.20         68.05         2.38 o                         
  20   3   0         35.20         37.44         2.09 o                         
  21   3   0          9.90          9.46         1.12 o                         
  22   3   0          4.07          2.90         0.57 o                         
  23   3   0         20.33         22.81         1.20 o                         
  24   3   0          0.58          1.59         0.44 o                         
  25   3   0          2.07          0.71         0.43 o                         
  26   3   0          0.24          0.37         0.62 o                         
   0   4   0        187.70        178.21         4.65 o                         
   2   4   0          7.47          7.81         0.59 o                         
   3   4   0        337.24        331.74         4.37 o                         
   4   4   0        286.53        303.83         3.49 o                         
   5   4   0        143.97        143.07         2.09 o                         
   6   4   0        109.29        105.40         1.58 o                         
   7   4   0         29.91         20.90         1.40 o                         
   8   4   0        322.70        314.81         2.89 o                         
   9   4   0         74.09         82.13         1.63 o                         
  10   4   0       1519.27       1547.24        11.02 o                         
  11   4   0        685.82        718.22         5.65 o                         
  12   4   0          3.45          3.33         0.36 o                         
  13   4   0        222.95        243.68         2.72 o                         
  14   4   0         16.21         15.27         0.69 o                         
  15   4   0         12.61          9.46         0.59 o                         
  16   4   0        114.37        104.89         1.80 o                         
  17   4   0        200.85        183.68         2.45 o                         
  18   4   0          7.87          7.06         0.57 o                         
  19   4   0         40.37         42.62         1.33 o                         
  20   4   0          4.24          4.41         3.08 o                         
  21   4   0         25.60         24.65         1.24 o                         
  22   4   0         10.24         10.26         0.95 o                         
  23   4   0          3.15          2.03         0.49 o                         
  24   4   0          0.75          1.07         0.48 o                         
  25   4   0          9.34          9.98         1.37 o                         
   1   5   0        257.12        259.81         3.18 o                         
   2   5   0          3.53          3.19         0.31 o                         
   3   5   0         23.21         26.94         0.67 o                         
   4   5   0        385.71        383.87         3.44 o                         
   5   5   0        954.52        935.59         7.58 o                         
   6   5   0        979.99       1010.17         8.24 o                         
   7   5   0       1056.11       1079.40         8.06 o                         
   8   5   0         73.63         81.97         1.26 o                         
   9   5   0         70.86         71.98         1.25 o                         
  10   5   0        111.17        106.66         1.44 o                         
  11   5   0        523.59        478.35         4.41 o                         
  12   5   0         33.38         31.91         0.92 o                         
  13   5   0         50.54         48.77         1.10 o                         
  14   5   0          3.97          3.55         0.40 o                         
  15   5   0         85.66         78.23         1.40 o                         
  16   5   0         35.37         36.22         1.36 o                         
  17   5   0         46.15         39.58         1.09 o                         
  18   5   0          0.19          0.43         1.05 o                         
  19   5   0          0.09          0.21         0.34 o                         
  20   5   0         83.88         78.84         1.69 o                         
  21   5   0         58.06         62.71         1.84 o                         
  22   5   0          0.18          0.01         0.43 o                         
  23   5   0         33.54         34.85         1.77 o                         
   0   6   0       2153.02       2197.30        22.86 o                         
   1   6   0          1.97          1.56         0.36 o                         
   2   6   0        729.65        760.26         6.37 o                         
   3   6   0        681.20        702.60         5.76 o                         
   4   6   0         31.43         34.04         0.86 o                         
   5   6   0          4.86          5.40         0.41 o                         
   6   6   0        601.48        571.95         5.49 o                         
   7   6   0         50.89         51.64         1.12 o                         
   8   6   0        501.89        503.35         4.71 o                         
   9   6   0         96.28        106.34         1.61 o                         
  10   6   0        171.77        164.83         2.07 o                         
  11   6   0        103.96         94.62         1.51 o                         
  12   6   0         64.06         60.94         1.20 o                         
  13   6   0        242.86        242.37         2.80 o                         
  14   6   0         61.92         65.17         1.37 o                         
  15   6   0         34.95         31.46         1.15 o                         
  16   6   0          0.09          0.42         0.34 o                         
  17   6   0         31.68         34.00         1.07 o                         
  18   6   0          4.53          2.88         0.47 o                         
  19   6   0         29.22         33.73         1.06 o                         
  20   6   0          0.19          0.97         0.48 o                         
  21   6   0          5.18          4.40         0.53 o                         
  22   6   0          5.26          3.62         0.53 o                         
   1   7   0          5.78          7.20         0.51 o                         
   2   7   0        308.21        280.28         3.29 o                         
   3   7   0         74.72         77.99         1.32 o                         
   4   7   0        448.61        421.69         3.85 o                         
   5   7   0         40.46         41.76         0.99 o                         
   6   7   0        123.10        129.50         1.77 o                         
   7   7   0         24.48         22.42         0.85 o                         
   8   7   0          2.66          2.46         0.37 o                         
   9   7   0          3.99          3.75         0.45 o                         
  10   7   0          4.03          7.33         0.55 o                         
  11   7   0          1.30          1.50         0.36 o                         
  12   7   0          3.03          1.89         0.38 o                         
  13   7   0          1.07          0.40         0.33 o                         
  14   7   0          2.75          2.49         0.44 o                         
  15   7   0         23.42         20.05         0.91 o                         
  16   7   0         36.58         34.25         1.16 o                         
  17   7   0          8.84          9.31         0.72 o                         
  18   7   0          0.11          0.38         0.33 o                         
  19   7   0          5.30          6.39         0.61 o                         
  20   7   0          2.59          2.17         0.62 o                         
   0   8   0        205.95        200.96         4.81 o                         
   1   8   0          4.15          4.41         0.50 o                         
   2   8   0          6.72          9.39         0.67 o                         
   3   8   0        168.91        166.20         2.57 o                         
   4   8   0         16.41         14.19         0.71 o                         
   5   8   0          7.63          8.07         0.61 o                         
   6   8   0         41.26         40.81         1.24 o                         
   7   8   0        284.69        272.31         3.24 o                         
   8   8   0         44.68         44.41         1.24 o                         
   9   8   0         50.61         46.73         1.24 o                         
  10   8   0         17.68         14.73         0.76 o                         
  11   8   0        180.94        168.24         2.75 o                         
  12   8   0         82.53         86.65         2.22 o                         
  13   8   0         14.47         15.29         0.82 o                         
  14   8   0         38.03         43.96         1.08 o                         
  15   8   0          2.10          2.12         0.40 o                         
  16   8   0          2.04          1.71         0.46 o                         
  17   8   0          1.03          0.74         0.33 o                         
   1   9   0         18.56         18.49         0.98 o                         
   2   9   0          0.03          0.10         0.42 o                         
   3   9   0         26.61         28.14         1.22 o                         
   4   9   0          0.35          0.21         0.42 o                         
   5   9   0         12.18         12.28         0.88 o                         
   6   9   0         28.36         33.62         1.50 o                         
   7   9   0         55.04         50.37         1.43 o                         
   8   9   0         51.77         53.12         1.35 o                         
   9   9   0         47.99         50.23         1.20 o                         
  10   9   0          8.32          8.39         0.58 o                         
  11   9   0         16.93         15.20         0.98 o                         
  12   9   0          0.21          0.50         0.36 o                         
  13   9   0          0.04         -0.37         0.37 o                         
   4   0   1        500.21        469.91         7.37 o                         
  10   0   1        963.37        954.17        54.14 o                         
  12   0   1         43.02         49.88         4.18 o                         
  14   0   1          0.14          1.87         0.62 o                         
  16   0   1       1425.97       1390.17        23.10 o                         
  18   0   1        206.67        209.35         5.47 o                         
  20   0   1         27.07         24.40         1.92 o                         
  22   0   1         55.87         50.24         3.99 o                         
  24   0   1         28.31         24.45         2.87 o                         
  26   0   1        105.20        110.28         4.74 o                         
   1   1   1       1768.01       1633.87        43.79 o                         
   2   1   1       2557.54       2033.33        78.97 o                         
   3   1   1       1790.77       1674.42        46.29 o                         
   5   1   1        823.49        772.35         9.46 o                         
   6   1   1       1127.99       1048.30        24.94 o                         
   7   1   1        162.12        149.73         2.79 o                         
   8   1   1        405.09        431.35         5.76 o                         
   9   1   1        790.96        845.06        10.65 o                         
  10   1   1       1791.47       1792.93        48.28 o                         
  11   1   1         18.37         26.33         1.01 o                         
  12   1   1        649.29        673.16         7.44 o                         
  13   1   1       1128.04       1132.54        10.67 o                         
  14   1   1        180.57        188.74         3.42 o                         
  15   1   1         90.16         92.24         1.84 o                         
  16   1   1        240.83        245.53         4.00 o                         
  17   1   1         52.43         54.55         2.04 o                         
  18   1   1        505.36        519.20         6.38 o                         
  19   1   1        136.23        132.41         2.70 o                         
  20   1   1         73.76         71.54         2.08 o                         
  21   1   1          8.15          6.71         0.77 o                         
  22   1   1         12.76          9.57         0.99 o                         
  23   1   1          1.22          1.26         0.61 o                         
  24   1   1         28.32         27.57         2.99 o                         
  25   1   1          1.21          1.12         0.87 o                         
  26   1   1         19.24         21.26         1.49 o                         
  27   1   1          0.96          0.69         0.48 o                         
   2   2   1       2843.89       2800.18        73.72 o                         
   3   2   1       1587.90       1637.99        44.67 o                         
   4   2   1       1261.89       1185.60        23.86 o                         
   5   2   1        604.96        584.43         7.05 o                         
   6   2   1        444.35        423.90         5.62 o                         
   7   2   1        753.39        780.48        11.14 o                         
   8   2   1        165.20        155.71         2.65 o                         
   9   2   1       2575.67       2644.30        52.13 o                         
  10   2   1       1207.19       1254.13        11.90 o                         
  11   2   1         41.81         48.33         1.66 o                         
  12   2   1        130.32        130.93         1.98 o                         
  13   2   1         87.98         82.46         1.54 o                         
  14   2   1        235.49        226.32         2.80 o                         
  15   2   1        351.35        346.83         3.63 o                         
  16   2   1        155.61        171.63         2.63 o                         
  17   2   1        549.08        557.31         5.91 o                         
  18   2   1         50.02         53.71         1.56 o                         
  19   2   1         21.60         24.41         1.14 o                         
  20   2   1         46.47         48.21         1.76 o                         
  21   2   1          0.42          0.63         0.81 o                         
  22   2   1          2.65          2.01         0.47 o                         
  23   2   1         10.93         10.32         0.99 o                         
  24   2   1          0.27          0.67         0.63 o                         
  25   2   1          8.92          6.87         0.99 o                         
  26   2   1          1.88          1.16         1.19 o                         
   1   3   1        498.65        497.22         6.26 o                         
   2   3   1        651.04        660.20         8.37 o                         
   4   3   1         48.76         48.93         0.88 o                         
   5   3   1        332.43        330.85         4.28 o                         
   6   3   1         69.67         75.64         1.73 o                         
   7   3   1         23.68         24.41         0.94 o                         
   8   3   1        303.60        347.30         3.91 o                         
   9   3   1        599.68        595.89         8.06 o                         
  10   3   1          4.93          5.19         0.40 o                         
  11   3   1         44.86         46.52         1.27 o                         
  12   3   1         94.58        103.50         1.44 o                         
  13   3   1        178.24        199.01         2.23 o                         
  14   3   1         84.82         94.67         1.48 o                         
  15   3   1         33.95         39.99         1.14 o                         
  16   3   1        131.81        130.30         1.87 o                         
  17   3   1        145.62        141.90         2.24 o                         
  18   3   1          7.12          7.95         0.70 o                         
  19   3   1         76.56         71.81         2.41 o                         
  20   3   1         37.80         34.27         1.39 o                         
  21   3   1         59.02         53.81         2.25 o                         
  22   3   1         14.31         13.99         1.08 o                         
  23   3   1         16.18         15.66         1.00 o                         
  24   3   1          6.24          8.57         0.77 o                         
  25   3   1          0.57          1.12         0.87 o                         
   1   4   1         78.00         79.35         1.29 o                         
   2   4   1       1690.14       1749.27        25.41 o                         
   3   4   1        317.23        334.65         4.33 o                         
   4   4   1        445.16        473.67         5.41 o                         
   5   4   1       1091.25       1119.16        14.08 o                         
   6   4   1        339.32        349.60         4.59 o                         
   7   4   1        474.31        461.14         4.44 o                         
   8   4   1         38.03         34.45         1.01 o                         
   9   4   1        246.40        232.55         2.35 o                         
  10   4   1        212.85        206.39         2.29 o                         
  11   4   1        193.29        184.18         2.09 o                         
  12   4   1         28.88         22.93         0.79 o                         
  13   4   1         26.42         28.09         1.02 o                         
  14   4   1         86.33         86.52         1.47 o                         
  15   4   1         77.78         72.86         1.84 o                         
  16   4   1        219.97        207.71         2.67 o                         
  17   4   1        256.55        246.16         2.86 o                         
  18   4   1          4.93          5.03         0.68 o                         
  19   4   1         62.60         66.93         1.42 o                         
  20   4   1          6.14          7.73         0.74 o                         
  21   4   1          7.19          5.51         0.65 o                         
  22   4   1          2.69          2.87         0.45 o                         
  23   4   1         13.13         14.22         0.80 o                         
  24   4   1          2.46          2.34         0.53 o                         
  25   4   1          0.61          0.87         0.75 o                         
   0   5   1        341.77        332.61         4.85 o                         
   2   5   1        381.01        361.95         3.62 o                         
   3   5   1         26.96         34.96         1.07 o                         
   4   5   1         93.79         94.85         1.50 o                         
   5   5   1         86.66         87.33         1.49 o                         
   6   5   1        135.53        146.61         1.78 o                         
   7   5   1        300.08        312.46         3.00 o                         
   8   5   1        126.72        132.33         1.67 o                         
   9   5   1         91.59         90.27         1.36 o                         
  10   5   1         46.21         50.41         1.22 o                         
  11   5   1         97.72        104.47         1.61 o                         
  12   5   1         92.74        100.46         2.08 o                         
  13   5   1        192.73        192.13         2.50 o                         
  14   5   1        106.01        111.25         1.82 o                         
  15   5   1        467.20        461.62         4.93 o                         
  16   5   1          6.81          5.65         0.60 o                         
  17   5   1         21.49         20.47         0.90 o                         
  18   5   1         17.87         14.24         0.70 o                         
  19   5   1          9.66          8.28         0.60 o                         
  20   5   1         33.02         28.61         1.37 o                         
  21   5   1         28.90         31.12         1.32 o                         
  22   5   1          1.82          1.92         0.39 o                         
  23   5   1          1.38          2.52         0.55 o                         
   1   6   1        117.57        118.78         1.62 o                         
   2   6   1          0.25          0.85         0.26 o                         
   3   6   1         60.13         59.52         1.04 o                         
   4   6   1         91.47         96.93         1.38 o                         
   5   6   1        185.67        177.66         2.19 o                         
   6   6   1        266.49        266.45         2.96 o                         
   7   6   1        279.54        282.03         2.90 o                         
   8   6   1        204.81        216.33         2.45 o                         
   9   6   1        136.09        132.30         1.89 o                         
  10   6   1        409.55        409.90         4.11 o                         
  11   6   1        696.03        700.41         6.27 o                         
  12   6   1          8.15          6.97         0.56 o                         
  13   6   1         83.24         80.31         1.98 o                         
  14   6   1        141.01        131.64         2.09 o                         
  15   6   1         45.73         49.04         1.37 o                         
  16   6   1        129.80        123.11         2.07 o                         
  17   6   1          0.05          0.68         0.34 o                         
  18   6   1         31.89         33.81         1.97 o                         
  19   6   1          7.95          9.19         0.58 o                         
  20   6   1         60.22         64.69         1.27 o                         
  21   6   1          0.92          0.66         0.37 o                         
  22   6   1          1.31          0.32         0.62 o                         
   0   7   1         16.32         16.85         1.53 o                         
   1   7   1         47.63         51.01         1.65 o                         
   2   7   1          6.31          6.19         0.58 o                         
   3   7   1         34.92         40.91         1.13 o                         
   4   7   1        401.93        400.09         4.21 o                         
   5   7   1         44.78         46.60         1.17 o                         
   6   7   1        326.84        327.74         3.56 o                         
   7   7   1        116.54        112.48         1.69 o                         
   8   7   1          5.99          5.28         0.53 o                         
   9   7   1          4.96          4.64         0.64 o                         
  10   7   1        183.42        185.14         2.48 o                         
  11   7   1         39.07         36.56         1.14 o                         
  12   7   1          0.29          0.33         0.36 o                         
  13   7   1          0.37          0.46         0.35 o                         
  14   7   1          5.81          6.29         0.62 o                         
  15   7   1         16.66         15.88         1.07 o                         
  16   7   1         46.61         50.90         1.28 o                         
  17   7   1          5.36          5.16         0.50 o                         
  18   7   1         20.45         22.84         0.75 o                         
  19   7   1          3.46          3.38         0.51 o                         
   1   8   1         44.46         43.13         2.69 o                         
   2   8   1         14.79         13.81         1.32 o                         
   3   8   1        183.11        180.47         2.96 o                         
   4   8   1          6.75          5.81         0.56 o                         
   5   8   1         43.35         44.86         1.58 o                         
   6   8   1         11.20          9.83         0.77 o                         
   7   8   1         37.21         38.80         1.29 o                         
   8   8   1         15.33         16.96         0.89 o                         
   9   8   1         53.86         59.77         1.52 o                         
  10   8   1          5.27          5.14         0.57 o                         
  11   8   1          1.99          2.28         0.42 o                         
  12   8   1         40.30         44.94         1.46 o                         
  13   8   1         15.71         12.99         0.82 o                         
  14   8   1          3.21          3.24         0.41 o                         
  15   8   1         51.97         48.21         1.00 o                         
  16   8   1          5.09          5.49         0.69 o                         
  17   8   1         21.02         18.59         1.87 o                         
   4   9   1         69.14         65.28         2.65 o                         
   5   9   1         36.22         45.15         2.68 o                         
   6   9   1          1.75          2.65         0.69 o                         
   7   9   1         16.51         16.22         1.04 o                         
   8   9   1         26.87         28.77         1.35 o                         
   9   9   1          0.51          0.17         0.37 o                         
  10   9   1          8.64          9.77         0.85 o                         
  11   9   1          6.77          6.36         0.65 o                         
  12   9   1         10.18         10.47         0.79 o                         
  13   9   1         10.83         12.64         1.01 o                         
   4   0   2        505.43        465.31         6.59 o                         
   6   0   2        459.37        444.47         7.78 o                         
   8   0   2       1232.93       1282.36        24.95 o                         
  10   0   2       1840.51       1923.42        51.40 o                         
  12   0   2       1425.89       1416.06        40.80 o                         
  14   0   2         20.61         18.82         2.05 o                         
  16   0   2        204.33        194.89         4.29 o                         
  18   0   2        506.67        479.48         9.26 o                         
  20   0   2        195.50        171.17        11.04 o                         
  22   0   2          1.78          2.41         1.01 o                         
  24   0   2         95.98         96.55         4.99 o                         
  26   0   2          9.67         12.23         1.75 o                         
   1   1   2       2861.93       2511.96        39.72 o                         
   2   1   2        512.66        455.00         6.85 o                         
   3   1   2       1038.82       1029.58        10.88 o                         
   5   1   2        574.55        594.84         6.35 o                         
   6   1   2       1200.48       1182.04        13.09 o                         
   7   1   2        347.23        341.19         3.91 o                         
   8   1   2        619.00        614.46        11.96 o                         
   9   1   2        131.09        130.72         2.90 o                         
  10   1   2         23.45         34.07         1.21 o                         
  11   1   2        395.05        389.33         6.33 o                         
  12   1   2          0.47          1.26         0.31 o                         
  13   1   2        284.19        286.78         3.53 o                         
  14   1   2        188.08        188.20         2.99 o                         
  15   1   2        118.08        115.09         2.17 o                         
  16   1   2        111.44        107.29         2.30 o                         
  17   1   2        296.90        287.75         4.07 o                         
  18   1   2         59.35         63.86         2.18 o                         
  19   1   2         95.71         90.24         2.18 o                         
  20   1   2         97.27         96.17         2.37 o                         
  21   1   2         19.15         17.66         1.33 o                         
  22   1   2         45.48         43.45         2.28 o                         
  23   1   2         15.31         15.24         1.94 o                         
  24   1   2          1.65          1.97         1.19 o                         
  25   1   2          3.09          4.30         0.83 o                         
   0   2   2       4220.07       3934.78       104.04 o                         
   1   2   2       5131.53       4869.06        90.77 o                         
   2   2   2         35.66         37.44         0.69 o                         
   3   2   2       1202.65       1198.20        14.77 o                         
   4   2   2       1933.98       1788.00        35.62 o                         
   5   2   2         24.01         22.00         1.08 o                         
   6   2   2        247.36        251.75         4.28 o                         
   7   2   2       2208.25       2088.21        56.02 o                         
   8   2   2       1670.36       1696.35        52.89 o                         
   9   2   2        901.67        950.32        11.08 o                         
  10   2   2        311.86        303.88         4.34 o                         
  11   2   2        496.71        490.96         5.54 o                         
  12   2   2         52.12         60.89         1.31 o                         
  13   2   2         43.71         52.12         1.19 o                         
  14   2   2        126.61        123.95         1.88 o                         
  15   2   2        231.06        227.95         2.71 o                         
  16   2   2         99.10         93.35         1.87 o                         
  17   2   2        212.84        197.18         3.64 o                         
  18   2   2        224.06        220.97         3.44 o                         
  19   2   2          6.78          9.54         0.88 o                         
  20   2   2         41.95         41.13         1.57 o                         
  21   2   2         35.12         28.85         1.30 o                         
  22   2   2         10.28         10.46         0.97 o                         
  23   2   2          6.79          6.09         0.78 o                         
  24   2   2          2.80          3.06         1.04 o                         
  25   2   2         10.62         11.93         1.50 o                         
  26   2   2          2.39          1.67         0.57 o                         
   1   3   2       2061.38       2043.81        54.52 o                         
   2   3   2        689.67        723.35         7.19 o                         
   4   3   2        112.42        110.45         1.60 o                         
   5   3   2       1151.71       1106.33        15.85 o                         
   6   3   2        105.33        121.13         1.76 o                         
   7   3   2        832.12        813.28         7.71 o                         
   8   3   2        407.40        443.38         4.58 o                         
   9   3   2         23.64         22.29         0.73 o                         
  10   3   2        376.40        409.52         3.78 o                         
  11   3   2        289.27        322.37         3.17 o                         
  12   3   2        136.46        145.50         1.87 o                         
  13   3   2         17.54         16.39         0.71 o                         
  14   3   2         91.04         86.51         2.09 o                         
  15   3   2         32.73         31.97         1.05 o                         
  16   3   2         11.89         13.06         0.67 o                         
  17   3   2          6.14          4.97         0.56 o                         
  18   3   2         25.94         28.84         1.19 o                         
  19   3   2         43.92         46.93         1.45 o                         
  20   3   2         17.66         18.90         1.07 o                         
  21   3   2         16.94         14.96         0.87 o                         
  22   3   2          6.51          6.82         0.73 o                         
  23   3   2         11.46         10.91         1.17 o                         
  24   3   2          1.90          1.37         0.53 o                         
  25   3   2          6.75          9.24         1.27 o                         
   0   4   2       1183.00       1231.96        19.59 o                         
   1   4   2       2329.83       2446.30        37.95 o                         
   2   4   2        485.25        466.46         4.73 o                         
   3   4   2        860.35        879.84         9.46 o                         
   4   4   2        109.11        106.87         1.78 o                         
   5   4   2        728.44        785.40         8.62 o                         
   6   4   2        187.54        195.75         2.37 o                         
   7   4   2        174.49        184.76         1.78 o                         
   8   4   2        517.77        515.68         4.28 o                         
   9   4   2         54.11         57.24         1.03 o                         
  10   4   2        691.70        666.51         5.44 o                         
  11   4   2        322.01        326.48         3.15 o                         
  12   4   2        175.83        169.59         2.10 o                         
  13   4   2        306.58        316.98         3.31 o                         
  14   4   2         84.30         80.72         1.57 o                         
  15   4   2          5.72          4.22         0.49 o                         
  16   4   2         10.97         11.23         0.68 o                         
  17   4   2         40.23         35.68         1.65 o                         
  18   4   2         48.49         44.37         1.28 o                         
  19   4   2         13.83          9.21         1.82 o                         
  20   4   2          7.81          6.28         0.57 o                         
  21   4   2         21.42         18.05         1.27 o                         
  22   4   2         10.43         13.15         0.89 o                         
  23   4   2          3.88          4.60         0.59 o                         
  24   4   2          1.83          3.40         0.53 o                         
   1   5   2        245.86        260.52         3.25 o                         
   2   5   2        163.53        173.73         2.94 o                         
   3   5   2        101.31         98.11         1.76 o                         
   4   5   2        457.40        480.71         4.85 o                         
   5   5   2        721.65        707.29         6.20 o                         
   6   5   2        481.55        504.19         4.55 o                         
   7   5   2        204.27        199.58         2.29 o                         
   8   5   2        275.40        272.40         2.90 o                         
   9   5   2         88.44         82.18         1.34 o                         
  10   5   2         93.38         97.63         1.86 o                         
  11   5   2        134.85        127.78         1.85 o                         
  12   5   2         41.26         38.97         1.10 o                         
  13   5   2         62.13         57.07         1.38 o                         
  14   5   2         98.89         99.06         2.26 o                         
  15   5   2         11.99          9.31         0.70 o                         
  16   5   2          4.18          3.94         0.52 o                         
  17   5   2         42.68         40.83         1.23 o                         
  18   5   2         20.16         18.28         0.79 o                         
  19   5   2          5.93          6.77         0.59 o                         
  20   5   2         10.24          9.34         0.77 o                         
  21   5   2          2.46          3.55         0.43 o                         
  22   5   2          2.78          4.44         0.59 o                         
  23   5   2          3.50          5.02         0.60 o                         
   0   6   2       1019.27       1061.59        22.83 o                         
   1   6   2          6.23          7.99         0.72 o                         
   2   6   2        239.46        257.97         3.64 o                         
   3   6   2         49.90         58.17         1.39 o                         
   4   6   2         84.96         81.55         1.51 o                         
   5   6   2         78.22         78.24         1.54 o                         
   6   6   2        269.50        262.22         2.87 o                         
   7   6   2         86.51         83.84         1.43 o                         
   8   6   2         71.48         71.55         1.38 o                         
   9   6   2         29.34         31.88         0.99 o                         
  10   6   2        376.46        369.37         3.80 o                         
  11   6   2         68.50         65.37         1.31 o                         
  12   6   2        141.61        140.89         2.04 o                         
  13   6   2          3.06          2.87         0.44 o                         
  14   6   2         72.95         73.53         1.59 o                         
  15   6   2         24.78         23.20         1.03 o                         
  16   6   2          1.85          1.36         0.41 o                         
  17   6   2         41.85         39.73         1.20 o                         
  18   6   2         15.16         12.70         0.71 o                         
  19   6   2         10.41         10.19         0.62 o                         
  20   6   2         14.30         14.32         0.69 o                         
  21   6   2          6.30          6.29         0.52 o                         
   1   7   2          3.19          2.47         0.83 o                         
   2   7   2        188.74        181.60         4.48 o                         
   3   7   2        106.10         99.61         2.05 o                         
   4   7   2        142.39        126.04         2.37 o                         
   5   7   2         49.42         51.27         1.31 o                         
   6   7   2        218.02        214.88         2.63 o                         
   7   7   2          5.02          5.54         0.50 o                         
   8   7   2        125.53        124.04         2.84 o                         
   9   7   2        129.49        135.37         2.13 o                         
  10   7   2         12.17          8.71         0.61 o                         
  11   7   2         35.52         33.57         1.27 o                         
  12   7   2          5.38          6.63         0.61 o                         
  13   7   2         11.67         11.35         0.74 o                         
  14   7   2         15.39         15.68         0.98 o                         
  15   7   2          4.06          3.35         0.56 o                         
  16   7   2         26.80         27.75         1.00 o                         
  17   7   2          0.04          0.26         0.32 o                         
  18   7   2          1.41          1.22         0.44 o                         
  19   7   2          8.23          8.25         0.48 o                         
   0   8   2        110.83        102.17         5.36 o                         
   1   8   2         48.57         40.83         3.18 o                         
   3   8   2         79.68         75.22         5.99 o                         
   4   8   2         27.12         21.50         1.59 o                         
   5   8   2         57.63         61.99         2.22 o                         
   6   8   2         24.90         22.50         1.26 o                         
   7   8   2        155.64        143.42         2.83 o                         
   8   8   2         11.49         13.15         0.92 o                         
   9   8   2         86.43         88.55         2.52 o                         
  10   8   2         18.36         18.60         1.07 o                         
  11   8   2         45.83         44.97         1.78 o                         
  12   8   2         37.63         38.87         1.26 o                         
  13   8   2         31.51         30.73         1.14 o                         
  14   8   2         25.43         30.17         0.96 o                         
  15   8   2          2.15          1.94         0.39 o                         
  16   8   2          1.58          1.21         0.34 o                         
   6   9   2         28.13         29.57         2.62 o                         
   7   9   2         40.92         40.69         1.94 o                         
   8   9   2         15.91         15.47         1.31 o                         
   9   9   2         43.56         43.42         2.74 o                         
  10   9   2          3.54          2.78         1.62 o                         
  11   9   2         12.90         11.04         0.90 o                         
  12   9   2         22.98         23.26         1.01 o                         
   6   0   3       1592.20       1533.36        29.51 o                         
   8   0   3        650.29        672.29        13.44 o                         
  10   0   3        693.71        705.32        11.87 o                         
  12   0   3         94.29         96.69         2.52 o                         
  14   0   3         62.64         55.59         1.89 o                         
  16   0   3        395.89        371.73         6.80 o                         
  18   0   3         87.37        103.92         5.24 o                         
  20   0   3        101.54        106.54         2.97 o                         
  22   0   3         34.03         32.65         3.19 o                         
  24   0   3          3.56          2.00         1.00 o                         
  26   0   3         46.45         43.79         2.37 o                         
   1   1   3        104.12        104.61         1.65 o                         
   2   1   3       1645.86       1556.66        41.67 o                         
   3   1   3        432.89        408.96         4.34 o                         
   4   1   3         61.39         65.19         1.07 o                         
   5   1   3        396.71        426.03         4.50 o                         
   6   1   3         11.96         15.55         0.59 o                         
   7   1   3         97.76        106.65         1.49 o                         
   8   1   3        258.94        266.75         4.37 o                         
   9   1   3         96.41         93.53         2.02 o                         
  10   1   3        326.63        345.18         6.89 o                         
  11   1   3        383.96        396.86         6.10 o                         
  12   1   3        111.33        105.39         1.65 o                         
  13   1   3        106.44         97.41         1.93 o                         
  14   1   3         33.29         32.05         1.18 o                         
  15   1   3        351.53        351.34         5.47 o                         
  16   1   3        153.62        154.17         2.55 o                         
  17   1   3          0.47         -0.04         0.46 o                         
  18   1   3        298.75        276.98         5.40 o                         
  19   1   3         58.50         62.26         3.22 o                         
  20   1   3         19.42         16.12         1.78 o                         
  21   1   3         31.50         28.35         1.37 o                         
  22   1   3          2.97          3.00         0.57 o                         
  23   1   3          2.16          0.89         0.58 o                         
  24   1   3         39.16         40.81         2.22 o                         
  25   1   3          0.18          0.10         0.87 o                         
  26   1   3         14.92         15.70         1.10 o                         
   1   2   3        525.14        518.37         6.14 o                         
   2   2   3        182.15        197.65         2.73 o                         
   3   2   3        297.65        316.70         3.72 o                         
   4   2   3        917.21        934.76         9.91 o                         
   5   2   3        577.45        554.79         6.17 o                         
   6   2   3         10.35         12.32         0.57 o                         
   7   2   3       2159.29       2142.27        34.88 o                         
   8   2   3        175.95        167.93         2.60 o                         
   9   2   3        470.09        443.39         5.91 o                         
  10   2   3        155.84        162.13         2.99 o                         
  11   2   3         98.71        106.64         1.83 o                         
  12   2   3        156.44        155.39         2.03 o                         
  13   2   3        152.26        152.05         2.12 o                         
  14   2   3         80.98         81.14         1.43 o                         
  15   2   3         63.77         65.00         1.53 o                         
  16   2   3        218.61        218.89         3.47 o                         
  17   2   3        415.14        403.01         4.63 o                         
  18   2   3         81.30         81.06         1.69 o                         
  19   2   3         30.12         25.13         1.19 o                         
  20   2   3          4.30          4.34         0.68 o                         
  21   2   3          1.63          1.86         0.51 o                         
  22   2   3          0.47          0.07         0.43 o                         
  23   2   3          1.61          1.69         0.52 o                         
  24   2   3          2.33          4.81         0.75 o                         
  25   2   3          8.82          8.11         1.25 o                         
   0   3   3        981.72        973.20        11.11 o                         
   1   3   3         61.19         80.97         1.33 o                         
   2   3   3        485.68        518.51         5.16 o                         
   3   3   3       1486.32       1465.06        15.20 o                         
   4   3   3        312.46        290.98         3.22 o                         
   5   3   3        308.86        329.24         5.09 o                         
   6   3   3        380.83        396.67         4.87 o                         
   7   3   3         96.72        105.54         2.73 o                         
   8   3   3        272.06        287.59         3.49 o                         
   9   3   3        153.70        158.34         2.21 o                         
  10   3   3          2.25          2.12         0.34 o                         
  11   3   3        215.37        224.64         2.53 o                         
  12   3   3         94.21         91.48         1.53 o                         
  13   3   3        343.63        328.85         3.81 o                         
  14   3   3        107.33        105.52         1.65 o                         
  15   3   3         27.92         29.63         1.00 o                         
  16   3   3         78.42         72.99         1.29 o                         
  17   3   3         84.43         76.94         1.62 o                         
  18   3   3         21.88         21.00         1.12 o                         
  19   3   3         45.97         38.88         1.35 o                         
  20   3   3          9.66          9.07         1.46 o                         
  21   3   3         21.16         18.86         1.39 o                         
  22   3   3          1.97          1.41         0.54 o                         
  23   3   3         39.26         42.33         1.48 o                         
  24   3   3          8.18         11.31         0.94 o                         
  25   3   3         30.89         30.32         1.87 o                         
   1   4   3        514.24        529.04         5.66 o                         
   2   4   3         81.40         83.41         1.45 o                         
   3   4   3         22.42         20.74         0.76 o                         
   4   4   3        398.75        396.36         6.15 o                         
   5   4   3        384.28        359.15         4.49 o                         
   6   4   3        543.53        539.53         5.23 o                         
   7   4   3        673.61        700.32         7.62 o                         
   8   4   3         63.89         58.27         1.08 o                         
   9   4   3        368.76        369.20         3.81 o                         
  10   4   3         26.88         26.04         0.83 o                         
  11   4   3         16.81         22.66         0.99 o                         
  12   4   3        102.10        107.47         1.91 o                         
  13   4   3        213.77        209.60         2.53 o                         
  14   4   3         36.38         37.30         1.12 o                         
  15   4   3         74.48         66.42         1.38 o                         
  16   4   3         89.86         80.85         1.57 o                         
  17   4   3         27.00         27.46         0.93 o                         
  18   4   3         10.34         10.71         0.82 o                         
  19   4   3         55.78         59.24         1.41 o                         
  20   4   3          4.84          7.15         0.82 o                         
  21   4   3         37.04         41.39         1.48 o                         
  22   4   3          5.41          5.83         0.61 o                         
  23   4   3         30.96         31.40         1.30 o                         
  24   4   3         10.41          9.96         0.92 o                         
   0   5   3        525.54        518.73         7.23 o                         
   1   5   3        218.68        203.88         2.50 o                         
   2   5   3        120.46        116.99         1.93 o                         
   3   5   3        137.93        139.01         2.45 o                         
   4   5   3        308.65        317.06         4.01 o                         
   5   5   3         30.67         30.08         1.13 o                         
   6   5   3          6.73          7.96         0.58 o                         
   7   5   3          9.94          6.95         0.55 o                         
   8   5   3         72.71         62.87         1.58 o                         
   9   5   3        252.34        243.07         2.85 o                         
  10   5   3        161.44        154.12         2.41 o                         
  11   5   3          3.03          3.96         0.49 o                         
  12   5   3        168.19        165.39         2.30 o                         
  13   5   3          9.72          8.24         0.66 o                         
  14   5   3         51.19         58.09         1.78 o                         
  15   5   3         24.34         22.25         0.94 o                         
  16   5   3         13.82         14.39         0.72 o                         
  17   5   3         82.90         80.54         1.47 o                         
  18   5   3         24.03         24.64         0.94 o                         
  19   5   3         23.55         26.60         1.13 o                         
  20   5   3         24.23         22.51         1.01 o                         
  21   5   3         10.32         12.25         0.81 o                         
  22   5   3          2.98          2.84         0.48 o                         
   1   6   3         21.36         23.85         1.36 o                         
   2   6   3        106.78        103.59         2.20 o                         
   3   6   3         21.56         21.00         0.99 o                         
   4   6   3        616.06        589.72         6.72 o                         
   5   6   3         84.09         80.15         1.76 o                         
   6   6   3        374.99        381.69         4.48 o                         
   7   6   3         77.45         74.97         1.57 o                         
   8   6   3         19.92         19.12         0.87 o                         
   9   6   3         32.37         32.15         1.13 o                         
  10   6   3         24.38         22.40         0.95 o                         
  11   6   3         19.22         18.78         1.09 o                         
  12   6   3         14.41         15.87         0.90 o                         
  13   6   3         44.60         40.60         1.26 o                         
  14   6   3         56.89         51.95         1.39 o                         
  15   6   3         40.71         38.72         1.35 o                         
  16   6   3         25.12         25.15         1.14 o                         
  17   6   3         26.34         23.47         1.19 o                         
  18   6   3         17.38         18.89         0.86 o                         
  19   6   3         14.47         16.19         0.95 o                         
  20   6   3         15.56         18.07         1.16 o                         
   0   7   3        124.45        105.29         5.61 o                         
   1   7   3         24.83         29.65         2.34 o                         
   2   7   3         48.20         42.71         1.95 o                         
   3   7   3          3.54          4.53         0.68 o                         
   4   7   3         85.86         84.09         1.72 o                         
   5   7   3          6.88          6.74         0.66 o                         
   6   7   3          2.56          0.60         0.41 o                         
   7   7   3        114.86        112.51         2.20 o                         
   8   7   3        122.38        107.97         1.97 o                         
   9   7   3          1.78          2.45         0.44 o                         
  10   7   3         45.43         45.78         1.40 o                         
  11   7   3          4.94          3.35         0.53 o                         
  12   7   3          5.19          5.53         0.57 o                         
  13   7   3         50.11         48.35         1.50 o                         
  14   7   3         46.42         51.90         1.69 o                         
  15   7   3          6.07          6.25         0.84 o                         
  16   7   3         43.56         48.69         1.12 o                         
  17   7   3          8.79          7.57         0.50 o                         
  18   7   3         28.66         31.05         1.01 o                         
   2   8   3          9.15          5.99         2.12 o                         
   4   8   3          1.14          2.31         0.95 o                         
   5   8   3         95.45         88.43         2.80 o                         
   6   8   3         14.10         14.54         1.25 o                         
   7   8   3         21.28         19.39         1.39 o                         
   8   8   3         37.64         39.97         1.67 o                         
   9   8   3         42.21         44.03         1.79 o                         
  10   8   3         50.20         54.18         1.67 o                         
  11   8   3          1.85          2.09         0.68 o                         
  12   8   3         42.27         45.91         1.41 o                         
  13   8   3         10.53          7.50         0.68 o                         
  14   8   3          6.25          5.61         0.50 o                         
  15   8   3         33.82         30.74         0.90 o                         
   8   9   3          8.09         10.48         1.50 o                         
   9   9   3          6.99          5.93         1.31 o                         
  10   9   3         12.47         12.01         1.06 o                         
   0   0   4        863.98        831.71        23.46 o                         
   2   0   4        880.52        953.98        15.44 o                         
   4   0   4       2195.78       2150.97        57.64 o                         
   6   0   4       1128.81       1188.68        24.70 o                         
   8   0   4       1403.64       1494.67        30.52 o                         
  10   0   4       1434.61       1368.90        17.01 o                         
  12   0   4        431.52        439.13         6.12 o                         
  14   0   4        495.08        507.67         9.01 o                         
  16   0   4        265.63        242.69         5.08 o                         
  18   0   4        198.46        183.50         4.51 o                         
  20   0   4         47.60         41.60         4.41 o                         
  22   0   4         28.17         28.91         2.22 o                         
  24   0   4         17.60         17.59         1.87 o                         
   1   1   4        109.57        108.75         1.93 o                         
   2   1   4        510.03        554.89         6.32 o                         
   3   1   4         89.22         94.46         1.74 o                         
   4   1   4        441.26        436.32         5.49 o                         
   5   1   4        105.90        109.03         1.93 o                         
   6   1   4        933.40        923.08        10.04 o                         
   7   1   4        103.40        104.20         1.85 o                         
   8   1   4        812.23        766.02         8.32 o                         
   9   1   4        201.36        190.98         2.45 o                         
  10   1   4        330.51        347.73         4.45 o                         
  11   1   4        138.40        138.68         2.06 o                         
  12   1   4        179.64        171.01         2.40 o                         
  13   1   4        106.38         98.00         1.88 o                         
  14   1   4        147.79        155.16         2.48 o                         
  15   1   4         98.41         93.68         1.87 o                         
  16   1   4          5.62          6.24         0.61 o                         
  17   1   4         56.58         55.26         1.79 o                         
  18   1   4         21.39         21.92         1.99 o                         
  19   1   4          1.99          1.51         0.73 o                         
  20   1   4         27.53         23.93         2.03 o                         
  21   1   4          0.57          0.34         0.37 o                         
  22   1   4          1.65          2.16         0.49 o                         
  23   1   4          3.03          3.39         0.58 o                         
  24   1   4          8.47          7.18         0.79 o                         
  25   1   4          9.05          8.09         0.83 o                         
   0   2   4        771.00        817.76        11.70 o                         
   1   2   4       1556.85       1547.66        17.32 o                         
   2   2   4        178.16        173.19         2.33 o                         
   3   2   4        524.36        510.57         5.19 o                         
   4   2   4         44.36         55.95         1.22 o                         
   5   2   4         54.14         67.65         1.29 o                         
   6   2   4         51.71         53.90         1.17 o                         
   7   2   4         73.73         76.07         1.50 o                         
   8   2   4         86.51         72.45         1.33 o                         
   9   2   4        368.64        357.42         4.23 o                         
  10   2   4        296.39        294.52         3.17 o                         
  11   2   4        631.50        598.59         5.55 o                         
  12   2   4        492.74        480.76         4.70 o                         
  13   2   4        403.77        395.26         4.13 o                         
  14   2   4         12.78         12.16         0.67 o                         
  15   2   4         14.97         12.76         0.76 o                         
  16   2   4        222.33        200.28         2.86 o                         
  17   2   4        123.42        121.76         2.24 o                         
  18   2   4         35.41         34.45         1.92 o                         
  19   2   4         40.80         37.16         1.57 o                         
  20   2   4          6.90          7.99         0.71 o                         
  21   2   4         15.29         14.54         1.44 o                         
  22   2   4          1.70          1.89         0.50 o                         
  23   2   4         29.20         34.24         1.32 o                         
  24   2   4          3.97          4.54         0.59 o                         
   1   3   4         68.09         67.81         1.29 o                         
   2   3   4         49.51         47.33         1.07 o                         
   3   3   4        594.72        573.66         5.52 o                         
   4   3   4          3.50          3.69         0.34 o                         
   5   3   4        462.33        443.33         5.17 o                         
   6   3   4         54.03         52.44         1.20 o                         
   7   3   4        487.88        466.35         5.94 o                         
   8   3   4         78.57         73.75         1.31 o                         
   9   3   4        120.19        110.28         1.77 o                         
  10   3   4         59.92         58.72         1.22 o                         
  11   3   4         73.34         76.93         1.61 o                         
  12   3   4         48.42         51.63         1.28 o                         
  13   3   4         76.18         75.92         1.47 o                         
  14   3   4         87.69         85.18         1.60 o                         
  15   3   4         62.87         63.61         1.28 o                         
  16   3   4         67.56         69.94         1.42 o                         
  17   3   4         38.34         37.67         1.36 o                         
  18   3   4          8.50          6.09         0.58 o                         
  19   3   4         24.09         22.04         0.97 o                         
  20   3   4          1.59          0.90         0.43 o                         
  21   3   4         38.19         37.19         1.83 o                         
  22   3   4          4.56          3.91         0.77 o                         
  23   3   4         15.31         17.61         1.44 o                         
  24   3   4          8.14         10.50         0.80 o                         
   0   4   4       1113.44       1159.11        14.78 o                         
   1   4   4        326.37        336.72         3.47 o                         
   2   4   4        260.34        257.58         2.83 o                         
   3   4   4        511.03        510.59         4.97 o                         
   4   4   4          2.88          3.84         0.41 o                         
   5   4   4         52.60         48.85         1.16 o                         
   6   4   4         75.87         78.79         1.48 o                         
   7   4   4        175.13        179.51         2.37 o                         
   8   4   4         53.69         57.88         1.14 o                         
   9   4   4        154.80        157.69         2.39 o                         
  10   4   4        177.05        180.97         2.30 o                         
  11   4   4         60.15         69.38         1.41 o                         
  12   4   4         45.91         44.15         1.24 o                         
  13   4   4        254.51        253.05         2.96 o                         
  14   4   4          7.54         10.25         0.67 o                         
  15   4   4        124.29        119.63         2.19 o                         
  16   4   4          2.54          3.21         0.53 o                         
  17   4   4         33.77         31.00         1.10 o                         
  18   4   4         69.13         63.16         1.65 o                         
  19   4   4         86.63         84.62         2.35 o                         
  20   4   4         48.33         50.00         1.50 o                         
  21   4   4          8.75          8.22         0.79 o                         
  22   4   4          3.07          2.35         0.54 o                         
  23   4   4         24.23         27.83         1.62 o                         
   1   5   4         34.66         32.80         0.95 o                         
   2   5   4         87.81         79.66         1.50 o                         
   3   5   4          7.12          4.50         0.52 o                         
   4   5   4        187.86        184.11         3.13 o                         
   5   5   4        156.29        152.77         2.55 o                         
   6   5   4        150.47        150.42         2.43 o                         
   7   5   4        131.44        135.45         2.34 o                         
   8   5   4         50.49         49.69         1.76 o                         
   9   5   4        110.29        108.60         2.05 o                         
  10   5   4          4.33          4.43         0.54 o                         
  11   5   4        223.78        213.67         2.83 o                         
  12   5   4        117.69        117.89         1.96 o                         
  13   5   4          9.65          8.35         0.66 o                         
  14   5   4         65.49         61.99         1.45 o                         
  15   5   4         49.60         50.93         1.33 o                         
  16   5   4         71.64         64.15         1.44 o                         
  17   5   4        132.36        131.96         3.01 o                         
  18   5   4          8.19         10.94         0.98 o                         
  19   5   4          2.53          3.16         0.53 o                         
  20   5   4          1.06          1.39         0.41 o                         
  21   5   4          4.38          4.28         0.58 o                         
   0   6   4        279.95        278.85         5.38 o                         
   1   6   4         73.74         78.80         2.04 o                         
   2   6   4        188.32        190.82         3.16 o                         
   3   6   4         47.66         39.54         1.45 o                         
   4   6   4         60.08         58.04         1.43 o                         
   5   6   4         42.45         44.40         1.39 o                         
   6   6   4        210.77        200.08         2.99 o                         
   7   6   4        231.78        216.59         3.18 o                         
   8   6   4         16.84         15.43         0.84 o                         
   9   6   4         71.84         62.16         1.84 o                         
  10   6   4        177.89        173.69         2.72 o                         
  11   6   4         39.43         39.33         1.56 o                         
  12   6   4        191.71        186.48         2.66 o                         
  13   6   4         69.56         72.10         1.49 o                         
  14   6   4         22.08         21.68         1.00 o                         
  15   6   4         28.95         27.84         1.39 o                         
  16   6   4          3.93          2.89         0.49 o                         
  17   6   4         26.02         28.56         1.07 o                         
  18   6   4         11.85         10.59         0.65 o                         
  19   6   4          1.46          1.63         0.42 o                         
   1   7   4          4.51          3.12         1.75 o                         
   2   7   4          5.81          9.76         1.10 o                         
   3   7   4         30.25         27.94         1.35 o                         
   4   7   4         16.87         16.03         1.52 o                         
   5   7   4         14.63         15.87         0.87 o                         
   6   7   4        131.71        129.92         2.54 o                         
   7   7   4         33.87         32.08         1.38 o                         
   8   7   4        151.28        143.11         2.83 o                         
   9   7   4          2.71          4.16         0.52 o                         
  10   7   4         44.20         41.27         1.35 o                         
  11   7   4         36.96         33.52         1.22 o                         
  12   7   4          9.91          8.56         0.88 o                         
  13   7   4          2.28          1.69         0.54 o                         
  14   7   4          6.03          6.81         0.97 o                         
  15   7   4          4.70          4.93         0.52 o                         
  16   7   4          2.94          4.03         0.50 o                         
  17   7   4          1.04          1.11         0.33 o                         
   1   8   4         69.65         48.53         6.36 o                         
   2   8   4         37.77         33.81         4.87 o                         
   3   8   4         85.35         64.74         5.49 o                         
   4   8   4         80.75         75.98         5.12 o                         
   5   8   4          2.07          2.62         1.06 o                         
   6   8   4          0.17          0.31         0.61 o                         
   7   8   4         26.96         26.88         1.46 o                         
   8   8   4         13.25         12.82         0.94 o                         
   9   8   4         22.22         22.96         1.44 o                         
  10   8   4         17.94         18.25         1.14 o                         
  11   8   4         70.69         73.89         2.07 o                         
  12   8   4          6.12          5.87         0.83 o                         
  13   8   4         14.81         15.16         0.78 o                         
  14   8   4          5.14          7.09         0.54 o                         
   4   9   4          0.89          0.00         1.00 o                         
   5   9   4         27.44         26.20         2.37 o                         
   2   0   5       2479.52       2683.65        72.23 o                         
   4   0   5       3155.51       3183.78        85.33 o                         
   6   0   5        357.43        345.76         5.93 o                         
   8   0   5        378.22        338.90         5.35 o                         
  10   0   5        658.32        649.34         9.13 o                         
  12   0   5         77.19         72.98         2.68 o                         
  14   0   5        330.14        334.96        13.70 o                         
  16   0   5         44.04         39.82         2.10 o                         
  18   0   5         29.61         26.94         1.67 o                         
  20   0   5          3.17          2.50         0.66 o                         
  22   0   5         17.93         18.58         1.30 o                         
   0   1   5       2443.14       2546.56        68.73 o                         
   1   1   5         53.86         46.38         1.28 o                         
   2   1   5        910.13        898.08        10.60 o                         
   3   1   5        570.27        584.61        10.65 o                         
   4   1   5         38.69         29.85         0.95 o                         
   5   1   5         35.19         34.85         0.95 o                         
   6   1   5         84.35         87.00         1.87 o                         
   7   1   5         95.37         91.62         1.50 o                         
   8   1   5         55.00         63.41         1.18 o                         
   9   1   5        199.36        193.13         2.48 o                         
  10   1   5          4.29          5.10         0.47 o                         
  11   1   5         32.00         31.16         1.15 o                         
  12   1   5         32.72         35.42         1.34 o                         
  13   1   5         42.71         41.89         1.54 o                         
  14   1   5        132.05        124.75         2.38 o                         
  15   1   5         65.63         62.31         1.75 o                         
  16   1   5         18.08         19.11         1.12 o                         
  17   1   5        113.51        108.77         2.32 o                         
  18   1   5         14.75         14.14         0.94 o                         
  19   1   5         11.23         10.35         0.84 o                         
  20   1   5         15.09         15.05         1.04 o                         
  21   1   5          0.48         -0.51         0.59 o                         
  22   1   5          4.56          5.04         0.62 o                         
  23   1   5          6.59          6.81         0.75 o                         
  24   1   5          7.54          6.74         1.12 o                         
   1   2   5        281.77        301.01         4.14 o                         
   2   2   5        152.74        141.42         2.23 o                         
   3   2   5        424.99        418.79         5.16 o                         
   4   2   5        310.26        303.55         3.72 o                         
   5   2   5       1197.34       1152.93         9.98 o                         
   6   2   5        679.52        666.90         5.94 o                         
   7   2   5        931.02        924.87         8.28 o                         
   8   2   5         83.95         85.54         1.42 o                         
   9   2   5          5.00          4.06         0.44 o                         
  10   2   5        110.30        112.73         1.85 o                         
  11   2   5        208.84        219.87         3.33 o                         
  12   2   5        181.49        169.57         2.26 o                         
  13   2   5         16.22         17.77         0.79 o                         
  14   2   5          7.85          9.05         0.75 o                         
  15   2   5          5.76          7.65         0.69 o                         
  16   2   5        142.24        144.93         2.68 o                         
  17   2   5         88.96         81.59         1.99 o                         
  18   2   5         40.08         35.76         1.63 o                         
  19   2   5          8.32          9.36         0.89 o                         
  20   2   5         25.46         26.37         1.67 o                         
  21   2   5         22.96         22.34         1.19 o                         
  22   2   5          6.51          8.79         0.89 o                         
  23   2   5          0.15         -0.22         0.39 o                         
   0   3   5         95.72         95.63         2.03 o                         
   1   3   5        905.15        876.69         7.50 o                         
   2   3   5        147.39        137.45         1.81 o                         
   3   3   5        278.21        278.16         2.95 o                         
   4   3   5         32.53         30.62         0.89 o                         
   5   3   5        269.66        271.26         3.29 o                         
   6   3   5         77.40         78.10         1.47 o                         
   7   3   5        105.67        103.96         1.78 o                         
   8   3   5         27.79         24.68         0.95 o                         
   9   3   5         96.13         99.85         2.07 o                         
  10   3   5          6.09          5.48         0.51 o                         
  11   3   5          0.41          0.29         0.33 o                         
  12   3   5          4.77          3.73         0.48 o                         
  13   3   5        225.90        232.22         2.88 o                         
  14   3   5         66.40         63.42         1.32 o                         
  15   3   5          3.83          2.76         0.63 o                         
  16   3   5         14.43         13.27         0.74 o                         
  17   3   5         25.85         22.39         1.10 o                         
  18   3   5          7.66          8.63         0.73 o                         
  19   3   5          8.41         11.22         1.02 o                         
  20   3   5          4.64          5.46         0.69 o                         
  21   3   5          1.54          1.67         0.57 o                         
  22   3   5          8.72         12.36         1.27 o                         
  23   3   5         43.36         44.17         2.37 o                         
   1   4   5        202.04        191.23         2.32 o                         
   2   4   5         72.50         68.61         1.19 o                         
   3   4   5        931.75        899.47         8.40 o                         
   4   4   5         57.19         53.55         1.16 o                         
   5   4   5        213.72        204.14         3.26 o                         
   6   4   5        316.00        314.61         4.83 o                         
   7   4   5        113.70        105.28         1.97 o                         
   8   4   5        106.94        105.02         2.77 o                         
   9   4   5        152.38        150.03         2.24 o                         
  10   4   5         13.48         14.12         0.83 o                         
  11   4   5         19.28         16.76         0.88 o                         
  12   4   5          4.94          4.23         0.52 o                         
  13   4   5        172.42        172.46         6.09 o                         
  14   4   5         60.37         63.84         1.56 o                         
  15   4   5          1.47          1.07         0.37 o                         
  16   4   5         65.08         60.01         1.37 o                         
  17   4   5         12.01         12.28         0.75 o                         
  18   4   5         22.28         21.84         1.11 o                         
  19   4   5         18.16         20.58         1.04 o                         
  20   4   5          1.82          3.07         0.58 o                         
  21   4   5         33.64         35.43         2.12 o                         
   0   5   5         90.30         83.17         1.99 o                         
   1   5   5        333.49        313.98         3.49 o                         
   2   5   5         58.68         60.77         1.29 o                         
   3   5   5        147.46        136.91         2.29 o                         
   4   5   5          9.49          9.32         0.66 o                         
   5   5   5         67.12         62.76         1.57 o                         
   6   5   5         27.88         25.94         1.19 o                         
   7   5   5         18.40         16.81         1.06 o                         
   8   5   5        102.90         94.99         2.04 o                         
   9   5   5         96.53         87.76         1.76 o                         
  10   5   5        218.13        221.69         3.91 o                         
  11   5   5         17.43         17.18         0.89 o                         
  12   5   5         62.50         62.57         1.45 o                         
  13   5   5         25.95         20.46         0.97 o                         
  14   5   5         14.79         16.06         0.83 o                         
  15   5   5          0.30          0.82         0.35 o                         
  16   5   5         46.24         45.42         1.44 o                         
  17   5   5         26.99         27.99         1.46 o                         
  18   5   5         11.50         11.29         0.72 o                         
  19   5   5         11.77         12.30         0.89 o                         
  20   5   5         28.82         28.71         1.04 o                         
   1   6   5         50.85         46.57         1.41 o                         
   2   6   5         57.75         55.75         1.95 o                         
   3   6   5         60.75         60.61         1.48 o                         
   4   6   5        449.54        427.49         7.74 o                         
   5   6   5         93.62         84.47         2.81 o                         
   6   6   5        304.60        285.58         5.01 o                         
   7   6   5         53.31         48.72         1.66 o                         
   8   6   5          4.19          6.14         0.65 o                         
   9   6   5         67.00         58.04         1.56 o                         
  10   6   5         22.87         22.63         1.04 o                         
  11   6   5          1.05          1.31         0.41 o                         
  12   6   5          4.64          5.23         0.57 o                         
  13   6   5         46.41         46.19         1.57 o                         
  14   6   5         21.30         21.16         1.06 o                         
  15   6   5         30.34         30.96         1.14 o                         
  16   6   5         32.87         31.84         1.03 o                         
  17   6   5          7.47          6.52         0.55 o                         
  18   6   5          4.82          5.55         0.60 o                         
   0   7   5        228.95        198.60        10.11 o                         
   1   7   5         60.51         56.34         3.78 o                         
   2   7   5         83.27         77.40         2.43 o                         
   3   7   5          4.20          5.76         0.86 o                         
   4   7   5         34.89         32.41         1.60 o                         
   5   7   5         45.68         43.74         1.88 o                         
   6   7   5         10.46          9.00         1.06 o                         
   7   7   5         56.82         48.98         1.44 o                         
   8   7   5         63.10         56.95         2.46 o                         
   9   7   5          4.92          5.57         0.78 o                         
  10   7   5          5.72          6.22         0.84 o                         
  11   7   5          7.53          7.92         0.77 o                         
  12   7   5         30.43         31.94         1.38 o                         
  13   7   5          9.68          9.66         0.84 o                         
  14   7   5         37.75         40.41         1.12 o                         
  15   7   5          0.50         -0.13         0.39 o                         
   4   8   5         12.09         14.35         2.12 o                         
   5   8   5         52.63         54.00         1.75 o                         
   6   8   5         18.99         21.87         1.22 o                         
   7   8   5         98.63         93.93         2.74 o                         
   8   8   5         21.14         19.57         1.12 o                         
   9   8   5         13.72         11.47         0.98 o                         
  10   8   5         17.49         15.34         1.06 o                         
  11   8   5         10.25          9.88         0.77 o                         
  12   8   5         18.56         19.46         1.37 o                         
   1   9   5         11.94          9.36         1.37 o                         
   2   9   5          5.31          5.12         1.12 o                         
   3   9   5          0.84          0.75         0.75 o                         
   4   9   5          7.29          7.49         1.62 o                         
   0   0   6         86.86         87.01         2.76 o                         
   2   0   6        244.40        209.60         3.83 o                         
   4   0   6        382.17        390.17         6.02 o                         
   6   0   6        248.53        237.28         4.24 o                         
   8   0   6        764.87        795.69        11.13 o                         
  10   0   6        601.73        619.28        10.34 o                         
  12   0   6        131.42        121.75         3.85 o                         
  14   0   6        104.20         97.53         4.18 o                         
  16   0   6        253.91        245.37         7.09 o                         
  18   0   6          1.85         -0.08         0.69 o                         
  20   0   6         48.09         49.65         2.34 o                         
  22   0   6          7.23          5.49         1.12 o                         
   1   1   6          7.30          8.28         0.55 o                         
   2   1   6         59.35         45.92         1.09 o                         
   3   1   6        118.22        124.78         1.93 o                         
   4   1   6        285.88        278.87         3.15 o                         
   5   1   6          6.45          8.25         0.56 o                         
   6   1   6        158.84        155.83         2.04 o                         
   7   1   6         74.90         73.53         1.49 o                         
   8   1   6        117.39        109.20         1.89 o                         
   9   1   6         89.12         88.59         1.91 o                         
  10   1   6        215.56        204.75         2.96 o                         
  11   1   6        175.95        163.10         2.79 o                         
  12   1   6        150.23        136.55         2.92 o                         
  13   1   6         38.83         34.79         1.80 o                         
  14   1   6         12.22         14.44         1.37 o                         
  15   1   6         69.81         65.85         2.90 o                         
  16   1   6         92.01         90.30         2.70 o                         
  17   1   6         30.91         27.80         1.65 o                         
  18   1   6         16.96         17.38         1.25 o                         
  19   1   6          0.43          1.50         0.74 o                         
  20   1   6         10.53         11.08         0.99 o                         
  21   1   6          5.51          5.23         0.71 o                         
  22   1   6          6.81          8.12         0.71 o                         
   0   2   6        428.02        416.19         6.30 o                         
   1   2   6        345.67        350.48         3.90 o                         
   2   2   6         81.86         93.68         1.88 o                         
   3   2   6        115.64        101.57         1.61 o                         
   4   2   6        156.76        164.39         2.11 o                         
   5   2   6        105.19         97.58         1.54 o                         
   6   2   6         77.14         79.48         1.58 o                         
   7   2   6         32.04         31.49         1.22 o                         
   8   2   6         31.65         33.66         1.15 o                         
   9   2   6        125.49        127.08         2.10 o                         
  10   2   6        102.21         98.70         1.80 o                         
  11   2   6        360.00        340.35         4.03 o                         
  12   2   6        256.31        249.49         3.23 o                         
  13   2   6        291.40        281.13         4.02 o                         
  14   2   6        189.06        182.68         3.24 o                         
  15   2   6         37.45         35.08         1.91 o                         
  16   2   6         36.81         35.69         2.90 o                         
  17   2   6         11.97         11.02         1.07 o                         
  18   2   6         13.72         10.18         0.98 o                         
  19   2   6         14.66         11.94         1.12 o                         
  20   2   6         23.26         24.43         1.53 o                         
  21   2   6         23.40         23.87         1.31 o                         
  22   2   6          5.24          5.10         0.75 o                         
   1   3   6         12.29         13.53         0.79 o                         
   2   3   6         73.22         69.54         1.68 o                         
   3   3   6        391.90        378.89         4.15 o                         
   4   3   6          1.56          1.93         0.42 o                         
   5   3   6         92.75         88.37         1.86 o                         
   6   3   6        246.95        238.40         3.08 o                         
   7   3   6        595.81        574.03         6.69 o                         
   8   3   6         46.21         42.33         1.22 o                         
   9   3   6        220.65        203.51         2.72 o                         
  10   3   6         75.80         71.73         1.49 o                         
  11   3   6         61.51         61.33         1.42 o                         
  12   3   6         72.47         68.92         1.89 o                         
  13   3   6         14.49         13.32         0.67 o                         
  14   3   6          5.68          4.65         0.45 o                         
  15   3   6          5.46          6.34         0.73 o                         
  16   3   6         31.65         33.92         1.75 o                         
  17   3   6         60.27         59.04         2.61 o                         
  18   3   6         11.88         12.06         0.95 o                         
  19   3   6         19.65         19.75         1.18 o                         
  20   3   6         11.21         10.99         0.93 o                         
  21   3   6          8.14          8.80         0.97 o                         
   0   4   6        894.19        892.07        13.36 o                         
   1   4   6        266.86        275.66         3.70 o                         
   2   4   6        236.62        243.68         3.23 o                         
   3   4   6        463.28        455.14         5.45 o                         
   4   4   6         19.45         16.90         0.85 o                         
   5   4   6        241.61        229.73         3.41 o                         
   6   4   6         73.54         69.84         1.74 o                         
   7   4   6        130.26        125.01         2.35 o                         
   8   4   6         27.24         27.11         1.07 o                         
   9   4   6        175.19        178.17         2.49 o                         
  10   4   6         30.44         30.71         1.64 o                         
  11   4   6        107.74        108.90         1.84 o                         
  12   4   6          1.42          1.07         0.40 o                         
  13   4   6         86.35         83.92         1.53 o                         
  14   4   6         34.42         35.61         1.14 o                         
  15   4   6         34.01         30.50         1.09 o                         
  16   4   6         16.24         17.39         1.02 o                         
  17   4   6         41.80         42.06         1.21 o                         
  18   4   6         21.25         21.22         1.58 o                         
  19   4   6          3.92          4.40         0.53 o                         
  20   4   6         14.50         13.47         1.10 o                         
   1   5   6          5.77          7.13         0.59 o                         
   2   5   6         57.72         56.01         1.34 o                         
   3   5   6         47.54         42.86         1.43 o                         
   4   5   6        180.73        181.91         3.12 o                         
   5   5   6          3.02          3.36         0.52 o                         
   6   5   6         58.06         57.65         2.19 o                         
   7   5   6         21.67         20.06         0.97 o                         
   8   5   6         10.26          9.45         0.88 o                         
   9   5   6         56.17         51.50         1.60 o                         
  10   5   6        106.11        100.67         2.10 o                         
  11   5   6         66.99         58.70         1.43 o                         
  12   5   6         24.93         25.99         1.02 o                         
  13   5   6          0.76          1.05         0.40 o                         
  14   5   6         27.09         26.38         1.18 o                         
  15   5   6          1.74          2.88         0.57 o                         
  16   5   6         13.28         10.95         0.64 o                         
  17   5   6         28.11         28.38         1.13 o                         
  18   5   6          5.07          6.03         0.53 o                         
   0   6   6        160.77        154.66         4.05 o                         
   1   6   6         17.20         16.15         1.02 o                         
   2   6   6        134.96        128.65         2.76 o                         
   3   6   6         52.52         53.42         1.67 o                         
   4   6   6         47.38         49.00         2.25 o                         
   5   6   6         31.40         29.81         1.50 o                         
   6   6   6         22.01         19.81         1.02 o                         
   7   6   6         41.70         36.21         1.42 o                         
   8   6   6          9.70          9.89         0.78 o                         
   9   6   6          5.00          4.34         0.56 o                         
  10   6   6         60.15         60.08         2.13 o                         
  11   6   6          2.18          3.13         0.70 o                         
  12   6   6         50.28         45.05         1.52 o                         
  13   6   6          5.00          5.96         0.94 o                         
  14   6   6          0.51          0.05         0.31 o                         
  15   6   6          5.16          5.23         0.79 o                         
  16   6   6          6.51          7.00         0.68 o                         
   1   7   6          5.54          7.74         1.62 o                         
   2   7   6          0.65          1.88         0.77 o                         
   3   7   6         14.03         18.02         1.97 o                         
   4   7   6         11.35         13.97         2.50 o                         
   5   7   6         11.57         10.66         1.15 o                         
   6   7   6         40.61         38.72         1.92 o                         
   7   7   6          9.20          9.00         1.04 o                         
   8   7   6         74.06         71.71         2.37 o                         
   9   7   6         11.47          9.31         0.87 o                         
  10   7   6          5.55          6.06         0.65 o                         
  11   7   6         18.73         19.94         1.16 o                         
  12   7   6         28.34         28.59         2.56 o                         
  13   7   6          7.53          6.80         1.16 o                         
   2   8   6         17.27         11.85         1.87 o                         
   3   8   6         15.96         15.47         2.00 o                         
   4   8   6         42.16         37.55         2.74 o                         
   5   8   6          2.71          3.11         0.67 o                         
   6   8   6         21.27         21.61         1.75 o                         
   7   8   6         11.12         10.60         1.32 o                         
   8   8   6         11.77         12.08         1.01 o                         
   2   0   7        209.80        226.34         4.61 o                         
   4   0   7        369.04        359.49         6.51 o                         
   6   0   7        536.31        512.61         7.68 o                         
   8   0   7        281.57        262.90         4.67 o                         
  10   0   7         26.19         25.16         2.90 o                         
  12   0   7         20.42         18.33         2.01 o                         
  14   0   7        160.05        169.30         6.49 o                         
  16   0   7        135.77        135.36         4.58 o                         
  18   0   7          5.26          4.55         0.96 o                         
  20   0   7         13.17         15.81         1.56 o                         
   0   1   7        424.20        403.22         6.38 o                         
   1   1   7         50.24         47.77         1.34 o                         
   2   1   7        314.88        304.50         3.79 o                         
   3   1   7        155.03        155.67         2.42 o                         
   4   1   7         91.05         85.08         2.12 o                         
   5   1   7         72.35         65.11         1.48 o                         
   6   1   7         69.56         70.53         1.66 o                         
   7   1   7        135.25        126.82         2.03 o                         
   8   1   7         16.00         20.48         1.00 o                         
   9   1   7         63.93         64.05         1.70 o                         
  10   1   7         56.80         57.48         1.56 o                         
  11   1   7         18.59         16.49         1.45 o                         
  12   1   7         82.42         81.91         2.36 o                         
  13   1   7          3.04          4.15         0.80 o                         
  14   1   7          6.83          4.85         1.37 o                         
  15   1   7          5.33          4.27         0.75 o                         
  16   1   7          1.40          1.42         0.57 o                         
  17   1   7          1.63          1.70         0.87 o                         
  18   1   7         14.61         15.64         1.06 o                         
  19   1   7          3.91          2.71         0.52 o                         
  20   1   7         12.32         13.84         1.58 o                         
   1   2   7         84.51         84.75         1.68 o                         
   2   2   7         74.10         72.32         1.52 o                         
   3   2   7        448.34        441.28         4.59 o                         
   4   2   7        213.27        205.75         2.65 o                         
   5   2   7        371.62        366.63         4.20 o                         
   6   2   7        367.14        357.61         4.38 o                         
   7   2   7        373.43        357.30         4.39 o                         
   8   2   7        123.71        121.86         2.06 o                         
   9   2   7         34.41         30.55         1.21 o                         
  10   2   7         94.68         91.35         2.32 o                         
  11   2   7        116.80        111.32         2.02 o                         
  12   2   7        140.34        132.85         2.23 o                         
  13   2   7         48.98         49.23         1.56 o                         
  14   2   7         12.15         10.92         1.02 o                         
  15   2   7         47.23         43.38         1.93 o                         
  16   2   7         49.45         46.79         1.78 o                         
  17   2   7         45.76         47.16         1.61 o                         
  18   2   7         12.17         13.09         0.99 o                         
  19   2   7          8.52          8.70         1.08 o                         
  20   2   7         16.05         15.59         0.93 o                         
   0   3   7         31.63         32.78         1.60 o                         
   1   3   7        899.03        872.98         8.83 o                         
   2   3   7         13.75         11.42         0.70 o                         
   3   3   7        111.87        106.21         1.83 o                         
   4   3   7         94.08         91.24         1.78 o                         
   5   3   7        352.57        360.92         4.67 o                         
   6   3   7         52.03         48.74         1.36 o                         
   7   3   7        125.57        122.16         2.31 o                         
   8   3   7        136.77        135.40         2.74 o                         
   9   3   7          2.21          3.40         0.50 o                         
  10   3   7          5.35          6.54         0.61 o                         
  11   3   7         30.86         27.37         1.09 o                         
  12   3   7         30.59         30.01         1.11 o                         
  13   3   7         82.40         86.31         1.78 o                         
  14   3   7         10.54          9.83         0.78 o                         
  15   3   7         14.32         14.22         1.16 o                         
  16   3   7          9.01         10.60         1.08 o                         
  17   3   7         11.09         10.81         1.03 o                         
  18   3   7          1.82          1.86         0.53 o                         
  19   3   7         46.14         48.02         1.51 o                         
   1   4   7        172.20        166.72         2.51 o                         
   2   4   7          0.10          0.05         0.34 o                         
   3   4   7        369.09        350.35         4.25 o                         
   4   4   7         74.54         78.64         1.95 o                         
   5   4   7        235.56        241.39         4.63 o                         
   6   4   7        110.04        104.65         2.23 o                         
   7   4   7         68.24         66.87         1.62 o                         
   8   4   7         24.03         24.51         1.11 o                         
   9   4   7         47.73         44.14         1.31 o                         
  10   4   7          7.41          8.02         0.63 o                         
  11   4   7          7.15          5.80         0.57 o                         
  12   4   7         29.81         30.42         1.17 o                         
  13   4   7         13.52         12.21         1.04 o                         
  14   4   7         15.21         15.65         0.97 o                         
  15   4   7         37.33         37.76         1.21 o                         
  16   4   7          7.33          5.65         0.62 o                         
  17   4   7         29.63         28.02         1.93 o                         
  18   4   7          2.68          3.03         0.50 o                         
   0   5   7         41.23         37.13         1.67 o                         
   1   5   7         92.10         88.12         1.85 o                         
   2   5   7         14.12         13.36         0.85 o                         
   3   5   7         25.82         25.01         1.42 o                         
   4   5   7         62.22         57.70         1.57 o                         
   5   5   7         21.24         17.72         1.05 o                         
   6   5   7          4.81          3.40         0.53 o                         
   7   5   7          2.85          2.22         0.49 o                         
   8   5   7         98.30         94.27         2.03 o                         
   9   5   7         21.73         21.11         1.35 o                         
  10   5   7         91.24         92.78         3.06 o                         
  11   5   7          0.75         18.96         7.74 o                         
  12   5   7         24.19         23.44         1.40 o                         
  13   5   7         38.92         45.39         1.77 o                         
  14   5   7          4.83          6.62         0.99 o                         
  15   5   7          4.75          4.94         0.84 o                         
  16   5   7          2.46          3.70         0.58 o                         
   1   6   7         23.36         23.37         1.44 o                         
   2   6   7         21.58         21.79         1.35 o                         
   3   6   7         25.17         23.04         1.23 o                         
   4   6   7        111.59        113.79         2.88 o                         
   5   6   7         12.16         12.39         0.93 o                         
   6   6   7        140.46        143.19         3.37 o                         
   7   6   7          1.50          2.61         0.99 o                         
   8   6   7         40.77         36.47         1.68 o                         
   9   6   7          1.33          2.17         1.22 o                         
  10   6   7          2.80          3.38         0.64 o                         
  11   6   7          2.75          2.31         0.79 o                         
  12   6   7          1.18          1.74         0.74 o                         
  13   6   7          3.63          3.01         0.64 o                         
   0   7   7        192.22        210.45         7.49 o                         
   1   7   7          6.08          5.49         0.74 o                         
   2   7   7         44.43         44.35         2.31 o                         
   3   7   7          3.79          4.52         0.74 o                         
   4   7   7         16.51         22.62         1.43 o                         
   5   7   7          6.65          8.08         0.86 o                         
   6   7   7          7.60          6.86         0.86 o                         
   7   7   7         13.07          9.83         0.82 o                         
   8   7   7          3.43          2.87         1.25 o                         
   9   7   7         26.84         26.64         1.28 o                         
  10   7   7         21.57         20.50         1.07 o                         
   0   0   8        391.45        412.25        10.01 o                         
   2   0   8        179.15        168.62         3.77 o                         
   4   0   8         75.72         60.16         2.44 o                         
   6   0   8        113.47         96.67         3.19 o                         
   8   0   8        134.76        135.32         3.29 o                         
  10   0   8        221.95        216.23         8.62 o                         
  12   0   8        101.14        103.92         5.86 o                         
  14   0   8         15.63         16.47         1.81 o                         
  16   0   8         32.10         26.60         1.81 o                         
  18   0   8          2.67          2.08         0.72 o                         
   1   1   8        112.97        113.20         2.09 o                         
   2   1   8         98.14         96.64         1.91 o                         
   3   1   8        157.38        155.10         2.55 o                         
   4   1   8         87.13         87.53         1.76 o                         
   5   1   8         42.72         37.55         1.24 o                         
   6   1   8         18.46         18.42         1.30 o                         
   7   1   8          8.22          9.53         0.71 o                         
   8   1   8          8.68          6.19         0.62 o                         
   9   1   8         36.33         35.52         1.26 o                         
  10   1   8         53.43         44.37         1.68 o                         
  11   1   8         20.54         19.57         1.13 o                         
  12   1   8         51.59         42.21         2.58 o                         
  13   1   8          5.08          5.40         0.79 o                         
  14   1   8          2.22          3.36         0.85 o                         
  15   1   8         11.91         13.24         1.00 o                         
  16   1   8         21.92         23.16         1.21 o                         
  17   1   8          2.71          2.52         0.51 o                         
  18   1   8          9.31         10.79         0.69 o                         
   0   2   8         47.90         44.32         2.27 o                         
   1   2   8        162.56        151.45         2.50 o                         
   2   2   8         19.44         19.45         1.11 o                         
   3   2   8        158.53        147.19         2.69 o                         
   4   2   8         39.31         38.98         1.70 o                         
   5   2   8          7.40          7.27         0.65 o                         
   6   2   8         21.27         23.77         1.14 o                         
   7   2   8        100.06         99.89         1.95 o                         
   8   2   8         40.57         37.04         1.36 o                         
   9   2   8         79.67         83.48         1.87 o                         
  10   2   8          3.40          3.88         0.52 o                         
  11   2   8         34.36         33.61         1.46 o                         
  12   2   8         42.13         42.16         1.81 o                         
  13   2   8         66.50         60.83         2.25 o                         
  14   2   8         76.42         78.77         2.13 o                         
  15   2   8         11.10          9.51         1.04 o                         
  16   2   8         28.71         30.10         1.22 o                         
  17   2   8          5.51          6.68         0.79 o                         
  18   2   8          5.95          5.04         0.55 o                         
   1   3   8          4.69          4.25         0.49 o                         
   2   3   8         59.42         57.15         1.35 o                         
   3   3   8         63.53         58.72         1.54 o                         
   4   3   8         28.66         30.42         1.38 o                         
   5   3   8         38.13         34.68         1.32 o                         
   6   3   8         45.43         43.44         1.51 o                         
   7   3   8        103.69         99.25         2.06 o                         
   8   3   8         37.85         35.63         1.28 o                         
   9   3   8         56.65         48.51         1.47 o                         
  10   3   8         16.62         15.77         0.97 o                         
  11   3   8         22.55         19.13         1.67 o                         
  12   3   8         18.25         18.16         1.27 o                         
  13   3   8          3.86          5.04         0.60 o                         
  14   3   8          4.03          3.61         0.66 o                         
  15   3   8          0.47          0.64         0.49 o                         
  16   3   8          5.75          6.50         1.62 o                         
  17   3   8         41.32         40.47         1.32 o                         
   0   4   8         37.02         33.41         2.07 o                         
   1   4   8         20.89         19.89         0.87 o                         
   2   4   8         24.86         25.95         1.06 o                         
   3   4   8         76.40         72.43         1.83 o                         
   4   4   8         34.64         33.83         1.96 o                         
   5   4   8         60.32         55.41         1.59 o                         
   6   4   8         11.78         10.90         0.81 o                         
   7   4   8         13.52         14.00         0.88 o                         
   8   4   8          2.17          2.36         0.55 o                         
   9   4   8         71.29         71.85         6.49 o                         
  10   4   8         29.03         30.16         1.83 o                         
  11   4   8         42.37         44.37         2.18 o                         
  12   4   8         34.72         33.02         2.21 o                         
  13   4   8          5.33          5.73         0.79 o                         
  14   4   8         18.38         15.79         1.53 o                         
  15   4   8          6.25          7.15         2.87 o                         
   1   5   8         17.63         18.87         1.06 o                         
   2   5   8         44.92         44.05         1.80 o                         
   3   5   8         29.93         30.75         1.40 o                         
   4   5   8         11.49         10.01         0.96 o                         
   5   5   8         15.33         12.93         1.16 o                         
   6   5   8          6.71          5.51         1.08 o                         
   7   5   8          3.47          2.80         0.59 o                         
   8   5   8         10.44         11.48         0.91 o                         
   9   5   8          6.08          5.73         0.75 o                         
  10   5   8         39.93         39.10         1.63 o                         
  11   5   8          8.54          8.80         0.89 o                         
  12   5   8          5.67          5.99         0.92 o                         
  13   5   8          4.64          6.00         0.60 o                         
   0   6   8         67.68         65.08         4.36 o                         
   1   6   8          7.67         10.40         0.79 o                         
   2   6   8         48.98         49.92         1.64 o                         
   3   6   8          5.10          5.28         0.68 o                         
   4   6   8         26.62         28.67         1.26 o                         
   5   6   8          5.35          5.20         0.77 o                         
   6   6   8          0.24          0.43         0.58 o                         
   7   6   8          3.75          2.70         0.62 o                         
   9   6   8         12.97         12.89         0.98 o                         
  10   6   8         37.16         36.81         1.74 o                         
   1   7   8         11.76         11.32         1.36 o                         
   2   7   8         20.48         22.46         2.00 o                         
   3   7   8         24.24         21.31         5.43 o                         
   2   0   9         30.90         23.83         1.38 o                         
   4   0   9        351.99        323.25         7.56 o                         
   6   0   9        308.88        303.56        13.91 o                         
   8   0   9         56.83         56.77         3.99 o                         
  10   0   9          0.70          2.50         1.25 o                         
  12   0   9         11.86         17.28         1.81 o                         
  14   0   9         32.95         39.43         2.62 o                         
   0   1   9        239.31        207.69         4.82 o                         
   1   1   9         10.09         10.98         0.83 o                         
   2   1   9         72.97         71.29         1.62 o                         
   3   1   9         62.77         57.13         1.43 o                         
   4   1   9         19.94         19.48         0.95 o                         
   5   1   9         13.75         12.83         0.86 o                         
   6   1   9         26.61         25.53         1.41 o                         
   7   1   9         20.80         21.43         1.16 o                         
   8   1   9         19.54         24.83         2.03 o                         
   9   1   9          2.06          2.83         0.84 o                         
  10   1   9         51.09         52.32         2.54 o                         
  11   1   9         30.86         29.85         1.58 o                         
  12   1   9         37.40         38.80         1.41 o                         
  13   1   9         27.97         27.78         2.46 o                         
  14   1   9         14.38         17.44         1.05 o                         
  15   1   9          2.05          2.05         0.40 o                         
   1   2   9         16.80         15.25         0.91 o                         
   2   2   9         22.99         20.80         1.07 o                         
   3   2   9         31.68         30.24         1.47 o                         
   4   2   9         27.49         25.66         1.41 o                         
   5   2   9         64.63         65.51         2.05 o                         
   6   2   9         79.95         78.39         3.07 o                         
   7   2   9        178.40        179.16         4.29 o                         
   8   2   9         52.64         49.45         3.15 o                         
   9   2   9         92.05         89.04         2.79 o                         
  10   2   9          0.98          0.62         0.58 o                         
  11   2   9         16.01         18.33         1.39 o                         
  12   2   9         31.11         32.22         1.41 o                         
  13   2   9         43.48         44.67         1.76 o                         
  14   2   9         12.04         15.00         1.24 o                         
   0   3   9         21.11         20.64         1.72 o                         
   1   3   9        139.28        132.05         3.15 o                         
   2   3   9          3.18          5.76         0.84 o                         
   3   3   9         13.78         12.33         0.93 o                         
   4   3   9          8.35          7.57         0.86 o                         
   5   3   9          2.62          3.37         0.73 o                         
   6   3   9          4.54          4.37         0.76 o                         
   7   3   9          4.93          4.22         0.67 o                         
   8   3   9         11.99         11.55         0.93 o                         
   9   3   9         20.85         23.21         1.22 o                         
  10   3   9          1.13          1.51         0.66 o                         
  11   3   9         47.75         52.26         2.68 o                         
  12   3   9          9.29         12.62         1.87 o                         
  13   3   9         57.43         56.96         1.93 o                         
   1   4   9          0.58          1.53         0.75 o                         
   2   4   9         41.94         44.66         1.84 o                         
   3   4   9         25.50         28.98         1.41 o                         
   4   4   9         75.95         79.58         3.13 o                         
   5   4   9        125.36        128.19         2.78 o                         
   6   4   9         51.37         50.45         1.64 o                         
   7   4   9         85.28         89.38         2.16 o                         
   8   4   9          1.81          2.80         0.70 o                         
   9   4   9         21.43         21.79         1.45 o                         
  10   4   9         16.48         15.63         1.14 o                         
  11   4   9          0.08          0.29         0.43 o                         
   0   5   9         49.53         51.65         2.99 o                         
   1   5   9         10.47         11.28         1.48 o                         
   2   5   9         45.99         46.67         1.94 o                         
   3   5   9          9.98         10.66         1.05 o                         
   4   5   9         13.08         13.34         1.19 o                         
   5   5   9          1.88          1.37         0.87 o                         
   6   5   9          9.00          9.97         0.82 o                         
   7   5   9          0.31         -0.02         0.36 o                         
   8   5   9         18.58         20.40         1.05 o                         
   1   6   9          2.39          2.52         0.62 o                         
   2   0  10         74.33         81.96         3.87 o                         
   4   0  10         49.57         45.79         2.87 o                         
   6   0  10         20.55         21.58         2.99 o                         
   8   0  10          3.99          2.74         1.12 o                         
  10   0  10         65.58         61.51         4.12 o                         
   1   1  10         17.84         16.95         2.12 o                         
   2   1  10         12.72         12.75         2.25 o                         
   3   1  10         18.19         21.46         2.25 o                         
   4   1  10         14.47         15.72         2.00 o                         
   5   1  10          6.64          8.10         1.81 o                         
   6   1  10         26.18         28.07         1.68 o                         
   7   1  10          4.12          4.01         0.79 o                         
   8   1  10         12.47         13.72         1.75 o                         
   9   1  10          2.26          2.79         0.66 o                         
  10   1  10          9.20          9.15         1.62 o                         
  11   1  10          0.80          0.92         0.48 o                         
   0   2  10         42.61         46.66         2.87 o                         
   1   2  10         90.03         95.15         3.17 o                         
   2   2  10         29.54         28.89         1.86 o                         
   3   2  10         69.96         66.27         3.92 o                         
   4   2  10         47.12         46.07         2.31 o                         
   5   2  10          7.45          7.49         1.50 o                         
   6   2  10          3.92          3.87         1.12 o                         
   7   2  10         34.26         37.18         2.50 o                         
   8   2  10          6.99          8.23         1.25 o                         
   9   2  10         21.41         25.58         2.37 o                         
  10   2  10          3.80          3.49         0.87 o                         
   1   3  10         40.00         41.71         1.81 o                         
   2   3  10          2.46          2.35         0.66 o                         
   3   3  10         66.41         73.33         2.42 o                         
   4   3  10          4.70          5.36         1.12 o                         
   5   3  10         23.99         23.65         1.40 o                         
   6   3  10          1.65          3.37         0.87 o                         
   7   3  10          3.79          2.50         0.75 o                         
   8   3  10          2.12          2.12         0.75 o                         
   0   4  10          4.71          3.37         0.87 o                         
   1   4  10         87.52         86.14         2.56 o                         
   2   4  10          4.47          6.49         0.75 o                         
   3   4  10         18.73         20.19         1.28 o                         
   4   4  10          7.41          9.45         0.88 o                         
   5   4  10         16.26         14.51         1.01 o                         
                                                                                
